# Supplementary material for: COVID-19 genetic risk variants are associated with expression of multiple genes in diverse immune cell types
Source: Nat Commun. 2021 Nov 19;12:6760. doi: 10.1038/s41467-021-26888-3 (PMC8604964; doi:10.1038/s41467-021-26888-3)
Supplement: Supplementary file 4 — Supplementary Data 1 [file 41467_2021_26888_MOESM4_ESM.xlsx]

## Sheet: Supplementary Data 1
Supplementary Data 1. Enrichment patterns of COVID-19-risk variants in functional elements identified in ATAC-seq data from DICE immune cell types and pre-defined "peaks" features of tissue cell types provided by GARFIELD tool (n = 224; see Methods). Significant enrichment patterns were identified using a Bonferroni corrected P value threshold (P < 9.8 x 10-5).
Index	Annotation	Celltype	Tissue	GWAS P value threshold (T)	Odds ratio (OR)	P value	Beta	SE	95% CI lower	95% CI upper
167	A549-all.fdr0.01.bed	A549	Epithelium	1e-05	1.37852	0.38456	0.321013	0.369182	-0.402584	1.04461
167	A549-all.fdr0.01.bed	A549	Epithelium	1e-06	2.13026	0.115129	0.756242	0.479985	-0.184529	1.69701
167	A549-all.fdr0.01.bed	A549	Epithelium	1e-07	1.99804	0.223617	0.692166	0.568763	-0.422611	1.80694
167	A549-all.fdr0.01.bed	A549	Epithelium	1e-08	1.4915	0.641389	0.399784	0.858354	-1.28259	2.08216
168	Adult_Th0_AllReps.30000000.hotspot.twopass.fdr0.01.merge.pks.bed	Adult_CD4+	Blood	1e-05	1.70243	0.116617	0.532056	0.339076	-0.132533	1.19664
168	Adult_Th0_AllReps.30000000.hotspot.twopass.fdr0.01.merge.pks.bed	Adult_CD4+	Blood	1e-06	2.27528	0.0774688	0.822101	0.465631	-0.0905347	1.73474
168	Adult_Th0_AllReps.30000000.hotspot.twopass.fdr0.01.merge.pks.bed	Adult_CD4+	Blood	1e-07	4.31747	0.00775711	1.46267	0.549367	0.38591	2.53943
168	Adult_Th0_AllReps.30000000.hotspot.twopass.fdr0.01.merge.pks.bed	Adult_CD4+	Blood	1e-08	4.63793	0.0546373	1.53427	0.79837	-0.030538	3.09907
169	AG04449-DS12319.hotspot.twopass.fdr0.01.merge.pks.bed	AG04449	Skin	1e-05	1.50753	0.265651	0.410476	0.368757	-0.312288	1.13324
169	AG04449-DS12319.hotspot.twopass.fdr0.01.merge.pks.bed	AG04449	Skin	1e-06	1.84156	0.219656	0.610615	0.497469	-0.364423	1.58565
169	AG04449-DS12319.hotspot.twopass.fdr0.01.merge.pks.bed	AG04449	Skin	1e-07	2.18834	0.166024	0.783143	0.565408	-0.325058	1.89134
169	AG04449-DS12319.hotspot.twopass.fdr0.01.merge.pks.bed	AG04449	Skin	1e-08	3.28679	0.132724	1.18991	0.791457	-0.361343	2.74117
170	AG04450-DS12270.hotspot.twopass.fdr0.01.merge.pks.bed	AG04450	Lung	1e-05	1.27482	0.54265	0.242805	0.398818	-0.538879	1.02449
170	AG04450-DS12270.hotspot.twopass.fdr0.01.merge.pks.bed	AG04450	Lung	1e-06	2.09514	0.136903	0.739621	0.49725	-0.234988	1.71423
170	AG04450-DS12270.hotspot.twopass.fdr0.01.merge.pks.bed	AG04450	Lung	1e-07	3.37727	0.0264913	1.21707	0.548492	0.142023	2.29211
170	AG04450-DS12270.hotspot.twopass.fdr0.01.merge.pks.bed	AG04450	Lung	1e-08	3.74285	0.0948332	1.31985	0.790122	-0.228791	2.86849
171	AG09309-DS12352.hotspot.twopass.fdr0.01.merge.pks.bed	AG09309	Skin	1e-05	1.41288	0.333248	0.345627	0.357203	-0.354491	1.04575
171	AG09309-DS12352.hotspot.twopass.fdr0.01.merge.pks.bed	AG09309	Skin	1e-06	1.91762	0.173755	0.651087	0.478657	-0.287081	1.58925
171	AG09309-DS12352.hotspot.twopass.fdr0.01.merge.pks.bed	AG09309	Skin	1e-07	2.46336	0.100075	0.901525	0.548209	-0.172966	1.97602
171	AG09309-DS12352.hotspot.twopass.fdr0.01.merge.pks.bed	AG09309	Skin	1e-08	4.98137	0.0452774	1.6057	0.802023	0.03374	3.17767
172	AG09319-DS12291.hotspot.twopass.fdr0.01.merge.pks.bed	AG09319	Gingival	1e-05	1.11929	0.788444	0.112691	0.41997	-0.71045	0.935833
172	AG09319-DS12291.hotspot.twopass.fdr0.01.merge.pks.bed	AG09319	Gingival	1e-06	0.873531	0.830911	-0.135212	0.63321	-1.3763	1.10588
172	AG09319-DS12291.hotspot.twopass.fdr0.01.merge.pks.bed	AG09319	Gingival	1e-07	1.26766	0.718499	0.237172	0.657959	-1.05243	1.52677
172	AG09319-DS12291.hotspot.twopass.fdr0.01.merge.pks.bed	AG09319	Gingival	1e-08	1.98983	0.421372	0.688048	0.855735	-0.989194	2.36529
173	AG10803-DS12384.hotspot.twopass.fdr0.01.merge.pks.bed	AG10803	Skin	1e-05	1.86447	0.0729319	0.622974	0.347398	-0.0579263	1.30387
173	AG10803-DS12384.hotspot.twopass.fdr0.01.merge.pks.bed	AG10803	Skin	1e-06	2.81686	0.0262126	1.03562	0.465857	0.122542	1.9487
173	AG10803-DS12384.hotspot.twopass.fdr0.01.merge.pks.bed	AG10803	Skin	1e-07	2.87733	0.0534713	1.05686	0.547287	-0.0158192	2.12955
173	AG10803-DS12384.hotspot.twopass.fdr0.01.merge.pks.bed	AG10803	Skin	1e-08	5.81711	0.0276771	1.7608	0.799699	0.193393	3.32821
174	AoAF-DS13523.hotspot.twopass.fdr0.01.merge.pks.bed	AoAF	Blood vessel	1e-05	1.63809	0.166857	0.493529	0.357016	-0.206222	1.19328
174	AoAF-DS13523.hotspot.twopass.fdr0.01.merge.pks.bed	AoAF	Blood vessel	1e-06	1.76047	0.254535	0.565582	0.496385	-0.407331	1.5385
174	AoAF-DS13523.hotspot.twopass.fdr0.01.merge.pks.bed	AoAF	Blood vessel	1e-07	2.08711	0.192434	0.735779	0.564502	-0.370644	1.8422
174	AoAF-DS13523.hotspot.twopass.fdr0.01.merge.pks.bed	AoAF	Blood vessel	1e-08	3.11744	0.149031	1.13701	0.78797	-0.40741	2.68143
175	BE_2_C-DS14625.hotspot.twopass.fdr0.01.merge.pks.bed	BE2_C	Brain	1e-05	1.76134	0.102275	0.566074	0.346451	-0.11297	1.24512
175	BE_2_C-DS14625.hotspot.twopass.fdr0.01.merge.pks.bed	BE2_C	Brain	1e-06	2.16466	0.105445	0.772266	0.476998	-0.16265	1.70718
175	BE_2_C-DS14625.hotspot.twopass.fdr0.01.merge.pks.bed	BE2_C	Brain	1e-07	3.71766	0.0150486	1.3131	0.5401	0.254499	2.37169
175	BE_2_C-DS14625.hotspot.twopass.fdr0.01.merge.pks.bed	BE2_C	Brain	1e-08	3.09364	0.151375	1.12935	0.787173	-0.41351	2.67221
176	BJ-DS10081.hotspot.twopass.fdr0.01.merge.pks.bed	BJ	Skin	1e-05	2.03033	0.0416749	0.7082	0.347711	0.0266875	1.38971
176	BJ-DS10081.hotspot.twopass.fdr0.01.merge.pks.bed	BJ	Skin	1e-06	1.47853	0.455951	0.391046	0.524521	-0.637015	1.41911
176	BJ-DS10081.hotspot.twopass.fdr0.01.merge.pks.bed	BJ	Skin	1e-07	1.61475	0.422628	0.47918	0.597578	-0.692072	1.65043
176	BJ-DS10081.hotspot.twopass.fdr0.01.merge.pks.bed	BJ	Skin	1e-08	3.37451	0.123669	1.21625	0.79	-0.332151	2.76465
177	CACO2-DS8235.hotspot.twopass.fdr0.01.merge.pks.bed	Caco-2	Colon	1e-05	1.88366	0.0843363	0.633218	0.366857	-0.085822	1.35226
177	CACO2-DS8235.hotspot.twopass.fdr0.01.merge.pks.bed	Caco-2	Colon	1e-06	2.3546	0.0844283	0.85637	0.496288	-0.116355	1.8291
177	CACO2-DS8235.hotspot.twopass.fdr0.01.merge.pks.bed	Caco-2	Colon	1e-07	3.89341	0.0134189	1.35929	0.549772	0.281733	2.43684
177	CACO2-DS8235.hotspot.twopass.fdr0.01.merge.pks.bed	Caco-2	Colon	1e-08	4.0907	0.0741753	1.40872	0.788962	-0.13765	2.95508
178	CD20-DS17541.hg19.hotspot.twopass.fdr0.01.merge.pks.bed	CD20+	Blood	1e-05	1.14211	0.767183	0.132877	0.448815	-0.746801	1.01255
178	CD20-DS17541.hg19.hotspot.twopass.fdr0.01.merge.pks.bed	CD20+	Blood	1e-06	2.01783	0.183824	0.702021	0.528204	-0.333258	1.7373
178	CD20-DS17541.hg19.hotspot.twopass.fdr0.01.merge.pks.bed	CD20+	Blood	1e-07	3.17776	0.0427535	1.15618	0.570639	0.037725	2.27463
178	CD20-DS17541.hg19.hotspot.twopass.fdr0.01.merge.pks.bed	CD20+	Blood	1e-08	8.6326	0.00726534	2.15555	0.802981	0.581704	3.72939
179	CD34-DS16814.hg19.hotspot.twopass.fdr0.01.merge.pks.bed	CD34+	Blood	1e-05	2.88822	0.00101742	1.06064	0.322808	0.427936	1.69334
179	CD34-DS16814.hg19.hotspot.twopass.fdr0.01.merge.pks.bed	CD34+	Blood	1e-06	4.2013	0.00162864	1.43539	0.455575	0.542467	2.32832
179	CD34-DS16814.hg19.hotspot.twopass.fdr0.01.merge.pks.bed	CD34+	Blood	1e-07	2.84997	0.0567256	1.04731	0.549648	-0.0300003	2.12462
179	CD34-DS16814.hg19.hotspot.twopass.fdr0.01.merge.pks.bed	CD34+	Blood	1e-08	1.56996	0.597636	0.451053	0.854585	-1.22393	2.12604
180	CMK-DS12393.hotspot.twopass.fdr0.01.merge.pks.bed	CMK	Blood	1e-05	2.53777	0.00639518	0.931284	0.34153	0.261885	1.60068
180	CMK-DS12393.hotspot.twopass.fdr0.01.merge.pks.bed	CMK	Blood	1e-06	2.71054	0.0379812	0.997147	0.480539	0.0552899	1.939
180	CMK-DS12393.hotspot.twopass.fdr0.01.merge.pks.bed	CMK	Blood	1e-07	2.50207	0.107026	0.917118	0.569036	-0.198191	2.03243
180	CMK-DS12393.hotspot.twopass.fdr0.01.merge.pks.bed	CMK	Blood	1e-08	3.63825	0.103053	1.2915	0.792221	-0.261249	2.84426
181	E_myoblast_AllReps.30000000.hotspot.twopass.fdr0.01.merge.pks.bed	E_myoblast	Muscle	1e-05	1.8055	0.108971	0.590837	0.36862	-0.131657	1.31333
181	E_myoblast_AllReps.30000000.hotspot.twopass.fdr0.01.merge.pks.bed	E_myoblast	Muscle	1e-06	2.80536	0.0312691	1.03153	0.478973	0.0927441	1.97032
181	E_myoblast_AllReps.30000000.hotspot.twopass.fdr0.01.merge.pks.bed	E_myoblast	Muscle	1e-07	4.85435	0.0037587	1.57988	0.545211	0.511263	2.64849
181	E_myoblast_AllReps.30000000.hotspot.twopass.fdr0.01.merge.pks.bed	E_myoblast	Muscle	1e-08	3.87845	0.0869182	1.35544	0.79178	-0.196454	2.90733
182	GM06990-DS7748.hotspot.twopass.fdr0.01.merge.pks.bed	GM06990	Blood	1e-05	1.32921	0.52552	0.284583	0.448261	-0.594009	1.16318
182	GM06990-DS7748.hotspot.twopass.fdr0.01.merge.pks.bed	GM06990	Blood	1e-06	2.39758	0.0975598	0.874459	0.5278	-0.160029	1.90895
182	GM06990-DS7748.hotspot.twopass.fdr0.01.merge.pks.bed	GM06990	Blood	1e-07	3.80742	0.0190692	1.33695	0.57033	0.219107	2.4548
182	GM06990-DS7748.hotspot.twopass.fdr0.01.merge.pks.bed	GM06990	Blood	1e-08	5.52747	0.0313544	1.70973	0.794282	0.152936	3.26652
183	GM12864-DS12431.hotspot.twopass.fdr0.01.merge.pks.bed	GM12864	Blood	1e-05	1.47687	0.309	0.389926	0.383287	-0.361316	1.14117
183	GM12864-DS12431.hotspot.twopass.fdr0.01.merge.pks.bed	GM12864	Blood	1e-06	2.04321	0.151609	0.714524	0.498318	-0.262179	1.69123
183	GM12864-DS12431.hotspot.twopass.fdr0.01.merge.pks.bed	GM12864	Blood	1e-07	3.37186	0.0271577	1.21546	0.550172	0.137127	2.2938
183	GM12864-DS12431.hotspot.twopass.fdr0.01.merge.pks.bed	GM12864	Blood	1e-08	6.71876	0.0174638	1.9049	0.801459	0.334045	3.47576
184	GM12865-DS12436.hotspot.twopass.fdr0.01.merge.pks.bed	GM12865	Blood	1e-05	1.83224	0.0914972	0.605541	0.358828	-0.0977617	1.30884
184	GM12865-DS12436.hotspot.twopass.fdr0.01.merge.pks.bed	GM12865	Blood	1e-06	3.07231	0.0166414	1.12243	0.468747	0.203687	2.04117
184	GM12865-DS12436.hotspot.twopass.fdr0.01.merge.pks.bed	GM12865	Blood	1e-07	5.71725	0.00154138	1.74349	0.550556	0.664398	2.82258
184	GM12865-DS12436.hotspot.twopass.fdr0.01.merge.pks.bed	GM12865	Blood	1e-08	6.41147	0.0211418	1.85809	0.805957	0.278412	3.43776
185	GM12878-all.fdr0.01.bed	GM12878	Blood	1e-05	1.75163	0.10781	0.560545	0.348573	-0.122658	1.24375
185	GM12878-all.fdr0.01.bed	GM12878	Blood	1e-06	2.10207	0.121452	0.742922	0.479704	-0.197299	1.68314
185	GM12878-all.fdr0.01.bed	GM12878	Blood	1e-07	3.67238	0.0171891	1.30084	0.545966	0.230746	2.37093
185	GM12878-all.fdr0.01.bed	GM12878	Blood	1e-08	5.3343	0.0364756	1.67416	0.800425	0.105324	3.24299
186	HAc-DS14765.hotspot.twopass.fdr0.01.merge.pks.bed	HAc	Cerebellar	1e-05	1.17222	0.677239	0.1589	0.381755	-0.589341	0.90714
186	HAc-DS14765.hotspot.twopass.fdr0.01.merge.pks.bed	HAc	Cerebellar	1e-06	1.65673	0.309787	0.504846	0.497058	-0.469387	1.47908
186	HAc-DS14765.hotspot.twopass.fdr0.01.merge.pks.bed	HAc	Cerebellar	1e-07	2.66801	0.0729194	0.981334	0.547212	-0.0912012	2.05387
186	HAc-DS14765.hotspot.twopass.fdr0.01.merge.pks.bed	HAc	Cerebellar	1e-08	3.01423	0.163009	1.10334	0.790916	-0.44685	2.65354
187	HAEpiC-DS12663.hotspot.twopass.fdr0.01.merge.pks.bed	HAEpiC	Epithelium	1e-05	1.54875	0.208317	0.437448	0.347675	-0.243996	1.11889
187	HAEpiC-DS12663.hotspot.twopass.fdr0.01.merge.pks.bed	HAEpiC	Epithelium	1e-06	1.47492	0.434057	0.388602	0.496763	-0.585053	1.36226
187	HAEpiC-DS12663.hotspot.twopass.fdr0.01.merge.pks.bed	HAEpiC	Epithelium	1e-07	1.75941	0.317552	0.56498	0.565262	-0.542933	1.67289
187	HAEpiC-DS12663.hotspot.twopass.fdr0.01.merge.pks.bed	HAEpiC	Epithelium	1e-08	2.59471	0.227612	0.953474	0.790259	-0.595434	2.50238
188	HAh-DS15192.hotspot.twopass.fdr0.01.merge.pks.bed	HA-h	Brain hippocampus	1e-05	1.06496	0.868967	0.0629412	0.381529	-0.684856	0.810738
188	HAh-DS15192.hotspot.twopass.fdr0.01.merge.pks.bed	HA-h	Brain hippocampus	1e-06	1.17764	0.75524	0.163511	0.524514	-0.864536	1.19156
188	HAh-DS15192.hotspot.twopass.fdr0.01.merge.pks.bed	HA-h	Brain hippocampus	1e-07	1.30153	0.659183	0.263539	0.597537	-0.907635	1.43471
188	HAh-DS15192.hotspot.twopass.fdr0.01.merge.pks.bed	HA-h	Brain hippocampus	1e-08	2.73038	0.203561	1.00444	0.789982	-0.543925	2.5528
189	HAsp-DS14790.hotspot.twopass.fdr0.01.merge.pks.bed	HA-sp	Spinal cord	1e-05	1.92559	0.0541462	0.65523	0.340262	-0.0116829	1.32214
189	HAsp-DS14790.hotspot.twopass.fdr0.01.merge.pks.bed	HA-sp	Spinal cord	1e-06	2.59564	0.0410394	0.953832	0.466848	0.0388099	1.86885
189	HAsp-DS14790.hotspot.twopass.fdr0.01.merge.pks.bed	HA-sp	Spinal cord	1e-07	3.49051	0.0211811	1.25005	0.542381	0.18698	2.31311
189	HAsp-DS14790.hotspot.twopass.fdr0.01.merge.pks.bed	HA-sp	Spinal cord	1e-08	5.44834	0.0349451	1.69531	0.803848	0.119769	3.27085
190	HBMEC-DS13817.hotspot.twopass.fdr0.01.merge.pks.bed	HBMEC	Blood vessel	1e-05	1.20132	0.618814	0.183424	0.368668	-0.539165	0.906012
190	HBMEC-DS13817.hotspot.twopass.fdr0.01.merge.pks.bed	HBMEC	Blood vessel	1e-06	1.47572	0.434213	0.389149	0.497631	-0.586208	1.36451
190	HBMEC-DS13817.hotspot.twopass.fdr0.01.merge.pks.bed	HBMEC	Blood vessel	1e-07	1.75217	0.320922	0.560854	0.565056	-0.546655	1.66836
190	HBMEC-DS13817.hotspot.twopass.fdr0.01.merge.pks.bed	HBMEC	Blood vessel	1e-08	1.34663	0.727999	0.297607	0.855711	-1.37959	1.9748
191	HCFaa-DS13480.hotspot.twopass.fdr0.01.merge.pks.bed	HCFaa	Heart	1e-05	1.00051	0.998972	0.000514481	0.399135	-0.78179	0.782819
191	HCFaa-DS13480.hotspot.twopass.fdr0.01.merge.pks.bed	HCFaa	Heart	1e-06	0.934159	0.904343	-0.0681084	0.566736	-1.17891	1.04269
191	HCFaa-DS13480.hotspot.twopass.fdr0.01.merge.pks.bed	HCFaa	Heart	1e-07	0.927087	0.908251	-0.075708	0.656932	-1.36329	1.21188
191	HCFaa-DS13480.hotspot.twopass.fdr0.01.merge.pks.bed	HCFaa	Heart	1e-08	0.599054	0.638741	-0.512403	1.09147	-2.65169	1.62689
192	HCF-DS12501.hotspot.twopass.fdr0.01.merge.pks.bed	HCF	Heart	1e-05	1.23435	0.581489	0.210543	0.381965	-0.538108	0.959193
192	HCF-DS12501.hotspot.twopass.fdr0.01.merge.pks.bed	HCF	Heart	1e-06	1.3463	0.571044	0.297357	0.524889	-0.731425	1.32614
192	HCF-DS12501.hotspot.twopass.fdr0.01.merge.pks.bed	HCF	Heart	1e-07	1.47231	0.518367	0.386835	0.598941	-0.787089	1.56076
192	HCF-DS12501.hotspot.twopass.fdr0.01.merge.pks.bed	HCF	Heart	1e-08	1.58749	0.589102	0.462157	0.855628	-1.21487	2.13919
193	HCM-DS12599.hotspot.twopass.fdr0.01.merge.pks.bed	HCM	Heart	1e-05	1.09249	0.81692	0.0884584	0.382096	-0.66045	0.837367
193	HCM-DS12599.hotspot.twopass.fdr0.01.merge.pks.bed	HCM	Heart	1e-06	1.19161	0.7384	0.175309	0.524921	-0.853535	1.20415
193	HCM-DS12599.hotspot.twopass.fdr0.01.merge.pks.bed	HCM	Heart	1e-07	1.8525	0.275262	0.616534	0.565097	-0.491055	1.72412
193	HCM-DS12599.hotspot.twopass.fdr0.01.merge.pks.bed	HCM	Heart	1e-08	1.38967	0.70027	0.329068	0.854819	-1.34638	2.00451
194	HConF-DS11642.hotspot.twopass.fdr0.01.merge.pks.bed	HConF	Eye	1e-05	0.672265	0.409833	-0.397103	0.481811	-1.34145	0.547247
194	HConF-DS11642.hotspot.twopass.fdr0.01.merge.pks.bed	HConF	Eye	1e-06	0.777574	0.691312	-0.251576	0.633574	-1.49338	0.990228
194	HConF-DS11642.hotspot.twopass.fdr0.01.merge.pks.bed	HConF	Eye	1e-07	0.678133	0.613705	-0.388412	0.769451	-1.89654	1.11971
194	HConF-DS11642.hotspot.twopass.fdr0.01.merge.pks.bed	HConF	Eye	1e-08	0.713985	0.757802	-0.336894	1.09251	-2.47821	1.80442
195	HCPEpiC-DS12447.hotspot.twopass.fdr0.01.merge.pks.bed	HCPEpiC	Epithelium	1e-05	1.33084	0.423598	0.285814	0.357181	-0.41426	0.985888
195	HCPEpiC-DS12447.hotspot.twopass.fdr0.01.merge.pks.bed	HCPEpiC	Epithelium	1e-06	1.80864	0.215727	0.592575	0.478667	-0.345612	1.53076
195	HCPEpiC-DS12447.hotspot.twopass.fdr0.01.merge.pks.bed	HCPEpiC	Epithelium	1e-07	2.3226	0.123824	0.842689	0.547586	-0.230579	1.91596
195	HCPEpiC-DS12447.hotspot.twopass.fdr0.01.merge.pks.bed	HCPEpiC	Epithelium	1e-08	1.29777	0.760427	0.26065	0.854813	-1.41478	1.93608
196	HCT116-DS13551.hotspot.twopass.fdr0.01.merge.pks.bed	HCT-116	Colon	1e-05	1.03488	0.93891	0.0342883	0.447396	-0.842607	0.911184
196	HCT116-DS13551.hotspot.twopass.fdr0.01.merge.pks.bed	HCT-116	Colon	1e-06	0.605121	0.503886	-0.502326	0.751549	-1.97536	0.97071
196	HCT116-DS13551.hotspot.twopass.fdr0.01.merge.pks.bed	HCT-116	Colon	1e-07	0.843168	0.824609	-0.170589	0.769732	-1.67926	1.33809
196	HCT116-DS13551.hotspot.twopass.fdr0.01.merge.pks.bed	HCT-116	Colon	1e-08	0.880964	0.907603	-0.126739	1.09199	-2.26704	2.01356
197	HEEpiC-DS12763.hotspot.twopass.fdr0.01.merge.pks.bed	HEEpiC	Epithelium	1e-05	0.963817	0.923229	-0.0368534	0.382425	-0.786407	0.7127
197	HEEpiC-DS12763.hotspot.twopass.fdr0.01.merge.pks.bed	HEEpiC	Epithelium	1e-06	1.05336	0.921131	0.0519863	0.525063	-0.977138	1.08111
197	HEEpiC-DS12763.hotspot.twopass.fdr0.01.merge.pks.bed	HEEpiC	Epithelium	1e-07	1.56819	0.426122	0.449923	0.56534	-0.658143	1.55799
197	HEEpiC-DS12763.hotspot.twopass.fdr0.01.merge.pks.bed	HEEpiC	Epithelium	1e-08	1.21953	0.816555	0.198463	0.855525	-1.47837	1.87529
198	Hela-all.fdr0.01.bed	HeLa-S3	Cervix	1e-05	1.58691	0.18392	0.461788	0.347528	-0.219366	1.14294
198	Hela-all.fdr0.01.bed	HeLa-S3	Cervix	1e-06	1.92076	0.172616	0.652721	0.478588	-0.285311	1.59075
198	Hela-all.fdr0.01.bed	HeLa-S3	Cervix	1e-07	3.33537	0.0268584	1.20458	0.544182	0.137988	2.27118
198	Hela-all.fdr0.01.bed	HeLa-S3	Cervix	1e-08	4.92045	0.0463845	1.5934	0.799949	0.0255004	3.1613
199	HepG2-all.fdr0.01.bed	HepG2	Liver	1e-05	1.72222	0.108812	0.543616	0.339006	-0.120837	1.20807
199	HepG2-all.fdr0.01.bed	HepG2	Liver	1e-06	2.86566	0.021733	1.0528	0.458735	0.153677	1.95192
199	HepG2-all.fdr0.01.bed	HepG2	Liver	1e-07	3.2202	0.031685	1.16944	0.544341	0.102533	2.23635
199	HepG2-all.fdr0.01.bed	HepG2	Liver	1e-08	4.78917	0.0500304	1.56636	0.799282	-0.000236864	3.13295
200	HESC-all.fdr0.01.bed	HESC	ES cells	1e-05	0.996432	0.991975	-0.00357409	0.355327	-0.700016	0.692867
200	HESC-all.fdr0.01.bed	HESC	ES cells	1e-06	2.1646	0.0914214	0.772237	0.457501	-0.124464	1.66894
200	HESC-all.fdr0.01.bed	HESC	ES cells	1e-07	3.23556	0.0318215	1.1742	0.546993	0.102094	2.24631
200	HESC-all.fdr0.01.bed	HESC	ES cells	1e-08	3.58005	0.11093	1.27538	0.800098	-0.292814	2.84357
201	hESCT0-DS11909.hotspot.twopass.fdr0.01.merge.pks.bed	hESCT0	ES cells	1e-05	0.743089	0.435569	-0.29694	0.38084	-1.04339	0.449507
201	hESCT0-DS11909.hotspot.twopass.fdr0.01.merge.pks.bed	hESCT0	ES cells	1e-06	1.08755	0.865688	0.083929	0.496214	-0.888651	1.05651
201	hESCT0-DS11909.hotspot.twopass.fdr0.01.merge.pks.bed	hESCT0	ES cells	1e-07	1.71044	0.326155	0.536748	0.546649	-0.534684	1.60818
201	hESCT0-DS11909.hotspot.twopass.fdr0.01.merge.pks.bed	hESCT0	ES cells	1e-08	3.57978	0.111138	1.2753	0.800517	-0.293711	2.84431
202	HFF-DS15115.hotspot.twopass.fdr0.01.merge.pks.bed	HFF	Foreskin	1e-05	1.65166	0.148936	0.501781	0.347662	-0.179637	1.1832
202	HFF-DS15115.hotspot.twopass.fdr0.01.merge.pks.bed	HFF	Foreskin	1e-06	1.98026	0.153034	0.683228	0.478151	-0.253947	1.6204
202	HFF-DS15115.hotspot.twopass.fdr0.01.merge.pks.bed	HFF	Foreskin	1e-07	2.53384	0.0893593	0.929738	0.547295	-0.142961	2.00244
202	HFF-DS15115.hotspot.twopass.fdr0.01.merge.pks.bed	HFF	Foreskin	1e-08	5.11127	0.0406	1.63145	0.796764	0.0697901	3.1931
203	HFF_MyC-DS15079.hotspot.twopass.fdr0.01.merge.pks.bed	HFF-Myc	Foreskin	1e-05	1.49928	0.243724	0.404982	0.347407	-0.275935	1.0859
203	HFF_MyC-DS15079.hotspot.twopass.fdr0.01.merge.pks.bed	HFF-Myc	Foreskin	1e-06	1.79594	0.221032	0.58553	0.478457	-0.352246	1.52331
203	HFF_MyC-DS15079.hotspot.twopass.fdr0.01.merge.pks.bed	HFF-Myc	Foreskin	1e-07	2.27964	0.132814	0.824017	0.548212	-0.250479	1.89851
203	HFF_MyC-DS15079.hotspot.twopass.fdr0.01.merge.pks.bed	HFF-Myc	Foreskin	1e-08	4.57	0.0578976	1.51951	0.801231	-0.0509002	3.08993
204	HGF-DS11752.hotspot.twopass.fdr0.01.merge.pks.bed	HGF	Gingival	1e-05	1.08571	0.844867	0.0822363	0.420276	-0.741505	0.905978
204	HGF-DS11752.hotspot.twopass.fdr0.01.merge.pks.bed	HGF	Gingival	1e-06	0.842537	0.786751	-0.171338	0.633338	-1.41268	1.07
204	HGF-DS11752.hotspot.twopass.fdr0.01.merge.pks.bed	HGF	Gingival	1e-07	1.19434	0.787252	0.177592	0.65804	-1.11217	1.46735
204	HGF-DS11752.hotspot.twopass.fdr0.01.merge.pks.bed	HGF	Gingival	1e-08	1.90351	0.452275	0.643697	0.856405	-1.03486	2.32225
205	HIPEpiC-DS12684.hotspot.twopass.fdr0.01.merge.pks.bed	HIPEpiC	Epithelium	1e-05	1.10059	0.794906	0.095849	0.368728	-0.626858	0.818556
205	HIPEpiC-DS12684.hotspot.twopass.fdr0.01.merge.pks.bed	HIPEpiC	Epithelium	1e-06	1.34775	0.548599	0.298435	0.497506	-0.676677	1.27355
205	HIPEpiC-DS12684.hotspot.twopass.fdr0.01.merge.pks.bed	HIPEpiC	Epithelium	1e-07	1.62145	0.391987	0.483323	0.564616	-0.623325	1.58997
205	HIPEpiC-DS12684.hotspot.twopass.fdr0.01.merge.pks.bed	HIPEpiC	Epithelium	1e-08	1.24038	0.801043	0.215415	0.854829	-1.46005	1.89088
206	HL60-DS11809.hotspot.twopass.fdr0.01.merge.pks.bed	HL-60	Blood	1e-05	1.50418	0.269282	0.408247	0.369549	-0.316069	1.13256
206	HL60-DS11809.hotspot.twopass.fdr0.01.merge.pks.bed	HL-60	Blood	1e-06	1.04715	0.935318	0.0460684	0.567656	-1.06654	1.15867
206	HL60-DS11809.hotspot.twopass.fdr0.01.merge.pks.bed	HL-60	Blood	1e-07	1.55381	0.463881	0.44071	0.601676	-0.738574	1.61999
206	HL60-DS11809.hotspot.twopass.fdr0.01.merge.pks.bed	HL-60	Blood	1e-08	3.17703	0.144474	1.15595	0.792106	-0.396583	2.70847
207	HMEC-all.fdr0.01.bed	HMEC	Breast	1e-05	1.11955	0.732972	0.112929	0.331	-0.53583	0.761688
207	HMEC-all.fdr0.01.bed	HMEC	Breast	1e-06	1.36024	0.507867	0.307659	0.464628	-0.603012	1.21833
207	HMEC-all.fdr0.01.bed	HMEC	Breast	1e-07	2.51912	0.090377	0.92391	0.54559	-0.145448	1.99327
207	HMEC-all.fdr0.01.bed	HMEC	Breast	1e-08	1.49427	0.611033	0.401638	0.789695	-1.14616	1.94944
208	HMF-DS13363.hotspot.twopass.fdr0.01.merge.pks.bed	HMF	Breast	1e-05	0.849971	0.698475	-0.162553	0.419623	-0.985014	0.659907
208	HMF-DS13363.hotspot.twopass.fdr0.01.merge.pks.bed	HMF	Breast	1e-06	0.948604	0.925813	-0.0527639	0.566659	-1.16342	1.05789
208	HMF-DS13363.hotspot.twopass.fdr0.01.merge.pks.bed	HMF	Breast	1e-07	0.957203	0.946933	-0.0437394	0.65716	-1.33177	1.24429
208	HMF-DS13363.hotspot.twopass.fdr0.01.merge.pks.bed	HMF	Breast	1e-08	1.51527	0.626893	0.415594	0.854947	-1.2601	2.09129
209	HMVEC_dAd-DS12957.hg19.hotspot.twopass.fdr0.01.merge.pks.bed	HMVEC-dAd	Blood vessel	1e-05	1.23385	0.617423	0.210139	0.420694	-0.614421	1.0347
209	HMVEC_dAd-DS12957.hg19.hotspot.twopass.fdr0.01.merge.pks.bed	HMVEC-dAd	Blood vessel	1e-06	2.37452	0.0826467	0.864794	0.498288	-0.11185	1.84144
209	HMVEC_dAd-DS12957.hg19.hotspot.twopass.fdr0.01.merge.pks.bed	HMVEC-dAd	Blood vessel	1e-07	2.85373	0.0644712	1.04863	0.56716	-0.0630073	2.16026
209	HMVEC_dAd-DS12957.hg19.hotspot.twopass.fdr0.01.merge.pks.bed	HMVEC-dAd	Blood vessel	1e-08	2.12801	0.377477	0.755187	0.855682	-0.92195	2.43232
210	HMVEC_dBlAd-DS13337.hotspot.twopass.fdr0.01.merge.pks.bed	HMVEC-dBl-Ad	Blood vessel	1e-05	1.71668	0.130756	0.540391	0.357608	-0.160521	1.2413
210	HMVEC_dBlAd-DS13337.hotspot.twopass.fdr0.01.merge.pks.bed	HMVEC-dBl-Ad	Blood vessel	1e-06	1.83144	0.22406	0.605101	0.497697	-0.370385	1.58059
210	HMVEC_dBlAd-DS13337.hotspot.twopass.fdr0.01.merge.pks.bed	HMVEC-dBl-Ad	Blood vessel	1e-07	3.01401	0.0447749	1.10327	0.549777	0.0257093	2.18083
210	HMVEC_dBlAd-DS13337.hotspot.twopass.fdr0.01.merge.pks.bed	HMVEC-dBl-Ad	Blood vessel	1e-08	1.64194	0.561974	0.495881	0.855097	-1.18011	2.17187
211	HMVEC_dBlNeo-DS13242.hotspot.twopass.fdr0.01.merge.pks.bed	HMVEC-dBl-Neo	Blood vessel	1e-05	0.933696	0.870344	-0.0686039	0.420311	-0.892414	0.755206
211	HMVEC_dBlNeo-DS13242.hotspot.twopass.fdr0.01.merge.pks.bed	HMVEC-dBl-Neo	Blood vessel	1e-06	1.79905	0.238347	0.587258	0.498044	-0.388909	1.56343
211	HMVEC_dBlNeo-DS13242.hotspot.twopass.fdr0.01.merge.pks.bed	HMVEC-dBl-Neo	Blood vessel	1e-07	2.98731	0.0463239	1.09437	0.549266	0.0178125	2.17093
211	HMVEC_dBlNeo-DS13242.hotspot.twopass.fdr0.01.merge.pks.bed	HMVEC-dBl-Neo	Blood vessel	1e-08	3.16237	0.145188	1.15132	0.79034	-0.397745	2.70039
212	HMVEC_dLyAd-DS13261.hotspot.twopass.fdr0.01.merge.pks.bed	HMVEC-dLy-Ad	Blood vessel	1e-05	2.13807	0.0338259	0.759905	0.358084	0.05806	1.46175
212	HMVEC_dLyAd-DS13261.hotspot.twopass.fdr0.01.merge.pks.bed	HMVEC-dLy-Ad	Blood vessel	1e-06	3.60319	0.00608991	1.28182	0.467322	0.365867	2.19777
212	HMVEC_dLyAd-DS13261.hotspot.twopass.fdr0.01.merge.pks.bed	HMVEC-dLy-Ad	Blood vessel	1e-07	5.1109	0.00270748	1.63138	0.543949	0.565236	2.69751
212	HMVEC_dLyAd-DS13261.hotspot.twopass.fdr0.01.merge.pks.bed	HMVEC-dLy-Ad	Blood vessel	1e-08	4.06327	0.0760782	1.40199	0.790338	-0.147075	2.95105
213	HMVEC_dLyNeo-DS13150.hotspot.twopass.fdr0.01.merge.pks.bed	HMVEC-dLy-Neo	Blood vessel	1e-05	1.38945	0.390505	0.328906	0.383027	-0.421827	1.07964
213	HMVEC_dLyNeo-DS13150.hotspot.twopass.fdr0.01.merge.pks.bed	HMVEC-dLy-Neo	Blood vessel	1e-06	3.09121	0.0158197	1.12856	0.467692	0.211887	2.04524
213	HMVEC_dLyNeo-DS13150.hotspot.twopass.fdr0.01.merge.pks.bed	HMVEC-dLy-Neo	Blood vessel	1e-07	5.7937	0.00137304	1.75677	0.548947	0.680836	2.83271
213	HMVEC_dLyNeo-DS13150.hotspot.twopass.fdr0.01.merge.pks.bed	HMVEC-dLy-Neo	Blood vessel	1e-08	3.43402	0.118656	1.23373	0.790631	-0.315904	2.78337
214	HMVEC_dNeo-DS12937.hotspot.twopass.fdr0.01.merge.pks.bed	HMVEC-dNeo	Blood vessel	1e-05	1.50373	0.286437	0.407947	0.3827	-0.342146	1.15804
214	HMVEC_dNeo-DS12937.hotspot.twopass.fdr0.01.merge.pks.bed	HMVEC-dNeo	Blood vessel	1e-06	2.68291	0.0395884	0.986901	0.479539	0.0470036	1.9268
214	HMVEC_dNeo-DS12937.hotspot.twopass.fdr0.01.merge.pks.bed	HMVEC-dNeo	Blood vessel	1e-07	4.78646	0.00397668	1.56579	0.543676	0.500186	2.6314
214	HMVEC_dNeo-DS12937.hotspot.twopass.fdr0.01.merge.pks.bed	HMVEC-dNeo	Blood vessel	1e-08	3.7985	0.0910424	1.33461	0.789742	-0.21329	2.8825
215	HMVEC_LBl-DS13372.hotspot.twopass.fdr0.01.merge.pks.bed	HMVEC-LBl	Blood vessel	1e-05	1.24541	0.566812	0.219465	0.383175	-0.531558	0.970487
215	HMVEC_LBl-DS13372.hotspot.twopass.fdr0.01.merge.pks.bed	HMVEC-LBl	Blood vessel	1e-06	1.33262	0.584918	0.287149	0.525707	-0.743236	1.31753
215	HMVEC_LBl-DS13372.hotspot.twopass.fdr0.01.merge.pks.bed	HMVEC-LBl	Blood vessel	1e-07	2.05545	0.20355	0.720495	0.566649	-0.390137	1.83113
215	HMVEC_LBl-DS13372.hotspot.twopass.fdr0.01.merge.pks.bed	HMVEC-LBl	Blood vessel	1e-08	1.57239	0.596768	0.452598	0.855484	-1.22415	2.12935
216	HMVEC_LLy-DS13185.hotspot.twopass.fdr0.01.merge.pks.bed	HMVEC-LLy	Blood vessel	1e-05	1.45281	0.329017	0.373499	0.382646	-0.376487	1.12349
216	HMVEC_LLy-DS13185.hotspot.twopass.fdr0.01.merge.pks.bed	HMVEC-LLy	Blood vessel	1e-06	3.23232	0.0120112	1.1732	0.467073	0.257737	2.08866
216	HMVEC_LLy-DS13185.hotspot.twopass.fdr0.01.merge.pks.bed	HMVEC-LLy	Blood vessel	1e-07	4.58597	0.00507006	1.523	0.543435	0.45787	2.58813
216	HMVEC_LLy-DS13185.hotspot.twopass.fdr0.01.merge.pks.bed	HMVEC-LLy	Blood vessel	1e-08	3.63256	0.102604	1.28994	0.79023	-0.258913	2.83879
217	HNPCEpiC-DS12467.hotspot.twopass.fdr0.01.merge.pks.bed	HNPCEpiC	Epithelium	1e-05	1.32089	0.43627	0.278305	0.357485	-0.422366	0.978975
217	HNPCEpiC-DS12467.hotspot.twopass.fdr0.01.merge.pks.bed	HNPCEpiC	Epithelium	1e-06	1.81911	0.212054	0.598349	0.479471	-0.341413	1.53811
217	HNPCEpiC-DS12467.hotspot.twopass.fdr0.01.merge.pks.bed	HNPCEpiC	Epithelium	1e-07	2.3199	0.124828	0.841525	0.548289	-0.23312	1.91617
217	HNPCEpiC-DS12467.hotspot.twopass.fdr0.01.merge.pks.bed	HNPCEpiC	Epithelium	1e-08	2.56481	0.235032	0.941884	0.793169	-0.612727	2.4965
218	HPAEC-DS12916.hg19.hotspot.twopass.fdr0.01.merge.pks.bed	HPAEC	Blood vessel	1e-05	1.03838	0.932925	0.0376623	0.447481	-0.8394	0.914725
218	HPAEC-DS12916.hg19.hotspot.twopass.fdr0.01.merge.pks.bed	HPAEC	Blood vessel	1e-06	1.84567	0.244576	0.612841	0.526666	-0.419424	1.64511
218	HPAEC-DS12916.hg19.hotspot.twopass.fdr0.01.merge.pks.bed	HPAEC	Blood vessel	1e-07	2.89163	0.0613354	1.06182	0.567493	-0.0504673	2.1741
218	HPAEC-DS12916.hg19.hotspot.twopass.fdr0.01.merge.pks.bed	HPAEC	Blood vessel	1e-08	4.21485	0.0697662	1.43861	0.793313	-0.116279	2.99351
219	HPAF-DS13411.hotspot.twopass.fdr0.01.merge.pks.bed	HPAF	Blood vessel	1e-05	0.978005	0.955537	-0.0222404	0.398891	-0.804068	0.759587
219	HPAF-DS13411.hotspot.twopass.fdr0.01.merge.pks.bed	HPAF	Blood vessel	1e-06	0.920124	0.883216	-0.0832469	0.566718	-1.19401	1.02752
219	HPAF-DS13411.hotspot.twopass.fdr0.01.merge.pks.bed	HPAF	Blood vessel	1e-07	1.37433	0.595226	0.317963	0.598488	-0.855073	1.491
219	HPAF-DS13411.hotspot.twopass.fdr0.01.merge.pks.bed	HPAF	Blood vessel	1e-08	1.46899	0.652601	0.384577	0.854327	-1.2899	2.05906
220	HPdLF-DS13573.hotspot.twopass.fdr0.01.merge.pks.bed	HPdLF	Epithelium	1e-05	1.90766	0.0636418	0.645879	0.348242	-0.0366766	1.32843
220	HPdLF-DS13573.hotspot.twopass.fdr0.01.merge.pks.bed	HPdLF	Epithelium	1e-06	2.87497	0.0238848	1.05604	0.467487	0.139768	1.97232
220	HPdLF-DS13573.hotspot.twopass.fdr0.01.merge.pks.bed	HPdLF	Epithelium	1e-07	2.95305	0.0483986	1.08284	0.548591	0.00759918	2.15808
220	HPdLF-DS13573.hotspot.twopass.fdr0.01.merge.pks.bed	HPdLF	Epithelium	1e-08	3.25468	0.136194	1.18009	0.791949	-0.372125	2.73231
221	HPF-DS13390.hotspot.twopass.fdr0.01.merge.pks.bed	HPF	Lung	1e-05	0.82829	0.672927	-0.188392	0.446286	-1.06311	0.686328
221	HPF-DS13390.hotspot.twopass.fdr0.01.merge.pks.bed	HPF	Lung	1e-06	0.779878	0.694455	-0.248617	0.63291	-1.48912	0.991886
221	HPF-DS13390.hotspot.twopass.fdr0.01.merge.pks.bed	HPF	Lung	1e-07	1.11879	0.864473	0.112247	0.657639	-1.17672	1.40122
221	HPF-DS13390.hotspot.twopass.fdr0.01.merge.pks.bed	HPF	Lung	1e-08	1.7652	0.50649	0.568265	0.855417	-1.10835	2.24488
222	HRCE-DS10666.hotspot.twopass.fdr0.01.merge.pks.bed	HRCEpiC	Epithelium	1e-05	1.62162	0.163928	0.483425	0.347293	-0.197269	1.16412
222	HRCE-DS10666.hotspot.twopass.fdr0.01.merge.pks.bed	HRCEpiC	Epithelium	1e-06	1.54527	0.380616	0.435198	0.496371	-0.537688	1.40808
222	HRCE-DS10666.hotspot.twopass.fdr0.01.merge.pks.bed	HRCEpiC	Epithelium	1e-07	2.50486	0.0934853	0.918235	0.547451	-0.154768	1.99124
222	HRCE-DS10666.hotspot.twopass.fdr0.01.merge.pks.bed	HRCEpiC	Epithelium	1e-08	1.41628	0.683805	0.348035	0.854541	-1.32687	2.02293
223	HRE-DS10641.hotspot.twopass.fdr0.01.merge.pks.bed	HRE	Epithelium	1e-05	1.46929	0.28051	0.384778	0.356548	-0.314056	1.08361
223	HRE-DS10641.hotspot.twopass.fdr0.01.merge.pks.bed	HRE	Epithelium	1e-06	1.58617	0.353039	0.461323	0.496735	-0.512277	1.43492
223	HRE-DS10641.hotspot.twopass.fdr0.01.merge.pks.bed	HRE	Epithelium	1e-07	1.86459	0.269966	0.623042	0.564789	-0.483945	1.73003
223	HRE-DS10641.hotspot.twopass.fdr0.01.merge.pks.bed	HRE	Epithelium	1e-08	1.43474	0.672837	0.360981	0.854882	-1.31459	2.03655
224	HRGEC-DS13716.hotspot.twopass.fdr0.01.merge.pks.bed	HRGEC	Kidney	1e-05	1.11375	0.797875	0.107736	0.420682	-0.7168	0.932271
224	HRGEC-DS13716.hotspot.twopass.fdr0.01.merge.pks.bed	HRGEC	Kidney	1e-06	1.63255	0.351636	0.490141	0.52623	-0.54127	1.52155
224	HRGEC-DS13716.hotspot.twopass.fdr0.01.merge.pks.bed	HRGEC	Kidney	1e-07	1.83755	0.309962	0.608435	0.599265	-0.566125	1.78299
224	HRGEC-DS13716.hotspot.twopass.fdr0.01.merge.pks.bed	HRGEC	Kidney	1e-08	1.91993	0.445954	0.652291	0.855825	-1.02513	2.32971
225	HRPEpiC-DS12583.hotspot.twopass.fdr0.01.merge.pks.bed	HRPEpiC	Epithelium	1e-05	1.96768	0.0386109	0.676853	0.327249	0.0354444	1.31826
225	HRPEpiC-DS12583.hotspot.twopass.fdr0.01.merge.pks.bed	HRPEpiC	Epithelium	1e-06	2.15344	0.100016	0.767067	0.466366	-0.147011	1.68115
225	HRPEpiC-DS12583.hotspot.twopass.fdr0.01.merge.pks.bed	HRPEpiC	Epithelium	1e-07	2.90598	0.0489418	1.06677	0.541756	0.00492893	2.12861
225	HRPEpiC-DS12583.hotspot.twopass.fdr0.01.merge.pks.bed	HRPEpiC	Epithelium	1e-08	2.43874	0.260129	0.891482	0.791664	-0.660179	2.44314
226	HSMM-all.fdr0.01.bed	HSMM	Muscle	1e-05	1.94524	0.0343335	0.665385	0.314434	0.0490936	1.28168
226	HSMM-all.fdr0.01.bed	HSMM	Muscle	1e-06	1.90357	0.160407	0.643733	0.458596	-0.255115	1.54258
226	HSMM-all.fdr0.01.bed	HSMM	Muscle	1e-07	2.79823	0.0599964	1.02899	0.547095	-0.0433191	2.10129
226	HSMM-all.fdr0.01.bed	HSMM	Muscle	1e-08	3.15376	0.152197	1.14859	0.802195	-0.423707	2.7209
227	HSMM_D-all.fdr0.01.bed	HSMM	Muscle	1e-05	1.30697	0.412169	0.267713	0.326446	-0.372122	0.907548
227	HSMM_D-all.fdr0.01.bed	HSMM	Muscle	1e-06	2.16329	0.0903342	0.771629	0.455605	-0.121356	1.66461
227	HSMM_D-all.fdr0.01.bed	HSMM	Muscle	1e-07	1.9422	0.221152	0.663822	0.542573	-0.399621	1.72727
227	HSMM_D-all.fdr0.01.bed	HSMM	Muscle	1e-08	2.92238	0.180169	1.0724	0.800157	-0.49591	2.64071
228	hTH1-all.fdr0.01.bed	Th1	Blood	1e-05	1.73309	0.0810167	0.549904	0.315164	-0.0678178	1.16763
228	hTH1-all.fdr0.01.bed	Th1	Blood	1e-06	3.52935	0.0057131	1.26111	0.456295	0.366774	2.15545
228	hTH1-all.fdr0.01.bed	Th1	Blood	1e-07	7.86651	0.000985641	2.06261	0.62606	0.835536	3.28969
228	hTH1-all.fdr0.01.bed	Th1	Blood	1e-08	16.4235	0.0125827	2.79871	1.12156	0.600447	4.99698
229	hTH2-DS7842.hotspot.twopass.fdr0.01.merge.pks.bed	Th2	Blood	1e-05	4.24068	1.78634e-05	1.44472	0.336761	0.78467	2.10477
229	hTH2-DS7842.hotspot.twopass.fdr0.01.merge.pks.bed	Th2	Blood	1e-06	6.15757	8.68242e-05	1.81768	0.463135	0.909938	2.72543
229	hTH2-DS7842.hotspot.twopass.fdr0.01.merge.pks.bed	Th2	Blood	1e-07	9.46166	4.98111e-05	2.24725	0.553985	1.16144	3.33306
229	hTH2-DS7842.hotspot.twopass.fdr0.01.merge.pks.bed	Th2	Blood	1e-08	20.6029	0.000662715	3.02543	0.888642	1.28369	4.76717
230	HUVEC-all.fdr0.01.bed	HUVEC	Blood vessel	1e-05	0.810073	0.616319	-0.210631	0.42036	-1.03454	0.613274
230	HUVEC-all.fdr0.01.bed	HUVEC	Blood vessel	1e-06	1.56136	0.371146	0.44556	0.498206	-0.530924	1.42204
230	HUVEC-all.fdr0.01.bed	HUVEC	Blood vessel	1e-07	2.52474	0.0925814	0.92614	0.550639	-0.153113	2.00539
230	HUVEC-all.fdr0.01.bed	HUVEC	Blood vessel	1e-08	2.69113	0.210857	0.989963	0.791203	-0.560795	2.54072
231	HVMF-DS13981.hotspot.twopass.fdr0.01.merge.pks.bed	HVMF	Connective	1e-05	1.69773	0.138564	0.529293	0.357351	-0.171114	1.2297
231	HVMF-DS13981.hotspot.twopass.fdr0.01.merge.pks.bed	HVMF	Connective	1e-06	1.40341	0.518505	0.338902	0.5249	-0.689901	1.36771
231	HVMF-DS13981.hotspot.twopass.fdr0.01.merge.pks.bed	HVMF	Connective	1e-07	2.18798	0.166003	0.782981	0.565264	-0.324936	1.8909
231	HVMF-DS13981.hotspot.twopass.fdr0.01.merge.pks.bed	HVMF	Connective	1e-08	3.21988	0.138809	1.16934	0.789969	-0.378996	2.71768
232	Ishikawa_E_AllReps.30000000.hotspot.twopass.fdr0.01.merge.pks.bed	Ishikawa	Uterus	1e-05	2.40071	0.010061	0.875764	0.340271	0.208833	1.5427
232	Ishikawa_E_AllReps.30000000.hotspot.twopass.fdr0.01.merge.pks.bed	Ishikawa	Uterus	1e-06	3.97499	0.00266314	1.38002	0.45937	0.479656	2.28039
232	Ishikawa_E_AllReps.30000000.hotspot.twopass.fdr0.01.merge.pks.bed	Ishikawa	Uterus	1e-07	4.37847	0.00671502	1.4767	0.544775	0.408939	2.54446
232	Ishikawa_E_AllReps.30000000.hotspot.twopass.fdr0.01.merge.pks.bed	Ishikawa	Uterus	1e-08	3.46369	0.115687	1.24233	0.789716	-0.305511	2.79018
233	Ishikawa_T_AllReps.30000000.hotspot.twopass.fdr0.01.merge.pks.bed	Ishikawa	Uterus	1e-05	1.20698	0.63768	0.188124	0.39946	-0.594818	0.971065
233	Ishikawa_T_AllReps.30000000.hotspot.twopass.fdr0.01.merge.pks.bed	Ishikawa	Uterus	1e-06	1.52958	0.419002	0.424994	0.525882	-0.605735	1.45572
233	Ishikawa_T_AllReps.30000000.hotspot.twopass.fdr0.01.merge.pks.bed	Ishikawa	Uterus	1e-07	2.36452	0.129844	0.860575	0.568142	-0.252984	1.97413
233	Ishikawa_T_AllReps.30000000.hotspot.twopass.fdr0.01.merge.pks.bed	Ishikawa	Uterus	1e-08	1.77024	0.505083	0.571117	0.856874	-1.10835	2.25059
234	Jurkat-DS12659.hotspot.twopass.fdr0.01.merge.pks.bed	Jurkat	Blood	1e-05	1.92492	0.060064	0.654882	0.348282	-0.0277499	1.33751
234	Jurkat-DS12659.hotspot.twopass.fdr0.01.merge.pks.bed	Jurkat	Blood	1e-06	2.89838	0.0228364	1.06415	0.467521	0.147812	1.98049
234	Jurkat-DS12659.hotspot.twopass.fdr0.01.merge.pks.bed	Jurkat	Blood	1e-07	4.05059	0.0101616	1.39886	0.544245	0.332142	2.46558
234	Jurkat-DS12659.hotspot.twopass.fdr0.01.merge.pks.bed	Jurkat	Blood	1e-08	5.9864	0.025438	1.78949	0.80078	0.219963	3.35902
235	K562-all.fdr0.01.bed	K562	Blood	1e-05	2.6948	0.00199954	0.991323	0.320785	0.362584	1.62006
235	K562-all.fdr0.01.bed	K562	Blood	1e-06	4.39821	0.00126453	1.4812	0.459442	0.580693	2.3817
235	K562-all.fdr0.01.bed	K562	Blood	1e-07	5.97604	0.0016401	1.78776	0.567781	0.674909	2.90061
235	K562-all.fdr0.01.bed	K562	Blood	1e-08	4.65006	0.0557176	1.53688	0.803288	-0.0375632	3.11132
236	LNCap-all.fdr0.01.bed	LNCaP	Prostate	1e-05	2.26788	0.00802375	0.818845	0.308873	0.213453	1.42424
236	LNCap-all.fdr0.01.bed	LNCaP	Prostate	1e-06	3.45147	0.0070376	1.2388	0.459656	0.337874	2.13972
236	LNCap-all.fdr0.01.bed	LNCaP	Prostate	1e-07	5.14608	0.00528849	1.63824	0.58741	0.486913	2.78956
236	LNCap-all.fdr0.01.bed	LNCaP	Prostate	1e-08	16.6729	0.0129518	2.81378	1.13226	0.594544	5.03302
237	MCF7-all.fdr0.01.bed	MCF-7	Breast	1e-05	1.69667	0.119811	0.528668	0.339856	-0.137449	1.19479
237	MCF7-all.fdr0.01.bed	MCF-7	Breast	1e-06	3.45977	0.00663395	1.2412	0.457218	0.345054	2.13735
237	MCF7-all.fdr0.01.bed	MCF-7	Breast	1e-07	5.70576	0.00203878	1.74148	0.564585	0.634889	2.84806
237	MCF7-all.fdr0.01.bed	MCF-7	Breast	1e-08	4.58718	0.057388	1.52327	0.801573	-0.0478187	3.09435
238	multi-tissue.master.ntypes.simple.hg19.bed	All	Multi-tissue	1e-05	1.30443	0.469276	0.265763	0.367251	-0.454048	0.985575
238	multi-tissue.master.ntypes.simple.hg19.bed	All	Multi-tissue	1e-06	2.33912	0.290872	0.849775	0.80455	-0.727144	2.42669
238	multi-tissue.master.ntypes.simple.hg19.bed	All	Multi-tissue	1e-07	2.74177	0.373125	1.0086	1.13245	-1.21101	3.22821
238	multi-tissue.master.ntypes.simple.hg19.bed	All	Multi-tissue	1e-08	1.99638e+06	0.984713	14.5068	757.11	-1469.43	1498.44
239	NB4-DS12543.hotspot.twopass.fdr0.01.merge.pks.bed	NB4	Blood	1e-05	2.91341	0.00109413	1.06932	0.327498	0.427428	1.71122
239	NB4-DS12543.hotspot.twopass.fdr0.01.merge.pks.bed	NB4	Blood	1e-06	3.83391	0.00339132	1.34389	0.458688	0.444856	2.24291
239	NB4-DS12543.hotspot.twopass.fdr0.01.merge.pks.bed	NB4	Blood	1e-07	4.26281	0.00771564	1.44993	0.544213	0.383271	2.51659
239	NB4-DS12543.hotspot.twopass.fdr0.01.merge.pks.bed	NB4	Blood	1e-08	6.28036	0.0213269	1.83743	0.798136	0.27308	3.40177
240	NHA-DS12800.hotspot.twopass.fdr0.01.merge.pks.bed	NH-A	Nervous	1e-05	1.49838	0.255978	0.404384	0.355988	-0.293353	1.10212
240	NHA-DS12800.hotspot.twopass.fdr0.01.merge.pks.bed	NH-A	Nervous	1e-06	2.58929	0.0408296	0.951382	0.465165	0.039658	1.86311
240	NHA-DS12800.hotspot.twopass.fdr0.01.merge.pks.bed	NH-A	Nervous	1e-07	2.64081	0.0757637	0.971087	0.546841	-0.100721	2.04289
240	NHA-DS12800.hotspot.twopass.fdr0.01.merge.pks.bed	NH-A	Nervous	1e-08	5.41501	0.0348412	1.68917	0.800481	0.120232	3.25812
241	NHDF_Ad-DS12863.hotspot.twopass.fdr0.01.merge.pks.bed	NHDF-Ad	Skin	1e-05	1.25127	0.529826	0.224157	0.356784	-0.475139	0.923453
241	NHDF_Ad-DS12863.hotspot.twopass.fdr0.01.merge.pks.bed	NHDF-Ad	Skin	1e-06	1.71329	0.259608	0.538415	0.477607	-0.397694	1.47452
241	NHDF_Ad-DS12863.hotspot.twopass.fdr0.01.merge.pks.bed	NHDF-Ad	Skin	1e-07	2.17156	0.15603	0.775444	0.546645	-0.29598	1.84687
241	NHDF_Ad-DS12863.hotspot.twopass.fdr0.01.merge.pks.bed	NHDF-Ad	Skin	1e-08	4.48473	0.0599832	1.50068	0.797844	-0.0630958	3.06445
242	NHDF_Neo-DS11923.hotspot.twopass.fdr0.01.merge.pks.bed	NHDF-neo	Skin	1e-05	1.33669	0.430693	0.290195	0.368265	-0.431604	1.01199
242	NHDF_Neo-DS11923.hotspot.twopass.fdr0.01.merge.pks.bed	NHDF-neo	Skin	1e-06	1.62472	0.328677	0.485335	0.496871	-0.488532	1.4592
242	NHDF_Neo-DS11923.hotspot.twopass.fdr0.01.merge.pks.bed	NHDF-neo	Skin	1e-07	2.62623	0.0776731	0.96555	0.547256	-0.107071	2.03817
242	NHDF_Neo-DS11923.hotspot.twopass.fdr0.01.merge.pks.bed	NHDF-neo	Skin	1e-08	5.33654	0.0361917	1.67458	0.79941	0.107734	3.24142
243	NHEK-all.fdr0.01.bed	NHEK	Skin	1e-05	1.80854	0.075247	0.592519	0.333071	-0.0603006	1.24534
243	NHEK-all.fdr0.01.bed	NHEK	Skin	1e-06	2.14667	0.101487	0.763918	0.466461	-0.150346	1.67818
243	NHEK-all.fdr0.01.bed	NHEK	Skin	1e-07	2.16432	0.160262	0.772104	0.549858	-0.305617	1.84983
243	NHEK-all.fdr0.01.bed	NHEK	Skin	1e-08	2.31951	0.287701	0.841356	0.79136	-0.709709	2.39242
244	NHLF-DS12829.hotspot.twopass.fdr0.01.merge.pks.bed	NHLF	Lung	1e-05	1.37984	0.366015	0.321965	0.356171	-0.376129	1.02006
244	NHLF-DS12829.hotspot.twopass.fdr0.01.merge.pks.bed	NHLF	Lung	1e-06	1.88964	0.18247	0.636384	0.47734	-0.299203	1.57197
244	NHLF-DS12829.hotspot.twopass.fdr0.01.merge.pks.bed	NHLF	Lung	1e-07	2.4016	0.109062	0.876136	0.546756	-0.195506	1.94778
244	NHLF-DS12829.hotspot.twopass.fdr0.01.merge.pks.bed	NHLF	Lung	1e-08	4.94463	0.046172	1.5983	0.801629	0.0271091	3.16949
245	NT2_D1-DS14575.hg19.hotspot.twopass.fdr0.01.merge.pks.bed	NT2-D1	Testis	1e-05	0.763285	0.519147	-0.270124	0.419016	-1.0914	0.551148
245	NT2_D1-DS14575.hg19.hotspot.twopass.fdr0.01.merge.pks.bed	NT2-D1	Testis	1e-06	0.855728	0.783247	-0.155803	0.566369	-1.26589	0.95428
245	NT2_D1-DS14575.hg19.hotspot.twopass.fdr0.01.merge.pks.bed	NT2-D1	Testis	1e-07	1.26481	0.694277	0.234921	0.597676	-0.936525	1.40637
245	NT2_D1-DS14575.hg19.hotspot.twopass.fdr0.01.merge.pks.bed	NT2-D1	Testis	1e-08	2.64997	0.217027	0.974549	0.789446	-0.572766	2.52186
246	PANC1-DS9955.hotspot.twopass.fdr0.01.merge.pks.bed	PANC-1	Pancreas	1e-05	0.866294	0.765789	-0.14353	0.481827	-1.08791	0.80085
246	PANC1-DS9955.hotspot.twopass.fdr0.01.merge.pks.bed	PANC-1	Pancreas	1e-06	0.622717	0.528268	-0.473663	0.751068	-1.94576	0.99843
246	PANC1-DS9955.hotspot.twopass.fdr0.01.merge.pks.bed	PANC-1	Pancreas	1e-07	0.880975	0.869071	-0.126726	0.768788	-1.63355	1.3801
246	PANC1-DS9955.hotspot.twopass.fdr0.01.merge.pks.bed	PANC-1	Pancreas	1e-08	0.943824	0.957772	-0.0578158	1.09191	-2.19796	2.08233
247	PrEC-DS12098.hg19.hotspot.twopass.fdr0.01.merge.pks.bed	PrEC	Prostate	1e-05	1.58896	0.195137	0.463078	0.357443	-0.23751	1.16367
247	PrEC-DS12098.hg19.hotspot.twopass.fdr0.01.merge.pks.bed	PrEC	Prostate	1e-06	1.71099	0.28035	0.537075	0.497507	-0.438039	1.51219
247	PrEC-DS12098.hg19.hotspot.twopass.fdr0.01.merge.pks.bed	PrEC	Prostate	1e-07	2.68788	0.0715012	0.988752	0.548611	-0.0865264	2.06403
247	PrEC-DS12098.hg19.hotspot.twopass.fdr0.01.merge.pks.bed	PrEC	Prostate	1e-08	2.94963	0.172404	1.08168	0.792717	-0.472046	2.63541
248	RPTEC-DS14061.hotspot.twopass.fdr0.01.merge.pks.bed	RPTEC	Epithelium	1e-05	1.61668	0.17922	0.480374	0.357645	-0.22061	1.18136
248	RPTEC-DS14061.hotspot.twopass.fdr0.01.merge.pks.bed	RPTEC	Epithelium	1e-06	1.73571	0.267474	0.551418	0.497267	-0.423225	1.52606
248	RPTEC-DS14061.hotspot.twopass.fdr0.01.merge.pks.bed	RPTEC	Epithelium	1e-07	2.06912	0.198205	0.727121	0.565113	-0.3805	1.83474
248	RPTEC-DS14061.hotspot.twopass.fdr0.01.merge.pks.bed	RPTEC	Epithelium	1e-08	0.634055	0.676189	-0.455619	1.09086	-2.59371	1.68247
249	RWPE_AllReps.30000000.hotspot.twopass.fdr0.01.merge.pks.bed	RWPE1	Prostate	1e-05	1.33384	0.451594	0.288061	0.382673	-0.461979	1.0381
249	RWPE_AllReps.30000000.hotspot.twopass.fdr0.01.merge.pks.bed	RWPE1	Prostate	1e-06	1.88	0.204496	0.63127	0.497515	-0.343859	1.6064
249	RWPE_AllReps.30000000.hotspot.twopass.fdr0.01.merge.pks.bed	RWPE1	Prostate	1e-07	3.04699	0.04275	1.11415	0.549889	0.0363718	2.19193
249	RWPE_AllReps.30000000.hotspot.twopass.fdr0.01.merge.pks.bed	RWPE1	Prostate	1e-08	1.69461	0.537585	0.527455	0.855608	-1.14954	2.20445
250	SAEC-DS10518.hotspot.twopass.fdr0.01.merge.pks.bed	SAEC	Epithelium	1e-05	1.35732	0.392542	0.305514	0.35732	-0.394832	1.00586
250	SAEC-DS10518.hotspot.twopass.fdr0.01.merge.pks.bed	SAEC	Epithelium	1e-06	1.45892	0.447637	0.377694	0.497385	-0.59718	1.35257
250	SAEC-DS10518.hotspot.twopass.fdr0.01.merge.pks.bed	SAEC	Epithelium	1e-07	2.30428	0.12802	0.834769	0.548484	-0.240259	1.9098
250	SAEC-DS10518.hotspot.twopass.fdr0.01.merge.pks.bed	SAEC	Epithelium	1e-08	2.53067	0.240895	0.928484	0.791713	-0.623273	2.48024
251	SkMC-DS11949.hotspot.twopass.fdr0.01.merge.pks.bed	SKMC	Muscle	1e-05	1.72839	0.10704	0.54719	0.339523	-0.118275	1.21266
251	SkMC-DS11949.hotspot.twopass.fdr0.01.merge.pks.bed	SKMC	Muscle	1e-06	1.47158	0.436967	0.386339	0.497012	-0.587804	1.36048
251	SkMC-DS11949.hotspot.twopass.fdr0.01.merge.pks.bed	SKMC	Muscle	1e-07	1.72005	0.336848	0.542355	0.56471	-0.564477	1.64919
251	SkMC-DS11949.hotspot.twopass.fdr0.01.merge.pks.bed	SKMC	Muscle	1e-08	2.59631	0.227765	0.954091	0.791031	-0.59633	2.50451
252	SK_N_MC-DS14408.hotspot.twopass.fdr0.01.merge.pks.bed	SK-N-MC	Brain	1e-05	1.0989	0.82225	0.0943087	0.4198	-0.728498	0.917116
252	SK_N_MC-DS14408.hotspot.twopass.fdr0.01.merge.pks.bed	SK-N-MC	Brain	1e-06	1.24813	0.695588	0.22165	0.566471	-0.888633	1.33193
252	SK_N_MC-DS14408.hotspot.twopass.fdr0.01.merge.pks.bed	SK-N-MC	Brain	1e-07	1.26588	0.719346	0.235768	0.656126	-1.05024	1.52177
252	SK_N_MC-DS14408.hotspot.twopass.fdr0.01.merge.pks.bed	SK-N-MC	Brain	1e-08	0.822491	0.857783	-0.195418	1.09052	-2.33283	1.942
253	SKNSH-DS8482.hotspot.twopass.fdr0.01.merge.pks.bed	SK-N-SH	Brain	1e-05	2.35619	0.0250517	0.857048	0.382507	0.107333	1.60676
253	SKNSH-DS8482.hotspot.twopass.fdr0.01.merge.pks.bed	SK-N-SH	Brain	1e-06	2.61078	0.0682372	0.959648	0.526285	-0.0718709	1.99117
253	SKNSH-DS8482.hotspot.twopass.fdr0.01.merge.pks.bed	SK-N-SH	Brain	1e-07	4.10905	0.0128053	1.41319	0.567743	0.300415	2.52597
253	SKNSH-DS8482.hotspot.twopass.fdr0.01.merge.pks.bed	SK-N-SH	Brain	1e-08	3.07808	0.190068	1.12431	0.858003	-0.557378	2.80599
254	WERI_Rb1-DS13681.hotspot.twopass.fdr0.01.merge.pks.bed	WERI-Rb-1	Eye	1e-05	1.53081	0.21942	0.425795	0.346718	-0.253773	1.10536
254	WERI_Rb1-DS13681.hotspot.twopass.fdr0.01.merge.pks.bed	WERI-Rb-1	Eye	1e-06	1.47961	0.429924	0.391782	0.496352	-0.581068	1.36463
254	WERI_Rb1-DS13681.hotspot.twopass.fdr0.01.merge.pks.bed	WERI-Rb-1	Eye	1e-07	1.74447	0.324103	0.556454	0.56432	-0.549613	1.66252
254	WERI_Rb1-DS13681.hotspot.twopass.fdr0.01.merge.pks.bed	WERI-Rb-1	Eye	1e-08	2.62581	0.221688	0.96539	0.789975	-0.582962	2.51374
255	wgEncodeOpenChromDnase8988tAlnAllReps.30000000.hotspot.twopass.fdr0.01.merge.pks.bed	8988T	Liver	1e-05	2.27609	0.0114011	0.822458	0.325062	0.185337	1.45958
255	wgEncodeOpenChromDnase8988tAlnAllReps.30000000.hotspot.twopass.fdr0.01.merge.pks.bed	8988T	Liver	1e-06	3.78735	0.00333605	1.33167	0.453728	0.44236	2.22097
255	wgEncodeOpenChromDnase8988tAlnAllReps.30000000.hotspot.twopass.fdr0.01.merge.pks.bed	8988T	Liver	1e-07	8.837	0.000200492	2.17895	0.585991	1.0304	3.32749
255	wgEncodeOpenChromDnase8988tAlnAllReps.30000000.hotspot.twopass.fdr0.01.merge.pks.bed	8988T	Liver	1e-08	10.4037	0.00764123	2.34216	0.878028	0.621226	4.0631
256	wgEncodeOpenChromDnaseAosmcSerumfreeAlnAllReps.30000000.hotspot.twopass.fdr0.01.merge.pks.bed	AoSMC	Blood vessel	1e-05	1.48873	0.28077	0.397924	0.368929	-0.325177	1.12103
256	wgEncodeOpenChromDnaseAosmcSerumfreeAlnAllReps.30000000.hotspot.twopass.fdr0.01.merge.pks.bed	AoSMC	Blood vessel	1e-06	1.39797	0.523798	0.335023	0.525525	-0.695005	1.36505
256	wgEncodeOpenChromDnaseAosmcSerumfreeAlnAllReps.30000000.hotspot.twopass.fdr0.01.merge.pks.bed	AoSMC	Blood vessel	1e-07	1.53396	0.475312	0.427855	0.599353	-0.746876	1.60259
256	wgEncodeOpenChromDnaseAosmcSerumfreeAlnAllReps.30000000.hotspot.twopass.fdr0.01.merge.pks.bed	AoSMC	Blood vessel	1e-08	1.6433	0.561595	0.496708	0.855693	-1.18045	2.17386
258	wgEncodeOpenChromDnaseCllAlnAllReps.30000000.hotspot.twopass.fdr0.01.merge.pks.bed	CLL	Blood	1e-05	2.11337	0.05105	0.748283	0.383527	-0.00342903	1.5
258	wgEncodeOpenChromDnaseCllAlnAllReps.30000000.hotspot.twopass.fdr0.01.merge.pks.bed	CLL	Blood	1e-06	3.80079	0.00546132	1.33521	0.480553	0.393325	2.27709
258	wgEncodeOpenChromDnaseCllAlnAllReps.30000000.hotspot.twopass.fdr0.01.merge.pks.bed	CLL	Blood	1e-07	5.01043	0.00354161	1.61152	0.552583	0.528459	2.69458
258	wgEncodeOpenChromDnaseCllAlnAllReps.30000000.hotspot.twopass.fdr0.01.merge.pks.bed	CLL	Blood	1e-08	10.21	0.00371005	2.32336	0.800658	0.754074	3.89265
259	wgEncodeOpenChromDnaseFibroblAlnAllReps.30000000.hotspot.twopass.fdr0.01.merge.pks.bed	Fibrobl	Skin	1e-05	1.58484	0.135791	0.46048	0.308706	-0.144583	1.06554
259	wgEncodeOpenChromDnaseFibroblAlnAllReps.30000000.hotspot.twopass.fdr0.01.merge.pks.bed	Fibrobl	Skin	1e-06	2.14153	0.0924537	0.761521	0.452587	-0.12555	1.64859
259	wgEncodeOpenChromDnaseFibroblAlnAllReps.30000000.hotspot.twopass.fdr0.01.merge.pks.bed	Fibrobl	Skin	1e-07	2.15072	0.160083	0.765802	0.545135	-0.302663	1.83427
259	wgEncodeOpenChromDnaseFibroblAlnAllReps.30000000.hotspot.twopass.fdr0.01.merge.pks.bed	Fibrobl	Skin	1e-08	2.37597	0.276736	0.865406	0.795643	-0.694054	2.42487
260	wgEncodeOpenChromDnaseFibropAlnAllReps.30000000.hotspot.twopass.fdr0.01.merge.pks.bed	FibroP	Skin	1e-05	1.44684	0.266656	0.369379	0.332536	-0.282391	1.02115
260	wgEncodeOpenChromDnaseFibropAlnAllReps.30000000.hotspot.twopass.fdr0.01.merge.pks.bed	FibroP	Skin	1e-06	2.13987	0.0972384	0.760745	0.458725	-0.138355	1.65985
260	wgEncodeOpenChromDnaseFibropAlnAllReps.30000000.hotspot.twopass.fdr0.01.merge.pks.bed	FibroP	Skin	1e-07	3.16899	0.0351924	1.15341	0.547644	0.0800316	2.2268
260	wgEncodeOpenChromDnaseFibropAlnAllReps.30000000.hotspot.twopass.fdr0.01.merge.pks.bed	FibroP	Skin	1e-08	1.90232	0.416126	0.643076	0.790836	-0.906962	2.19311
261	wgEncodeOpenChromDnaseGlioblaAlnAllReps.30000000.hotspot.twopass.fdr0.01.merge.pks.bed	Gliobla	Brain	1e-05	2.0931	0.0294857	0.738648	0.339307	0.0736062	1.40369
261	wgEncodeOpenChromDnaseGlioblaAlnAllReps.30000000.hotspot.twopass.fdr0.01.merge.pks.bed	Gliobla	Brain	1e-06	3.50417	0.00627883	1.25395	0.458844	0.354619	2.15329
261	wgEncodeOpenChromDnaseGlioblaAlnAllReps.30000000.hotspot.twopass.fdr0.01.merge.pks.bed	Gliobla	Brain	1e-07	2.91592	0.0518566	1.07019	0.550416	-0.00862915	2.149
261	wgEncodeOpenChromDnaseGlioblaAlnAllReps.30000000.hotspot.twopass.fdr0.01.merge.pks.bed	Gliobla	Brain	1e-08	3.12748	0.150082	1.14023	0.792243	-0.412568	2.69302
262	wgEncodeOpenChromDnaseGm12891AlnAllReps.30000000.hotspot.twopass.fdr0.01.merge.pks.bed	GM12891	Blood	1e-05	1.66408	0.166076	0.509271	0.367725	-0.21147	1.23001
262	wgEncodeOpenChromDnaseGm12891AlnAllReps.30000000.hotspot.twopass.fdr0.01.merge.pks.bed	GM12891	Blood	1e-06	3.25146	0.0112614	1.1791	0.465225	0.267263	2.09094
262	wgEncodeOpenChromDnaseGm12891AlnAllReps.30000000.hotspot.twopass.fdr0.01.merge.pks.bed	GM12891	Blood	1e-07	4.60683	0.00499586	1.52754	0.544132	0.461043	2.59404
262	wgEncodeOpenChromDnaseGm12891AlnAllReps.30000000.hotspot.twopass.fdr0.01.merge.pks.bed	GM12891	Blood	1e-08	6.65649	0.017199	1.89559	0.795657	0.336105	3.45508
263	wgEncodeOpenChromDnaseGm12892AlnAllReps.30000000.hotspot.twopass.fdr0.01.merge.pks.bed	GM12892	Blood	1e-05	2.70599	0.0022096	0.995468	0.325262	0.357954	1.63298
263	wgEncodeOpenChromDnaseGm12892AlnAllReps.30000000.hotspot.twopass.fdr0.01.merge.pks.bed	GM12892	Blood	1e-06	5.47447	0.000179268	1.70009	0.453773	0.810699	2.58949
263	wgEncodeOpenChromDnaseGm12892AlnAllReps.30000000.hotspot.twopass.fdr0.01.merge.pks.bed	GM12892	Blood	1e-07	7.55152	0.000306447	2.02175	0.560074	0.924004	3.11949
263	wgEncodeOpenChromDnaseGm12892AlnAllReps.30000000.hotspot.twopass.fdr0.01.merge.pks.bed	GM12892	Blood	1e-08	30.93	0.00213957	3.43173	1.11777	1.24089	5.62256
264	wgEncodeOpenChromDnaseGm18507AlnAllReps.30000000.hotspot.twopass.fdr0.01.merge.pks.bed	GM18507	Blood	1e-05	1.69463	0.168883	0.527467	0.383389	-0.223975	1.27891
264	wgEncodeOpenChromDnaseGm18507AlnAllReps.30000000.hotspot.twopass.fdr0.01.merge.pks.bed	GM18507	Blood	1e-06	3.74443	0.00479226	1.32027	0.468068	0.402855	2.23768
264	wgEncodeOpenChromDnaseGm18507AlnAllReps.30000000.hotspot.twopass.fdr0.01.merge.pks.bed	GM18507	Blood	1e-07	5.3183	0.00217901	1.67115	0.545294	0.602377	2.73993
264	wgEncodeOpenChromDnaseGm18507AlnAllReps.30000000.hotspot.twopass.fdr0.01.merge.pks.bed	GM18507	Blood	1e-08	7.80593	0.0102513	2.05488	0.800426	0.486048	3.62372
265	wgEncodeOpenChromDnaseGm19238AlnAllReps.30000000.hotspot.twopass.fdr0.01.merge.pks.bed	GM19238	Blood	1e-05	2.27913	0.0154521	0.823792	0.340184	0.157031	1.49055
265	wgEncodeOpenChromDnaseGm19238AlnAllReps.30000000.hotspot.twopass.fdr0.01.merge.pks.bed	GM19238	Blood	1e-06	3.77036	0.00387877	1.32717	0.459569	0.426414	2.22793
265	wgEncodeOpenChromDnaseGm19238AlnAllReps.30000000.hotspot.twopass.fdr0.01.merge.pks.bed	GM19238	Blood	1e-07	7.79665	0.000270099	2.05369	0.563829	0.94859	3.1588
265	wgEncodeOpenChromDnaseGm19238AlnAllReps.30000000.hotspot.twopass.fdr0.01.merge.pks.bed	GM19238	Blood	1e-08	12.5208	0.00400983	2.5274	0.878364	0.805801	4.24899
266	wgEncodeOpenChromDnaseGm19239AlnAllReps.30000000.hotspot.twopass.fdr0.01.merge.pks.bed	GM19239	Blood	1e-05	1.83381	0.101011	0.606393	0.369759	-0.118334	1.33112
266	wgEncodeOpenChromDnaseGm19239AlnAllReps.30000000.hotspot.twopass.fdr0.01.merge.pks.bed	GM19239	Blood	1e-06	3.58472	0.0063875	1.27668	0.468129	0.359147	2.19421
266	wgEncodeOpenChromDnaseGm19239AlnAllReps.30000000.hotspot.twopass.fdr0.01.merge.pks.bed	GM19239	Blood	1e-07	6.79299	0.000512495	1.91589	0.551472	0.835005	2.99678
266	wgEncodeOpenChromDnaseGm19239AlnAllReps.30000000.hotspot.twopass.fdr0.01.merge.pks.bed	GM19239	Blood	1e-08	7.35008	0.0128251	1.99471	0.801543	0.423687	3.56574
267	wgEncodeOpenChromDnaseGm19240AlnAllReps.30000000.hotspot.twopass.fdr0.01.merge.pks.bed	GM19240	Blood	1e-05	1.27954	0.502827	0.246502	0.367887	-0.474556	0.96756
267	wgEncodeOpenChromDnaseGm19240AlnAllReps.30000000.hotspot.twopass.fdr0.01.merge.pks.bed	GM19240	Blood	1e-06	1.56792	0.365513	0.449751	0.497012	-0.524392	1.42389
267	wgEncodeOpenChromDnaseGm19240AlnAllReps.30000000.hotspot.twopass.fdr0.01.merge.pks.bed	GM19240	Blood	1e-07	2.59357	0.0826918	0.953037	0.549213	-0.123421	2.02949
267	wgEncodeOpenChromDnaseGm19240AlnAllReps.30000000.hotspot.twopass.fdr0.01.merge.pks.bed	GM19240	Blood	1e-08	1.41525	0.684706	0.347308	0.855335	-1.32915	2.02377
268	wgEncodeOpenChromDnaseH9esAlnAllReps.30000000.hotspot.twopass.fdr0.01.merge.pks.bed	H9ES	ES cells	1e-05	1.3919	0.36862	0.330673	0.367798	-0.39021	1.05156
268	wgEncodeOpenChromDnaseH9esAlnAllReps.30000000.hotspot.twopass.fdr0.01.merge.pks.bed	H9ES	ES cells	1e-06	1.72286	0.273586	0.543988	0.496864	-0.429866	1.51784
268	wgEncodeOpenChromDnaseH9esAlnAllReps.30000000.hotspot.twopass.fdr0.01.merge.pks.bed	H9ES	ES cells	1e-07	2.79355	0.0615984	1.02731	0.549607	-0.0499176	2.10454
268	wgEncodeOpenChromDnaseH9esAlnAllReps.30000000.hotspot.twopass.fdr0.01.merge.pks.bed	H9ES	ES cells	1e-08	2.94093	0.171631	1.07873	0.789129	-0.467967	2.62542
269	wgEncodeOpenChromDnaseHelas3Ifna4hAlnAllReps.30000000.hotspot.twopass.fdr0.01.merge.pks.bed	HeLa-S3	Cervix	1e-05	1.51993	0.294599	0.418664	0.399456	-0.364269	1.2016
269	wgEncodeOpenChromDnaseHelas3Ifna4hAlnAllReps.30000000.hotspot.twopass.fdr0.01.merge.pks.bed	HeLa-S3	Cervix	1e-06	1.41911	0.537482	0.350028	0.567651	-0.762568	1.46262
269	wgEncodeOpenChromDnaseHelas3Ifna4hAlnAllReps.30000000.hotspot.twopass.fdr0.01.merge.pks.bed	HeLa-S3	Cervix	1e-07	2.11649	0.212489	0.749757	0.601369	-0.428927	1.92844
269	wgEncodeOpenChromDnaseHelas3Ifna4hAlnAllReps.30000000.hotspot.twopass.fdr0.01.merge.pks.bed	HeLa-S3	Cervix	1e-08	0.906137	0.928216	-0.0985652	1.09409	-2.24297	2.04584
270	wgEncodeOpenChromDnaseHepatocytesAlnAllReps.30000000.hotspot.twopass.fdr0.01.merge.pks.bed	Hepatocytes	Liver	1e-05	0.948573	0.899959	-0.052797	0.419978	-0.875953	0.770359
270	wgEncodeOpenChromDnaseHepatocytesAlnAllReps.30000000.hotspot.twopass.fdr0.01.merge.pks.bed	Hepatocytes	Liver	1e-06	1.44644	0.482941	0.369109	0.52611	-0.662067	1.40028
270	wgEncodeOpenChromDnaseHepatocytesAlnAllReps.30000000.hotspot.twopass.fdr0.01.merge.pks.bed	Hepatocytes	Liver	1e-07	2.24366	0.156197	0.808108	0.569901	-0.308899	1.92511
270	wgEncodeOpenChromDnaseHepatocytesAlnAllReps.30000000.hotspot.twopass.fdr0.01.merge.pks.bed	Hepatocytes	Liver	1e-08	1.66038	0.554524	0.507048	0.857958	-1.17455	2.18865
271	wgEncodeOpenChromDnaseHpde6e6e7AlnAllReps.30000000.hotspot.twopass.fdr0.01.merge.pks.bed	HPDE6-E6E7	Pancreatic duct	1e-05	1.68344	0.158804	0.520836	0.369622	-0.203622	1.2453
271	wgEncodeOpenChromDnaseHpde6e6e7AlnAllReps.30000000.hotspot.twopass.fdr0.01.merge.pks.bed	HPDE6-E6E7	Pancreatic duct	1e-06	2.6109	0.0455601	0.959693	0.47998	0.0189332	1.90045
271	wgEncodeOpenChromDnaseHpde6e6e7AlnAllReps.30000000.hotspot.twopass.fdr0.01.merge.pks.bed	HPDE6-E6E7	Pancreatic duct	1e-07	4.48578	0.00595651	1.50091	0.545754	0.431236	2.57059
271	wgEncodeOpenChromDnaseHpde6e6e7AlnAllReps.30000000.hotspot.twopass.fdr0.01.merge.pks.bed	HPDE6-E6E7	Pancreatic duct	1e-08	3.57134	0.108389	1.27294	0.792876	-0.281095	2.82698
272	wgEncodeOpenChromDnaseHtr8AlnAllReps.30000000.hotspot.twopass.fdr0.01.merge.pks.bed	HTR8svn	Blastula	1e-05	1.61629	0.210336	0.480131	0.383295	-0.271127	1.23139
272	wgEncodeOpenChromDnaseHtr8AlnAllReps.30000000.hotspot.twopass.fdr0.01.merge.pks.bed	HTR8svn	Blastula	1e-06	2.27294	0.0999575	0.821074	0.499115	-0.157191	1.79934
272	wgEncodeOpenChromDnaseHtr8AlnAllReps.30000000.hotspot.twopass.fdr0.01.merge.pks.bed	HTR8svn	Blastula	1e-07	3.65435	0.0189821	1.29592	0.552423	0.21317	2.37867
272	wgEncodeOpenChromDnaseHtr8AlnAllReps.30000000.hotspot.twopass.fdr0.01.merge.pks.bed	HTR8svn	Blastula	1e-08	3.898	0.0869573	1.36046	0.794816	-0.197376	2.9183
273	wgEncodeOpenChromDnaseHuh75AlnAllReps.30000000.hotspot.twopass.fdr0.01.merge.pks.bed	Huh-7.5	Liver	1e-05	1.13943	0.73272	0.130524	0.382197	-0.618582	0.87963
273	wgEncodeOpenChromDnaseHuh75AlnAllReps.30000000.hotspot.twopass.fdr0.01.merge.pks.bed	Huh-7.5	Liver	1e-06	2.03154	0.13925	0.708796	0.479373	-0.230775	1.64837
273	wgEncodeOpenChromDnaseHuh75AlnAllReps.30000000.hotspot.twopass.fdr0.01.merge.pks.bed	Huh-7.5	Liver	1e-07	3.52178	0.0213322	1.25897	0.546888	0.187065	2.33087
273	wgEncodeOpenChromDnaseHuh75AlnAllReps.30000000.hotspot.twopass.fdr0.01.merge.pks.bed	Huh-7.5	Liver	1e-08	5.16403	0.0404872	1.64172	0.801329	0.0711131	3.21232
274	wgEncodeOpenChromDnaseHuh7AlnAllReps.30000000.hotspot.twopass.fdr0.01.merge.pks.bed	Huh-7	Liver	1e-05	1.55753	0.22997	0.443101	0.369116	-0.280368	1.16657
274	wgEncodeOpenChromDnaseHuh7AlnAllReps.30000000.hotspot.twopass.fdr0.01.merge.pks.bed	Huh-7	Liver	1e-06	2.41427	0.0662245	0.881399	0.479829	-0.0590666	1.82186
274	wgEncodeOpenChromDnaseHuh7AlnAllReps.30000000.hotspot.twopass.fdr0.01.merge.pks.bed	Huh-7	Liver	1e-07	3.16417	0.0369994	1.15189	0.552262	0.0694586	2.23432
274	wgEncodeOpenChromDnaseHuh7AlnAllReps.30000000.hotspot.twopass.fdr0.01.merge.pks.bed	Huh-7	Liver	1e-08	3.28363	0.133058	1.18895	0.791497	-0.362385	2.74028
275	wgEncodeOpenChromDnaseIpsAlnAllReps.30000000.hotspot.twopass.fdr0.01.merge.pks.bed	iPS	IPS cells	1e-05	1.6422	0.139457	0.496034	0.335654	-0.161847	1.15392
275	wgEncodeOpenChromDnaseIpsAlnAllReps.30000000.hotspot.twopass.fdr0.01.merge.pks.bed	iPS	IPS cells	1e-06	1.80742	0.212838	0.591898	0.475115	-0.339327	1.52312
275	wgEncodeOpenChromDnaseIpsAlnAllReps.30000000.hotspot.twopass.fdr0.01.merge.pks.bed	iPS	IPS cells	1e-07	3.18248	0.0323603	1.15766	0.540981	0.0973393	2.21799
275	wgEncodeOpenChromDnaseIpsAlnAllReps.30000000.hotspot.twopass.fdr0.01.merge.pks.bed	iPS	IPS cells	1e-08	4.65463	0.0519808	1.53786	0.791369	-0.0132217	3.08894
276	wgEncodeOpenChromDnaseLncapAndroAlnAllReps.30000000.hotspot.twopass.fdr0.01.merge.pks.bed	LNCaP	Prostate	1e-05	1.82386	0.0932487	0.600957	0.358031	-0.100784	1.3027
276	wgEncodeOpenChromDnaseLncapAndroAlnAllReps.30000000.hotspot.twopass.fdr0.01.merge.pks.bed	LNCaP	Prostate	1e-06	3.11424	0.015251	1.13598	0.468184	0.218344	2.05363
276	wgEncodeOpenChromDnaseLncapAndroAlnAllReps.30000000.hotspot.twopass.fdr0.01.merge.pks.bed	LNCaP	Prostate	1e-07	5.84612	0.00139281	1.76578	0.552473	0.682931	2.84862
276	wgEncodeOpenChromDnaseLncapAndroAlnAllReps.30000000.hotspot.twopass.fdr0.01.merge.pks.bed	LNCaP	Prostate	1e-08	6.45784	0.0203837	1.8653	0.804281	0.288905	3.44169
277	wgEncodeOpenChromDnaseMcf7HypoxlacAlnAllReps.30000000.hotspot.twopass.fdr0.01.merge.pks.bed	MCF-7	Breast	1e-05	1.38971	0.389158	0.329093	0.382158	-0.419936	1.07812
277	wgEncodeOpenChromDnaseMcf7HypoxlacAlnAllReps.30000000.hotspot.twopass.fdr0.01.merge.pks.bed	MCF-7	Breast	1e-06	2.50259	0.0551961	0.917324	0.478439	-0.0204152	1.85506
277	wgEncodeOpenChromDnaseMcf7HypoxlacAlnAllReps.30000000.hotspot.twopass.fdr0.01.merge.pks.bed	MCF-7	Breast	1e-07	3.24219	0.0327813	1.17625	0.551001	0.0962885	2.25621
277	wgEncodeOpenChromDnaseMcf7HypoxlacAlnAllReps.30000000.hotspot.twopass.fdr0.01.merge.pks.bed	MCF-7	Breast	1e-08	3.38128	0.123198	1.21826	0.790312	-0.330756	2.76727
278	wgEncodeOpenChromDnaseMedulloAlnAllReps.30000000.hotspot.twopass.fdr0.01.merge.pks.bed	Medullo	Brain	1e-05	1.23332	0.554954	0.209707	0.355224	-0.486531	0.905946
278	wgEncodeOpenChromDnaseMedulloAlnAllReps.30000000.hotspot.twopass.fdr0.01.merge.pks.bed	Medullo	Brain	1e-06	1.72952	0.251418	0.547842	0.477667	-0.388385	1.48407
278	wgEncodeOpenChromDnaseMedulloAlnAllReps.30000000.hotspot.twopass.fdr0.01.merge.pks.bed	Medullo	Brain	1e-07	2.18337	0.155557	0.780871	0.549841	-0.296817	1.85856
278	wgEncodeOpenChromDnaseMedulloAlnAllReps.30000000.hotspot.twopass.fdr0.01.merge.pks.bed	Medullo	Brain	1e-08	2.34192	0.283037	0.850972	0.792691	-0.702703	2.40465
279	wgEncodeOpenChromDnaseMelanoAlnAllReps.30000000.hotspot.twopass.fdr0.01.merge.pks.bed	Melano	Skin	1e-05	1.16108	0.659541	0.149353	0.339018	-0.515121	0.813828
279	wgEncodeOpenChromDnaseMelanoAlnAllReps.30000000.hotspot.twopass.fdr0.01.merge.pks.bed	Melano	Skin	1e-06	1.95325	0.144694	0.669496	0.459021	-0.230184	1.56918
279	wgEncodeOpenChromDnaseMelanoAlnAllReps.30000000.hotspot.twopass.fdr0.01.merge.pks.bed	Melano	Skin	1e-07	2.13915	0.161418	0.76041	0.543026	-0.303921	1.82474
279	wgEncodeOpenChromDnaseMelanoAlnAllReps.30000000.hotspot.twopass.fdr0.01.merge.pks.bed	Melano	Skin	1e-08	3.22914	0.143934	1.17222	0.802175	-0.400049	2.74448
280	wgEncodeOpenChromDnaseMyometrAlnAllReps.30000000.hotspot.twopass.fdr0.01.merge.pks.bed	Myometr	Myometrium	1e-05	1.4005	0.360984	0.336828	0.368726	-0.385875	1.05953
280	wgEncodeOpenChromDnaseMyometrAlnAllReps.30000000.hotspot.twopass.fdr0.01.merge.pks.bed	Myometr	Myometrium	1e-06	2.18463	0.102851	0.781444	0.479065	-0.157523	1.72041
280	wgEncodeOpenChromDnaseMyometrAlnAllReps.30000000.hotspot.twopass.fdr0.01.merge.pks.bed	Myometr	Myometrium	1e-07	2.80426	0.0607207	1.03114	0.549787	-0.0464438	2.10872
280	wgEncodeOpenChromDnaseMyometrAlnAllReps.30000000.hotspot.twopass.fdr0.01.merge.pks.bed	Myometr	Myometrium	1e-08	3.0089	0.163442	1.10158	0.79046	-0.447726	2.65088
281	wgEncodeOpenChromDnaseOsteoblAlnAllReps.30000000.hotspot.twopass.fdr0.01.merge.pks.bed	Osteobl	Bone	1e-05	1.70301	0.0839567	0.5324	0.30807	-0.0714182	1.13622
281	wgEncodeOpenChromDnaseOsteoblAlnAllReps.30000000.hotspot.twopass.fdr0.01.merge.pks.bed	Osteobl	Bone	1e-06	3.54428	0.00634133	1.26534	0.463563	0.356753	2.17392
281	wgEncodeOpenChromDnaseOsteoblAlnAllReps.30000000.hotspot.twopass.fdr0.01.merge.pks.bed	Osteobl	Bone	1e-07	4.35386	0.0117896	1.47106	0.58413	0.326166	2.61596
281	wgEncodeOpenChromDnaseOsteoblAlnAllReps.30000000.hotspot.twopass.fdr0.01.merge.pks.bed	Osteobl	Bone	1e-08	13.1938	0.0216386	2.57975	1.12326	0.378149	4.78135
282	wgEncodeOpenChromDnasePanisdAlnAllReps.30000000.hotspot.twopass.fdr0.01.merge.pks.bed	PanIsletD	Pancreas	1e-05	2.29981	0.00969326	0.832827	0.321979	0.201747	1.46391
282	wgEncodeOpenChromDnasePanisdAlnAllReps.30000000.hotspot.twopass.fdr0.01.merge.pks.bed	PanIsletD	Pancreas	1e-06	3.40213	0.00722169	1.2244	0.45577	0.331092	2.11771
282	wgEncodeOpenChromDnasePanisdAlnAllReps.30000000.hotspot.twopass.fdr0.01.merge.pks.bed	PanIsletD	Pancreas	1e-07	3.06873	0.0390916	1.12126	0.543453	0.0560962	2.18643
282	wgEncodeOpenChromDnasePanisdAlnAllReps.30000000.hotspot.twopass.fdr0.01.merge.pks.bed	PanIsletD	Pancreas	1e-08	4.50972	0.0599804	1.50623	0.800789	-0.0633123	3.07578
283	wgEncodeOpenChromDnasePanisletsAlnAllReps.30000000.hotspot.twopass.fdr0.01.merge.pks.bed	PanIslets	Pancreas	1e-05	1.1912	0.645674	0.174963	0.380536	-0.570888	0.920814
283	wgEncodeOpenChromDnasePanisletsAlnAllReps.30000000.hotspot.twopass.fdr0.01.merge.pks.bed	PanIslets	Pancreas	1e-06	1.70015	0.284381	0.530715	0.49575	-0.440955	1.50239
283	wgEncodeOpenChromDnasePanisletsAlnAllReps.30000000.hotspot.twopass.fdr0.01.merge.pks.bed	PanIslets	Pancreas	1e-07	2.04541	0.20597	0.715597	0.565813	-0.393396	1.82459
283	wgEncodeOpenChromDnasePanisletsAlnAllReps.30000000.hotspot.twopass.fdr0.01.merge.pks.bed	PanIslets	Pancreas	1e-08	2.95729	0.168494	1.08427	0.787383	-0.458999	2.62754
284	wgEncodeOpenChromDnasePhteAlnAllReps.30000000.hotspot.twopass.fdr0.01.merge.pks.bed	pHTE	Epithelium	1e-05	0.974474	0.941987	-0.0258579	0.355321	-0.722287	0.670571
284	wgEncodeOpenChromDnasePhteAlnAllReps.30000000.hotspot.twopass.fdr0.01.merge.pks.bed	pHTE	Epithelium	1e-06	1.06636	0.896965	0.0642532	0.496178	-0.908256	1.03676
284	wgEncodeOpenChromDnasePhteAlnAllReps.30000000.hotspot.twopass.fdr0.01.merge.pks.bed	pHTE	Epithelium	1e-07	1.70863	0.329129	0.535692	0.548937	-0.540225	1.61161
284	wgEncodeOpenChromDnasePhteAlnAllReps.30000000.hotspot.twopass.fdr0.01.merge.pks.bed	pHTE	Epithelium	1e-08	1.8382	0.441748	0.608786	0.791406	-0.942371	2.15994
285	wgEncodeOpenChromDnaseProgfibAlnAllReps.30000000.hotspot.twopass.fdr0.01.merge.pks.bed	ProgFib	Skin	1e-05	1.31012	0.448435	0.270121	0.356348	-0.42832	0.968563
285	wgEncodeOpenChromDnaseProgfibAlnAllReps.30000000.hotspot.twopass.fdr0.01.merge.pks.bed	ProgFib	Skin	1e-06	1.41726	0.483032	0.348727	0.497162	-0.625711	1.32316
285	wgEncodeOpenChromDnaseProgfibAlnAllReps.30000000.hotspot.twopass.fdr0.01.merge.pks.bed	ProgFib	Skin	1e-07	2.31917	0.125683	0.841208	0.549325	-0.235469	1.91789
285	wgEncodeOpenChromDnaseProgfibAlnAllReps.30000000.hotspot.twopass.fdr0.01.merge.pks.bed	ProgFib	Skin	1e-08	2.48404	0.250132	0.909885	0.791184	-0.640836	2.46061
286	wgEncodeOpenChromDnaseStellateAlnAllReps.30000000.hotspot.twopass.fdr0.01.merge.pks.bed	Stellate	Liver	1e-05	2.42837	0.0078192	0.887219	0.333569	0.233424	1.54101
286	wgEncodeOpenChromDnaseStellateAlnAllReps.30000000.hotspot.twopass.fdr0.01.merge.pks.bed	Stellate	Liver	1e-06	4.43363	0.00110411	1.48922	0.456457	0.594562	2.38388
286	wgEncodeOpenChromDnaseStellateAlnAllReps.30000000.hotspot.twopass.fdr0.01.merge.pks.bed	Stellate	Liver	1e-07	5.44581	0.0020357	1.69485	0.549387	0.618047	2.77165
286	wgEncodeOpenChromDnaseStellateAlnAllReps.30000000.hotspot.twopass.fdr0.01.merge.pks.bed	Stellate	Liver	1e-08	3.21112	0.140575	1.16662	0.791652	-0.385018	2.71826
287	wgEncodeOpenChromDnaseT47dAlnAllReps.30000000.hotspot.twopass.fdr0.01.merge.pks.bed	T-47D	Breast	1e-05	2.0807	0.0351908	0.732703	0.347886	0.0508457	1.41456
287	wgEncodeOpenChromDnaseT47dAlnAllReps.30000000.hotspot.twopass.fdr0.01.merge.pks.bed	T-47D	Breast	1e-06	3.88856	0.0031387	1.35804	0.459758	0.456915	2.25916
287	wgEncodeOpenChromDnaseT47dAlnAllReps.30000000.hotspot.twopass.fdr0.01.merge.pks.bed	T-47D	Breast	1e-07	5.87765	0.00124314	1.77116	0.548551	0.695997	2.84632
287	wgEncodeOpenChromDnaseT47dAlnAllReps.30000000.hotspot.twopass.fdr0.01.merge.pks.bed	T-47D	Breast	1e-08	13.1089	0.0034743	2.57329	0.880565	0.847388	4.2992
288	wgEncodeOpenChromDnaseUrotsaAlnAllReps.30000000.hotspot.twopass.fdr0.01.merge.pks.bed	Urothelia	Urothelium	1e-05	2.05821	0.0377257	0.721834	0.347399	0.0409317	1.40274
288	wgEncodeOpenChromDnaseUrotsaAlnAllReps.30000000.hotspot.twopass.fdr0.01.merge.pks.bed	Urothelia	Urothelium	1e-06	2.48712	0.0570901	0.911127	0.47888	-0.027478	1.84973
288	wgEncodeOpenChromDnaseUrotsaAlnAllReps.30000000.hotspot.twopass.fdr0.01.merge.pks.bed	Urothelia	Urothelium	1e-07	3.22109	0.0334871	1.16972	0.550147	0.0914315	2.24801
288	wgEncodeOpenChromDnaseUrotsaAlnAllReps.30000000.hotspot.twopass.fdr0.01.merge.pks.bed	Urothelia	Urothelium	1e-08	3.4783	0.11473	1.24654	0.790311	-0.302464	2.79555
289	wgEncodeOpenChromDnaseUrotsaUt189AlnAllReps.30000000.hotspot.twopass.fdr0.01.merge.pks.bed	Urothelia	Urothelium	1e-05	1.33623	0.429629	0.289855	0.366985	-0.429436	1.00914
289	wgEncodeOpenChromDnaseUrotsaUt189AlnAllReps.30000000.hotspot.twopass.fdr0.01.merge.pks.bed	Urothelia	Urothelium	1e-06	2.08568	0.123536	0.735097	0.477305	-0.200421	1.67061
289	wgEncodeOpenChromDnaseUrotsaUt189AlnAllReps.30000000.hotspot.twopass.fdr0.01.merge.pks.bed	Urothelia	Urothelium	1e-07	2.71966	0.0680094	1.00051	0.548239	-0.0740425	2.07505
289	wgEncodeOpenChromDnaseUrotsaUt189AlnAllReps.30000000.hotspot.twopass.fdr0.01.merge.pks.bed	Urothelia	Urothelium	1e-08	2.95002	0.170402	1.08181	0.789116	-0.464857	2.62848
290	WI_38-DS14315.hotspot.twopass.fdr0.01.merge.pks.bed	WI-38	Embryonic lung	1e-05	1.70915	0.13381	0.535996	0.357511	-0.164725	1.23672
290	WI_38-DS14315.hotspot.twopass.fdr0.01.merge.pks.bed	WI-38	Embryonic lung	1e-06	2.88618	0.0232411	1.05993	0.467045	0.144526	1.97534
290	WI_38-DS14315.hotspot.twopass.fdr0.01.merge.pks.bed	WI-38	Embryonic lung	1e-07	3.98857	0.0108265	1.38343	0.542895	0.319358	2.44751
290	WI_38-DS14315.hotspot.twopass.fdr0.01.merge.pks.bed	WI-38	Embryonic lung	1e-08	3.17307	0.14385	1.1547	0.790023	-0.393745	2.70315
291	WI_38_TAM-DS14323.hotspot.twopass.fdr0.01.merge.pks.bed	WI-38	Embryonic lung	1e-05	1.37349	0.373571	0.317353	0.356654	-0.38169	1.0164
291	WI_38_TAM-DS14323.hotspot.twopass.fdr0.01.merge.pks.bed	WI-38	Embryonic lung	1e-06	1.46983	0.438185	0.385144	0.496793	-0.588569	1.35886
291	WI_38_TAM-DS14323.hotspot.twopass.fdr0.01.merge.pks.bed	WI-38	Embryonic lung	1e-07	1.73194	0.33181	0.54924	0.565949	-0.560021	1.6585
291	WI_38_TAM-DS14323.hotspot.twopass.fdr0.01.merge.pks.bed	WI-38	Embryonic lung	1e-08	2.54011	0.2389	0.932207	0.791521	-0.619173	2.48359
591	UW.Breast_vHMEC.ChromatinAccessibility.RM035.DS18406.hotspot.twopass.fdr0.01.merge.pks.wig	Breast_vHMEC	Breast	1e-05	1.48431	0.268058	0.394951	0.3566	-0.303985	1.09389
591	UW.Breast_vHMEC.ChromatinAccessibility.RM035.DS18406.hotspot.twopass.fdr0.01.merge.pks.wig	Breast_vHMEC	Breast	1e-06	2.04187	0.135504	0.713866	0.478224	-0.223453	1.65119
591	UW.Breast_vHMEC.ChromatinAccessibility.RM035.DS18406.hotspot.twopass.fdr0.01.merge.pks.wig	Breast_vHMEC	Breast	1e-07	2.59461	0.0816962	0.953436	0.54766	-0.119977	2.02685
591	UW.Breast_vHMEC.ChromatinAccessibility.RM035.DS18406.hotspot.twopass.fdr0.01.merge.pks.wig	Breast_vHMEC	Breast	1e-08	2.83062	0.18835	1.04049	0.790964	-0.509794	2.59078
592	UW.Breast_vHMEC.ChromatinAccessibility.RM035.DS18438.hotspot.twopass.fdr0.01.merge.pks.wig	Breast_vHMEC	Breast	1e-05	1.70795	0.123906	0.535295	0.347914	-0.146616	1.21721
592	UW.Breast_vHMEC.ChromatinAccessibility.RM035.DS18438.hotspot.twopass.fdr0.01.merge.pks.wig	Breast_vHMEC	Breast	1e-06	2.56839	0.0433355	0.943279	0.466863	0.0282272	1.85833
592	UW.Breast_vHMEC.ChromatinAccessibility.RM035.DS18438.hotspot.twopass.fdr0.01.merge.pks.wig	Breast_vHMEC	Breast	1e-07	3.46794	0.0219704	1.24356	0.542831	0.179612	2.30751
592	UW.Breast_vHMEC.ChromatinAccessibility.RM035.DS18438.hotspot.twopass.fdr0.01.merge.pks.wig	Breast_vHMEC	Breast	1e-08	2.79398	0.194171	1.02747	0.791372	-0.52362	2.57856
593	UW.CD14_Primary_Cells.ChromatinAccessibility.RO_01689.DS17391.hotspot.twopass.fdr0.01.merge.pks.wig	CD14_Primary_Cells	Blood	1e-05	1.45777	0.370538	0.376909	0.420908	-0.448071	1.20189
593	UW.CD14_Primary_Cells.ChromatinAccessibility.RO_01689.DS17391.hotspot.twopass.fdr0.01.merge.pks.wig	CD14_Primary_Cells	Blood	1e-06	1.58236	0.419042	0.458919	0.567909	-0.654184	1.57202
593	UW.CD14_Primary_Cells.ChromatinAccessibility.RO_01689.DS17391.hotspot.twopass.fdr0.01.merge.pks.wig	CD14_Primary_Cells	Blood	1e-07	2.36311	0.152537	0.859977	0.601119	-0.318216	2.03817
593	UW.CD14_Primary_Cells.ChromatinAccessibility.RO_01689.DS17391.hotspot.twopass.fdr0.01.merge.pks.wig	CD14_Primary_Cells	Blood	1e-08	4.747	0.0486689	1.55751	0.790022	0.00906986	3.10595
594	UW.CD14_Primary_Cells.ChromatinAccessibility.RO_01701.DS17889.hotspot.twopass.fdr0.01.merge.pks.wig	CD14_Primary_Cells	Blood	1e-05	1.78788	0.129481	0.581029	0.383226	-0.170093	1.33215
594	UW.CD14_Primary_Cells.ChromatinAccessibility.RO_01701.DS17889.hotspot.twopass.fdr0.01.merge.pks.wig	CD14_Primary_Cells	Blood	1e-06	1.9061	0.220218	0.645058	0.526171	-0.386237	1.67635
594	UW.CD14_Primary_Cells.ChromatinAccessibility.RO_01701.DS17889.hotspot.twopass.fdr0.01.merge.pks.wig	CD14_Primary_Cells	Blood	1e-07	2.9969	0.0534547	1.09758	0.568332	-0.0163514	2.21151
594	UW.CD14_Primary_Cells.ChromatinAccessibility.RO_01701.DS17889.hotspot.twopass.fdr0.01.merge.pks.wig	CD14_Primary_Cells	Blood	1e-08	4.31903	0.0639823	1.46303	0.789844	-0.0850637	3.01113
595	UW.CD19_Primary_Cells.ChromatinAccessibility.RO_01679.DS17186.hotspot.twopass.fdr0.01.merge.pks.wig	CD19_Primary_Cells	Blood	1e-05	1.96542	0.0787178	0.675706	0.384323	-0.0775661	1.42898
595	UW.CD19_Primary_Cells.ChromatinAccessibility.RO_01679.DS17186.hotspot.twopass.fdr0.01.merge.pks.wig	CD19_Primary_Cells	Blood	1e-06	3.46691	0.00974666	1.24326	0.481011	0.300483	2.18605
595	UW.CD19_Primary_Cells.ChromatinAccessibility.RO_01679.DS17186.hotspot.twopass.fdr0.01.merge.pks.wig	CD19_Primary_Cells	Blood	1e-07	6.04166	0.00101933	1.79868	0.54752	0.72554	2.87182
595	UW.CD19_Primary_Cells.ChromatinAccessibility.RO_01679.DS17186.hotspot.twopass.fdr0.01.merge.pks.wig	CD19_Primary_Cells	Blood	1e-08	8.88792	0.00639871	2.18469	0.801246	0.61425	3.75514
596	UW.CD19_Primary_Cells.ChromatinAccessibility.RO_01689.DS17281.hotspot.twopass.fdr0.01.merge.pks.wig	CD19_Primary_Cells	Blood	1e-05	1.87173	0.117357	0.626864	0.400306	-0.157735	1.41146
596	UW.CD19_Primary_Cells.ChromatinAccessibility.RO_01689.DS17281.hotspot.twopass.fdr0.01.merge.pks.wig	CD19_Primary_Cells	Blood	1e-06	3.04897	0.0253785	1.11481	0.498662	0.137427	2.09218
596	UW.CD19_Primary_Cells.ChromatinAccessibility.RO_01689.DS17281.hotspot.twopass.fdr0.01.merge.pks.wig	CD19_Primary_Cells	Blood	1e-07	5.0915	0.00310516	1.62757	0.550389	0.54881	2.70634
596	UW.CD19_Primary_Cells.ChromatinAccessibility.RO_01689.DS17281.hotspot.twopass.fdr0.01.merge.pks.wig	CD19_Primary_Cells	Blood	1e-08	10.0455	0.00376091	2.30712	0.796233	0.746507	3.86774
597	UW.CD19_Primary_Cells.ChromatinAccessibility.RO_01701.DS17440.hotspot.twopass.fdr0.01.merge.pks.wig	CD19_Primary_Cells	Blood	1e-05	2.07558	0.0579929	0.730241	0.385199	-0.0247484	1.48523
597	UW.CD19_Primary_Cells.ChromatinAccessibility.RO_01701.DS17440.hotspot.twopass.fdr0.01.merge.pks.wig	CD19_Primary_Cells	Blood	1e-06	4.59056	0.00118979	1.524	0.47018	0.602449	2.44555
597	UW.CD19_Primary_Cells.ChromatinAccessibility.RO_01701.DS17440.hotspot.twopass.fdr0.01.merge.pks.wig	CD19_Primary_Cells	Blood	1e-07	6.33137	0.000783123	1.84552	0.549475	0.768546	2.92249
597	UW.CD19_Primary_Cells.ChromatinAccessibility.RO_01701.DS17440.hotspot.twopass.fdr0.01.merge.pks.wig	CD19_Primary_Cells	Blood	1e-08	9.23306	0.00568356	2.22279	0.803757	0.647426	3.79815
598	UW.CD20_Primary_Cells.ChromatinAccessibility.RO_01778.DS17371.hotspot.twopass.fdr0.01.merge.pks.wig	CD20_Primary_Cells	Blood	1e-05	0.926394	0.84794	-0.0764552	0.398728	-0.857963	0.705053
598	UW.CD20_Primary_Cells.ChromatinAccessibility.RO_01778.DS17371.hotspot.twopass.fdr0.01.merge.pks.wig	CD20_Primary_Cells	Blood	1e-06	1.53268	0.390233	0.427016	0.496996	-0.547096	1.40113
598	UW.CD20_Primary_Cells.ChromatinAccessibility.RO_01778.DS17371.hotspot.twopass.fdr0.01.merge.pks.wig	CD20_Primary_Cells	Blood	1e-07	2.49077	0.0960244	0.912593	0.548288	-0.162052	1.98724
598	UW.CD20_Primary_Cells.ChromatinAccessibility.RO_01778.DS17371.hotspot.twopass.fdr0.01.merge.pks.wig	CD20_Primary_Cells	Blood	1e-08	2.68519	0.210916	0.987751	0.789536	-0.559741	2.53524
599	UW.CD3_Primary_Cells.ChromatinAccessibility.CB1_1-3-2011.DS17702.hotspot.twopass.fdr0.01.merge.pks.wig	CD3_Primary_Cells	Blood	1e-05	1.54628	0.331874	0.435853	0.449173	-0.444526	1.31623
599	UW.CD3_Primary_Cells.ChromatinAccessibility.CB1_1-3-2011.DS17702.hotspot.twopass.fdr0.01.merge.pks.wig	CD3_Primary_Cells	Blood	1e-06	2.7476	0.0557408	1.01073	0.528332	-0.0248016	2.04626
599	UW.CD3_Primary_Cells.ChromatinAccessibility.CB1_1-3-2011.DS17702.hotspot.twopass.fdr0.01.merge.pks.wig	CD3_Primary_Cells	Blood	1e-07	4.35001	0.00995045	1.47018	0.570379	0.352236	2.58812
599	UW.CD3_Primary_Cells.ChromatinAccessibility.CB1_1-3-2011.DS17702.hotspot.twopass.fdr0.01.merge.pks.wig	CD3_Primary_Cells	Blood	1e-08	6.30335	0.0200412	1.84108	0.791667	0.289413	3.39275
600	UW.CD3_Primary_Cells.ChromatinAccessibility.CB6_1-4-2011.DS17706.hotspot.twopass.fdr0.01.merge.pks.wig	CD3_Primary_Cells	Blood	1e-05	1.31316	0.54366	0.272434	0.448609	-0.606838	1.15171
600	UW.CD3_Primary_Cells.ChromatinAccessibility.CB6_1-4-2011.DS17706.hotspot.twopass.fdr0.01.merge.pks.wig	CD3_Primary_Cells	Blood	1e-06	3.03294	0.0265781	1.10953	0.500316	0.128911	2.09015
600	UW.CD3_Primary_Cells.ChromatinAccessibility.CB6_1-4-2011.DS17706.hotspot.twopass.fdr0.01.merge.pks.wig	CD3_Primary_Cells	Blood	1e-07	5.00764	0.00361622	1.61097	0.553628	0.525854	2.69608
600	UW.CD3_Primary_Cells.ChromatinAccessibility.CB6_1-4-2011.DS17706.hotspot.twopass.fdr0.01.merge.pks.wig	CD3_Primary_Cells	Blood	1e-08	9.83568	0.00441217	2.28602	0.802932	0.712269	3.85976
601	UW.CD3_Primary_Cells.ChromatinAccessibility.RO_01679.DS17198.hotspot.twopass.fdr0.01.merge.pks.wig	CD3_Primary_Cells	Blood	1e-05	1.78927	0.147409	0.581805	0.401593	-0.205316	1.36893
601	UW.CD3_Primary_Cells.ChromatinAccessibility.RO_01679.DS17198.hotspot.twopass.fdr0.01.merge.pks.wig	CD3_Primary_Cells	Blood	1e-06	2.9023	0.0333365	1.0655	0.500704	0.0841218	2.04688
601	UW.CD3_Primary_Cells.ChromatinAccessibility.RO_01679.DS17198.hotspot.twopass.fdr0.01.merge.pks.wig	CD3_Primary_Cells	Blood	1e-07	4.84905	0.00431784	1.57878	0.553191	0.494529	2.66304
601	UW.CD3_Primary_Cells.ChromatinAccessibility.RO_01679.DS17198.hotspot.twopass.fdr0.01.merge.pks.wig	CD3_Primary_Cells	Blood	1e-08	9.48109	0.00509022	2.2493	0.802958	0.675503	3.8231
602	UW.CD3_Primary_Cells.ChromatinAccessibility.RO_01701.DS17534.hotspot.twopass.fdr0.01.merge.pks.wig	CD3_Primary_Cells	Blood	1e-05	2.20088	0.0338303	0.788856	0.371736	0.0602539	1.51746
602	UW.CD3_Primary_Cells.ChromatinAccessibility.RO_01701.DS17534.hotspot.twopass.fdr0.01.merge.pks.wig	CD3_Primary_Cells	Blood	1e-06	3.36815	0.0117339	1.21436	0.481881	0.269876	2.15885
602	UW.CD3_Primary_Cells.ChromatinAccessibility.RO_01701.DS17534.hotspot.twopass.fdr0.01.merge.pks.wig	CD3_Primary_Cells	Blood	1e-07	6.0646	0.00102897	1.80247	0.549117	0.726199	2.87874
602	UW.CD3_Primary_Cells.ChromatinAccessibility.RO_01701.DS17534.hotspot.twopass.fdr0.01.merge.pks.wig	CD3_Primary_Cells	Blood	1e-08	4.6951	0.0504453	1.54652	0.790586	-0.00302884	3.09607
603	UW.CD4_Primary_Cells.ChromatinAccessibility.RO_01549.DS15947.hotspot.twopass.fdr0.01.merge.pks.wig	CD4_Primary_Cells	Blood	1e-05	1.395	0.43032	0.332896	0.422112	-0.494443	1.16024
603	UW.CD4_Primary_Cells.ChromatinAccessibility.RO_01549.DS15947.hotspot.twopass.fdr0.01.merge.pks.wig	CD4_Primary_Cells	Blood	1e-06	2.07865	0.165704	0.73172	0.527883	-0.302931	1.76637
603	UW.CD4_Primary_Cells.ChromatinAccessibility.RO_01549.DS15947.hotspot.twopass.fdr0.01.merge.pks.wig	CD4_Primary_Cells	Blood	1e-07	3.21201	0.0409771	1.1669	0.570956	0.0478244	2.28597
603	UW.CD4_Primary_Cells.ChromatinAccessibility.RO_01549.DS15947.hotspot.twopass.fdr0.01.merge.pks.wig	CD4_Primary_Cells	Blood	1e-08	8.69634	0.00709207	2.1629	0.803309	0.588416	3.73739
604	UW.CD4_Primary_Cells.ChromatinAccessibility.RO_01679.DS17212.hotspot.twopass.fdr0.01.merge.pks.wig	CD4_Primary_Cells	Blood	1e-05	2.30436	0.020227	0.834802	0.359501	0.130179	1.53943
604	UW.CD4_Primary_Cells.ChromatinAccessibility.RO_01679.DS17212.hotspot.twopass.fdr0.01.merge.pks.wig	CD4_Primary_Cells	Blood	1e-06	1.85724	0.240408	0.619091	0.527349	-0.414513	1.6527
604	UW.CD4_Primary_Cells.ChromatinAccessibility.RO_01679.DS17212.hotspot.twopass.fdr0.01.merge.pks.wig	CD4_Primary_Cells	Blood	1e-07	2.8946	0.0620418	1.06285	0.569588	-0.053543	2.17924
604	UW.CD4_Primary_Cells.ChromatinAccessibility.RO_01679.DS17212.hotspot.twopass.fdr0.01.merge.pks.wig	CD4_Primary_Cells	Blood	1e-08	4.11841	0.0741518	1.41547	0.792678	-0.138183	2.96912
605	UW.CD4_Primary_Cells.ChromatinAccessibility.RO_01689.DS17329.hotspot.twopass.fdr0.01.merge.pks.wig	CD4_Primary_Cells	Blood	1e-05	2.19298	0.0415324	0.785261	0.385276	0.0301191	1.5404
605	UW.CD4_Primary_Cells.ChromatinAccessibility.RO_01689.DS17329.hotspot.twopass.fdr0.01.merge.pks.wig	CD4_Primary_Cells	Blood	1e-06	3.05497	0.0258151	1.11677	0.501022	0.134766	2.09877
605	UW.CD4_Primary_Cells.ChromatinAccessibility.RO_01689.DS17329.hotspot.twopass.fdr0.01.merge.pks.wig	CD4_Primary_Cells	Blood	1e-07	5.03745	0.00354504	1.6169	0.554485	0.53011	2.70369
605	UW.CD4_Primary_Cells.ChromatinAccessibility.RO_01689.DS17329.hotspot.twopass.fdr0.01.merge.pks.wig	CD4_Primary_Cells	Blood	1e-08	9.74673	0.00448791	2.27693	0.801268	0.706447	3.84742
606	UW.CD4_Primary_Cells.ChromatinAccessibility.RO_01701.DS17881.hotspot.twopass.fdr0.01.merge.pks.wig	CD4_Primary_Cells	Blood	1e-05	1.78101	0.150557	0.577183	0.4015	-0.209757	1.36412
606	UW.CD4_Primary_Cells.ChromatinAccessibility.RO_01701.DS17881.hotspot.twopass.fdr0.01.merge.pks.wig	CD4_Primary_Cells	Blood	1e-06	2.19902	0.135534	0.788013	0.527936	-0.246741	1.82277
606	UW.CD4_Primary_Cells.ChromatinAccessibility.RO_01701.DS17881.hotspot.twopass.fdr0.01.merge.pks.wig	CD4_Primary_Cells	Blood	1e-07	3.49007	0.0283993	1.24992	0.570292	0.132151	2.36769
606	UW.CD4_Primary_Cells.ChromatinAccessibility.RO_01701.DS17881.hotspot.twopass.fdr0.01.merge.pks.wig	CD4_Primary_Cells	Blood	1e-08	4.93175	0.0437506	1.59569	0.791329	0.0446879	3.1467
607	UW.CD56_Primary_Cells.ChromatinAccessibility.RO_01679.DS17189.hotspot.twopass.fdr0.01.merge.pks.wig	CD56_Primary_Cells	Blood	1e-05	2.56722	0.00870481	0.942822	0.359385	0.238428	1.64722
607	UW.CD56_Primary_Cells.ChromatinAccessibility.RO_01679.DS17189.hotspot.twopass.fdr0.01.merge.pks.wig	CD56_Primary_Cells	Blood	1e-06	2.66893	0.0492788	0.981678	0.499284	0.00308114	1.96028
607	UW.CD56_Primary_Cells.ChromatinAccessibility.RO_01679.DS17189.hotspot.twopass.fdr0.01.merge.pks.wig	CD56_Primary_Cells	Blood	1e-07	4.49933	0.00642697	1.50393	0.551868	0.422269	2.58559
607	UW.CD56_Primary_Cells.ChromatinAccessibility.RO_01679.DS17189.hotspot.twopass.fdr0.01.merge.pks.wig	CD56_Primary_Cells	Blood	1e-08	8.69872	0.00673218	2.16318	0.798276	0.598555	3.7278
608	UW.CD56_Primary_Cells.ChromatinAccessibility.RO_01701.DS17443.hotspot.twopass.fdr0.01.merge.pks.wig	CD56_Primary_Cells	Blood	1e-05	2.58877	0.010389	0.951185	0.371179	0.223674	1.6787
608	UW.CD56_Primary_Cells.ChromatinAccessibility.RO_01701.DS17443.hotspot.twopass.fdr0.01.merge.pks.wig	CD56_Primary_Cells	Blood	1e-06	3.96649	0.00426289	1.37788	0.48211	0.432946	2.32282
608	UW.CD56_Primary_Cells.ChromatinAccessibility.RO_01701.DS17443.hotspot.twopass.fdr0.01.merge.pks.wig	CD56_Primary_Cells	Blood	1e-07	5.09422	0.00329065	1.62811	0.553929	0.542405	2.71381
608	UW.CD56_Primary_Cells.ChromatinAccessibility.RO_01701.DS17443.hotspot.twopass.fdr0.01.merge.pks.wig	CD56_Primary_Cells	Blood	1e-08	10.1351	0.00396773	2.31601	0.80397	0.740228	3.89179
609	UW.CD8_Primary_Cells.ChromatinAccessibility.RO_01549.DS16012.hotspot.twopass.fdr0.01.merge.pks.wig	CD8_Primary_Cells	Blood	1e-05	2.17491	0.0364919	0.776986	0.371514	0.0488184	1.50515
609	UW.CD8_Primary_Cells.ChromatinAccessibility.RO_01549.DS16012.hotspot.twopass.fdr0.01.merge.pks.wig	CD8_Primary_Cells	Blood	1e-06	3.35458	0.012076	1.21033	0.482218	0.26518	2.15547
609	UW.CD8_Primary_Cells.ChromatinAccessibility.RO_01549.DS16012.hotspot.twopass.fdr0.01.merge.pks.wig	CD8_Primary_Cells	Blood	1e-07	4.33233	0.0082178	1.46611	0.554715	0.378864	2.55335
609	UW.CD8_Primary_Cells.ChromatinAccessibility.RO_01549.DS16012.hotspot.twopass.fdr0.01.merge.pks.wig	CD8_Primary_Cells	Blood	1e-08	8.62	0.00736612	2.15408	0.803816	0.578605	3.72956
610	UW.CD8_Primary_Cells.ChromatinAccessibility.RO_01679.DS17203.hotspot.twopass.fdr0.01.merge.pks.wig	CD8_Primary_Cells	Blood	1e-05	2.36586	0.0203452	0.861143	0.371195	0.133601	1.58869
610	UW.CD8_Primary_Cells.ChromatinAccessibility.RO_01679.DS17203.hotspot.twopass.fdr0.01.merge.pks.wig	CD8_Primary_Cells	Blood	1e-06	3.60389	0.00778632	1.28201	0.481743	0.337797	2.22623
610	UW.CD8_Primary_Cells.ChromatinAccessibility.RO_01679.DS17203.hotspot.twopass.fdr0.01.merge.pks.wig	CD8_Primary_Cells	Blood	1e-07	6.37374	0.000720121	1.85219	0.547692	0.77871	2.92566
610	UW.CD8_Primary_Cells.ChromatinAccessibility.RO_01679.DS17203.hotspot.twopass.fdr0.01.merge.pks.wig	CD8_Primary_Cells	Blood	1e-08	9.37957	0.00516821	2.23853	0.800518	0.669519	3.80755
611	UW.CD8_Primary_Cells.ChromatinAccessibility.RO_01689.DS17332.hotspot.twopass.fdr0.01.merge.pks.wig	CD8_Primary_Cells	Blood	1e-05	1.61284	0.258087	0.477997	0.422661	-0.350418	1.30641
611	UW.CD8_Primary_Cells.ChromatinAccessibility.RO_01689.DS17332.hotspot.twopass.fdr0.01.merge.pks.wig	CD8_Primary_Cells	Blood	1e-06	3.09071	0.0243187	1.1284	0.501053	0.146336	2.11046
611	UW.CD8_Primary_Cells.ChromatinAccessibility.RO_01689.DS17332.hotspot.twopass.fdr0.01.merge.pks.wig	CD8_Primary_Cells	Blood	1e-07	5.03726	0.00355813	1.61686	0.55469	0.529669	2.70406
611	UW.CD8_Primary_Cells.ChromatinAccessibility.RO_01689.DS17332.hotspot.twopass.fdr0.01.merge.pks.wig	CD8_Primary_Cells	Blood	1e-08	10.0534	0.00417726	2.30791	0.805705	0.728725	3.88709
612	UW.CD8_Primary_Cells.ChromatinAccessibility.RO_01701.DS17885.hotspot.twopass.fdr0.01.merge.pks.wig	CD8_Primary_Cells	Blood	1e-05	1.89774	0.110546	0.640663	0.401483	-0.146243	1.42757
612	UW.CD8_Primary_Cells.ChromatinAccessibility.RO_01701.DS17885.hotspot.twopass.fdr0.01.merge.pks.wig	CD8_Primary_Cells	Blood	1e-06	2.36686	0.102828	0.861563	0.528147	-0.173605	1.89673
612	UW.CD8_Primary_Cells.ChromatinAccessibility.RO_01701.DS17885.hotspot.twopass.fdr0.01.merge.pks.wig	CD8_Primary_Cells	Blood	1e-07	3.75892	0.0202292	1.32413	0.570238	0.206466	2.4418
612	UW.CD8_Primary_Cells.ChromatinAccessibility.RO_01701.DS17885.hotspot.twopass.fdr0.01.merge.pks.wig	CD8_Primary_Cells	Blood	1e-08	5.37054	0.0340503	1.68093	0.793087	0.126478	3.23538
827	UW.Fibroblasts_Fetal_Skin_Abdomen.ChromatinAccessibility.H-24259.DS19558.hotspot.twopass.fdr0.01.merge.pks.wig	Fibroblasts_Fetal_Skin_Abdomen	Fibroblast	1e-05	1.34312	0.422248	0.294996	0.367583	-0.425468	1.01546
827	UW.Fibroblasts_Fetal_Skin_Abdomen.ChromatinAccessibility.H-24259.DS19558.hotspot.twopass.fdr0.01.merge.pks.wig	Fibroblasts_Fetal_Skin_Abdomen	Fibroblast	1e-06	2.123	0.114976	0.752829	0.477617	-0.183301	1.68896
827	UW.Fibroblasts_Fetal_Skin_Abdomen.ChromatinAccessibility.H-24259.DS19558.hotspot.twopass.fdr0.01.merge.pks.wig	Fibroblasts_Fetal_Skin_Abdomen	Fibroblast	1e-07	2.00038	0.218948	0.693338	0.563997	-0.412096	1.79877
827	UW.Fibroblasts_Fetal_Skin_Abdomen.ChromatinAccessibility.H-24259.DS19558.hotspot.twopass.fdr0.01.merge.pks.wig	Fibroblasts_Fetal_Skin_Abdomen	Fibroblast	1e-08	3.00741	0.162868	1.10108	0.789026	-0.445412	2.64757
828	UW.Fibroblasts_Fetal_Skin_Abdomen.ChromatinAccessibility.H-24259.DS19561.hotspot.twopass.fdr0.01.merge.pks.wig	Fibroblasts_Fetal_Skin_Abdomen	Fibroblast	1e-05	1.17169	0.666533	0.158449	0.367707	-0.562257	0.879156
828	UW.Fibroblasts_Fetal_Skin_Abdomen.ChromatinAccessibility.H-24259.DS19561.hotspot.twopass.fdr0.01.merge.pks.wig	Fibroblasts_Fetal_Skin_Abdomen	Fibroblast	1e-06	1.45797	0.447735	0.377044	0.496635	-0.596361	1.35045
828	UW.Fibroblasts_Fetal_Skin_Abdomen.ChromatinAccessibility.H-24259.DS19561.hotspot.twopass.fdr0.01.merge.pks.wig	Fibroblasts_Fetal_Skin_Abdomen	Fibroblast	1e-07	1.72905	0.331537	0.54757	0.563912	-0.557696	1.65284
828	UW.Fibroblasts_Fetal_Skin_Abdomen.ChromatinAccessibility.H-24259.DS19561.hotspot.twopass.fdr0.01.merge.pks.wig	Fibroblasts_Fetal_Skin_Abdomen	Fibroblast	1e-08	1.32764	0.740093	0.2834	0.85431	-1.39105	1.95785
829	UW.Fibroblasts_Fetal_Skin_Back.ChromatinAccessibility.H-24218.DS19233.hotspot.twopass.fdr0.01.merge.pks.wig	Fibroblasts_Fetal_Skin_Back	Fibroblast	1e-05	1.6704	0.13961	0.513065	0.347313	-0.167667	1.1938
829	UW.Fibroblasts_Fetal_Skin_Back.ChromatinAccessibility.H-24218.DS19233.hotspot.twopass.fdr0.01.merge.pks.wig	Fibroblasts_Fetal_Skin_Back	Fibroblast	1e-06	2.5407	0.0455025	0.93244	0.466225	0.0186393	1.84624
829	UW.Fibroblasts_Fetal_Skin_Back.ChromatinAccessibility.H-24218.DS19233.hotspot.twopass.fdr0.01.merge.pks.wig	Fibroblasts_Fetal_Skin_Back	Fibroblast	1e-07	2.56613	0.0847375	0.9424	0.546688	-0.129108	2.01391
829	UW.Fibroblasts_Fetal_Skin_Back.ChromatinAccessibility.H-24218.DS19233.hotspot.twopass.fdr0.01.merge.pks.wig	Fibroblasts_Fetal_Skin_Back	Fibroblast	1e-08	5.33884	0.036329	1.67501	0.800204	0.106608	3.24341
830	UW.Fibroblasts_Fetal_Skin_Biceps_Left.ChromatinAccessibility.H-24259.DS19857.hotspot.twopass.fdr0.01.merge.pks.wig	Fibroblasts_Fetal_Skin_Biceps_Left	Fibroblast	1e-05	1.90196	0.057997	0.642888	0.339126	-0.0217988	1.30757
830	UW.Fibroblasts_Fetal_Skin_Biceps_Left.ChromatinAccessibility.H-24259.DS19857.hotspot.twopass.fdr0.01.merge.pks.wig	Fibroblasts_Fetal_Skin_Biceps_Left	Fibroblast	1e-06	1.63388	0.322663	0.490959	0.49642	-0.482023	1.46394
830	UW.Fibroblasts_Fetal_Skin_Biceps_Left.ChromatinAccessibility.H-24259.DS19857.hotspot.twopass.fdr0.01.merge.pks.wig	Fibroblasts_Fetal_Skin_Biceps_Left	Fibroblast	1e-07	1.94106	0.239476	0.663235	0.563833	-0.441878	1.76835
830	UW.Fibroblasts_Fetal_Skin_Biceps_Left.ChromatinAccessibility.H-24259.DS19857.hotspot.twopass.fdr0.01.merge.pks.wig	Fibroblasts_Fetal_Skin_Biceps_Left	Fibroblast	1e-08	1.49315	0.638863	0.400886	0.854241	-1.27343	2.0752
831	UW.Fibroblasts_Fetal_Skin_Biceps_Left.ChromatinAccessibility.H-24259.DS19867.hotspot.twopass.fdr0.01.merge.pks.wig	Fibroblasts_Fetal_Skin_Biceps_Left	Fibroblast	1e-05	1.02045	0.959416	0.0202396	0.397738	-0.759326	0.799805
831	UW.Fibroblasts_Fetal_Skin_Biceps_Left.ChromatinAccessibility.H-24259.DS19867.hotspot.twopass.fdr0.01.merge.pks.wig	Fibroblasts_Fetal_Skin_Biceps_Left	Fibroblast	1e-06	0.991503	0.987964	-0.00853337	0.56565	-1.11721	1.10014
831	UW.Fibroblasts_Fetal_Skin_Biceps_Left.ChromatinAccessibility.H-24259.DS19867.hotspot.twopass.fdr0.01.merge.pks.wig	Fibroblasts_Fetal_Skin_Biceps_Left	Fibroblast	1e-07	1.00141	0.998289	0.0014065	0.655973	-1.2843	1.28711
831	UW.Fibroblasts_Fetal_Skin_Biceps_Left.ChromatinAccessibility.H-24259.DS19867.hotspot.twopass.fdr0.01.merge.pks.wig	Fibroblasts_Fetal_Skin_Biceps_Left	Fibroblast	1e-08	1.61538	0.574427	0.479571	0.854023	-1.19431	2.15346
832	UW.Fibroblasts_Fetal_Skin_Biceps_Right.ChromatinAccessibility.H-24259.DS19745.hotspot.twopass.fdr0.01.merge.pks.wig	Fibroblasts_Fetal_Skin_Biceps_Right	Fibroblast	1e-05	1.79127	0.0925559	0.582926	0.346554	-0.0963188	1.26217
832	UW.Fibroblasts_Fetal_Skin_Biceps_Right.ChromatinAccessibility.H-24259.DS19745.hotspot.twopass.fdr0.01.merge.pks.wig	Fibroblasts_Fetal_Skin_Biceps_Right	Fibroblast	1e-06	2.20326	0.0981111	0.789936	0.477568	-0.146097	1.72597
832	UW.Fibroblasts_Fetal_Skin_Biceps_Right.ChromatinAccessibility.H-24259.DS19745.hotspot.twopass.fdr0.01.merge.pks.wig	Fibroblasts_Fetal_Skin_Biceps_Right	Fibroblast	1e-07	2.81941	0.0577936	1.03653	0.546328	-0.0342766	2.10733
832	UW.Fibroblasts_Fetal_Skin_Biceps_Right.ChromatinAccessibility.H-24259.DS19745.hotspot.twopass.fdr0.01.merge.pks.wig	Fibroblasts_Fetal_Skin_Biceps_Right	Fibroblast	1e-08	3.11464	0.149966	1.13611	0.789157	-0.410636	2.68286
833	UW.Fibroblasts_Fetal_Skin_Biceps_Right.ChromatinAccessibility.H-24259.DS19761.hotspot.twopass.fdr0.01.merge.pks.wig	Fibroblasts_Fetal_Skin_Biceps_Right	Fibroblast	1e-05	1.44984	0.297155	0.37145	0.356289	-0.326876	1.06978
833	UW.Fibroblasts_Fetal_Skin_Biceps_Right.ChromatinAccessibility.H-24259.DS19761.hotspot.twopass.fdr0.01.merge.pks.wig	Fibroblasts_Fetal_Skin_Biceps_Right	Fibroblast	1e-06	1.59143	0.349383	0.464635	0.496518	-0.508541	1.43781
833	UW.Fibroblasts_Fetal_Skin_Biceps_Right.ChromatinAccessibility.H-24259.DS19761.hotspot.twopass.fdr0.01.merge.pks.wig	Fibroblasts_Fetal_Skin_Biceps_Right	Fibroblast	1e-07	1.35025	0.615173	0.300287	0.597345	-0.870509	1.47108
833	UW.Fibroblasts_Fetal_Skin_Biceps_Right.ChromatinAccessibility.H-24259.DS19761.hotspot.twopass.fdr0.01.merge.pks.wig	Fibroblasts_Fetal_Skin_Biceps_Right	Fibroblast	1e-08	1.4552	0.660674	0.375147	0.854581	-1.29983	2.05013
834	UW.Fibroblasts_Fetal_Skin_Quadriceps_Left.ChromatinAccessibility.H-24259.DS20046.hotspot.twopass.fdr0.01.merge.pks.wig	Fibroblasts_Fetal_Skin_Quadriceps_Left	Fibroblast	1e-05	1.01328	0.972378	0.0131974	0.381148	-0.733852	0.760247
834	UW.Fibroblasts_Fetal_Skin_Quadriceps_Left.ChromatinAccessibility.H-24259.DS20046.hotspot.twopass.fdr0.01.merge.pks.wig	Fibroblasts_Fetal_Skin_Quadriceps_Left	Fibroblast	1e-06	1.47054	0.437088	0.385628	0.496227	-0.586977	1.35823
834	UW.Fibroblasts_Fetal_Skin_Quadriceps_Left.ChromatinAccessibility.H-24259.DS20046.hotspot.twopass.fdr0.01.merge.pks.wig	Fibroblasts_Fetal_Skin_Quadriceps_Left	Fibroblast	1e-07	1.74337	0.323942	0.555823	0.563492	-0.548622	1.66027
834	UW.Fibroblasts_Fetal_Skin_Quadriceps_Left.ChromatinAccessibility.H-24259.DS20046.hotspot.twopass.fdr0.01.merge.pks.wig	Fibroblasts_Fetal_Skin_Quadriceps_Left	Fibroblast	1e-08	2.64426	0.217644	0.972391	0.788756	-0.57357	2.51835
835	UW.Fibroblasts_Fetal_Skin_Quadriceps_Left.ChromatinAccessibility.H-24259.DS20056.hotspot.twopass.fdr0.01.merge.pks.wig	Fibroblasts_Fetal_Skin_Quadriceps_Left	Fibroblast	1e-05	1.33628	0.415878	0.289892	0.356311	-0.408477	0.988261
835	UW.Fibroblasts_Fetal_Skin_Quadriceps_Left.ChromatinAccessibility.H-24259.DS20056.hotspot.twopass.fdr0.01.merge.pks.wig	Fibroblasts_Fetal_Skin_Quadriceps_Left	Fibroblast	1e-06	1.13174	0.813397	0.123754	0.524277	-0.90383	1.15134
835	UW.Fibroblasts_Fetal_Skin_Quadriceps_Left.ChromatinAccessibility.H-24259.DS20056.hotspot.twopass.fdr0.01.merge.pks.wig	Fibroblasts_Fetal_Skin_Quadriceps_Left	Fibroblast	1e-07	1.24544	0.713254	0.219491	0.597271	-0.951161	1.39014
835	UW.Fibroblasts_Fetal_Skin_Quadriceps_Left.ChromatinAccessibility.H-24259.DS20056.hotspot.twopass.fdr0.01.merge.pks.wig	Fibroblasts_Fetal_Skin_Quadriceps_Left	Fibroblast	1e-08	1.35768	0.720471	0.305779	0.854538	-1.36912	1.98067
836	UW.Fibroblasts_Fetal_Skin_Quadriceps_Right.ChromatinAccessibility.H-24259.DS19943.hotspot.twopass.fdr0.01.merge.pks.wig	Fibroblasts_Fetal_Skin_Quadriceps_Right	Fibroblast	1e-05	1.57509	0.202381	0.454315	0.356382	-0.244193	1.15282
836	UW.Fibroblasts_Fetal_Skin_Quadriceps_Right.ChromatinAccessibility.H-24259.DS19943.hotspot.twopass.fdr0.01.merge.pks.wig	Fibroblasts_Fetal_Skin_Quadriceps_Right	Fibroblast	1e-06	1.7278	0.270584	0.546851	0.496362	-0.426018	1.51972
836	UW.Fibroblasts_Fetal_Skin_Quadriceps_Right.ChromatinAccessibility.H-24259.DS19943.hotspot.twopass.fdr0.01.merge.pks.wig	Fibroblasts_Fetal_Skin_Quadriceps_Right	Fibroblast	1e-07	1.47487	0.515199	0.388569	0.597097	-0.781741	1.55888
836	UW.Fibroblasts_Fetal_Skin_Quadriceps_Right.ChromatinAccessibility.H-24259.DS19943.hotspot.twopass.fdr0.01.merge.pks.wig	Fibroblasts_Fetal_Skin_Quadriceps_Right	Fibroblast	1e-08	1.60162	0.581277	0.471018	0.854035	-1.20289	2.14493
837	UW.Fibroblasts_Fetal_Skin_Quadriceps_Right.ChromatinAccessibility.H-24259.DS19948.hotspot.twopass.fdr0.01.merge.pks.wig	Fibroblasts_Fetal_Skin_Quadriceps_Right	Fibroblast	1e-05	1.37927	0.366107	0.321557	0.355788	-0.375787	1.0189
837	UW.Fibroblasts_Fetal_Skin_Quadriceps_Right.ChromatinAccessibility.H-24259.DS19948.hotspot.twopass.fdr0.01.merge.pks.wig	Fibroblasts_Fetal_Skin_Quadriceps_Right	Fibroblast	1e-06	1.5209	0.397829	0.419302	0.495919	-0.552699	1.3913
837	UW.Fibroblasts_Fetal_Skin_Quadriceps_Right.ChromatinAccessibility.H-24259.DS19948.hotspot.twopass.fdr0.01.merge.pks.wig	Fibroblasts_Fetal_Skin_Quadriceps_Right	Fibroblast	1e-07	1.2923	0.667522	0.256427	0.596964	-0.913622	1.42648
837	UW.Fibroblasts_Fetal_Skin_Quadriceps_Right.ChromatinAccessibility.H-24259.DS19948.hotspot.twopass.fdr0.01.merge.pks.wig	Fibroblasts_Fetal_Skin_Quadriceps_Right	Fibroblast	1e-08	2.70956	0.206289	0.996787	0.7887	-0.549065	2.54264
838	UW.Fibroblasts_Fetal_Skin_Scalp.ChromatinAccessibility.H-24259.DS19444.hotspot.twopass.fdr0.01.merge.pks.wig	Fibroblasts_Fetal_Skin_Scalp	Fibroblast	1e-05	1.57155	0.204596	0.452065	0.356358	-0.246398	1.15053
838	UW.Fibroblasts_Fetal_Skin_Scalp.ChromatinAccessibility.H-24259.DS19444.hotspot.twopass.fdr0.01.merge.pks.wig	Fibroblasts_Fetal_Skin_Scalp	Fibroblast	1e-06	2.71437	0.0319969	0.998561	0.465649	0.0858886	1.91123
838	UW.Fibroblasts_Fetal_Skin_Scalp.ChromatinAccessibility.H-24259.DS19444.hotspot.twopass.fdr0.01.merge.pks.wig	Fibroblasts_Fetal_Skin_Scalp	Fibroblast	1e-07	2.77673	0.061566	1.02127	0.546308	-0.0494907	2.09204
838	UW.Fibroblasts_Fetal_Skin_Scalp.ChromatinAccessibility.H-24259.DS19444.hotspot.twopass.fdr0.01.merge.pks.wig	Fibroblasts_Fetal_Skin_Scalp	Fibroblast	1e-08	5.68772	0.0294985	1.73831	0.798576	0.1731	3.30352
839	UW.Fibroblasts_Fetal_Skin_Scalp.ChromatinAccessibility.H-24259.DS19449.hotspot.twopass.fdr0.01.merge.pks.wig	Fibroblasts_Fetal_Skin_Scalp	Fibroblast	1e-05	1.9195	0.0544412	0.652066	0.339033	-0.0124394	1.31657
839	UW.Fibroblasts_Fetal_Skin_Scalp.ChromatinAccessibility.H-24259.DS19449.hotspot.twopass.fdr0.01.merge.pks.wig	Fibroblasts_Fetal_Skin_Scalp	Fibroblast	1e-06	2.60109	0.0402352	0.95593	0.466006	0.0425585	1.8693
839	UW.Fibroblasts_Fetal_Skin_Scalp.ChromatinAccessibility.H-24259.DS19449.hotspot.twopass.fdr0.01.merge.pks.wig	Fibroblasts_Fetal_Skin_Scalp	Fibroblast	1e-07	2.63979	0.0758141	0.970701	0.546718	-0.100865	2.04227
839	UW.Fibroblasts_Fetal_Skin_Scalp.ChromatinAccessibility.H-24259.DS19449.hotspot.twopass.fdr0.01.merge.pks.wig	Fibroblasts_Fetal_Skin_Scalp	Fibroblast	1e-08	2.92193	0.174825	1.07224	0.790237	-0.476621	2.62111
840	UW.Fibroblasts_Fetal_Skin_Upper_Back.ChromatinAccessibility.H-24259.DS19696.hotspot.twopass.fdr0.01.merge.pks.wig	Fibroblasts_Fetal_Skin_Upper_Back	Fibroblast	1e-05	1.50306	0.252552	0.407501	0.356153	-0.290559	1.10556
840	UW.Fibroblasts_Fetal_Skin_Upper_Back.ChromatinAccessibility.H-24259.DS19696.hotspot.twopass.fdr0.01.merge.pks.wig	Fibroblasts_Fetal_Skin_Upper_Back	Fibroblast	1e-06	1.65023	0.312683	0.500912	0.496145	-0.471532	1.47336
840	UW.Fibroblasts_Fetal_Skin_Upper_Back.ChromatinAccessibility.H-24259.DS19696.hotspot.twopass.fdr0.01.merge.pks.wig	Fibroblasts_Fetal_Skin_Upper_Back	Fibroblast	1e-07	1.40122	0.571954	0.337344	0.596882	-0.832544	1.50723
840	UW.Fibroblasts_Fetal_Skin_Upper_Back.ChromatinAccessibility.H-24259.DS19696.hotspot.twopass.fdr0.01.merge.pks.wig	Fibroblasts_Fetal_Skin_Upper_Back	Fibroblast	1e-08	1.50659	0.631347	0.409849	0.854151	-1.26429	2.08399
841	UW.Fibroblasts_Fetal_Skin_Upper_Back.ChromatinAccessibility.H-24259.DS19706.hotspot.twopass.fdr0.01.merge.pks.wig	Fibroblasts_Fetal_Skin_Upper_Back	Fibroblast	1e-05	1.39752	0.333909	0.334696	0.34638	-0.344208	1.0136
841	UW.Fibroblasts_Fetal_Skin_Upper_Back.ChromatinAccessibility.H-24259.DS19706.hotspot.twopass.fdr0.01.merge.pks.wig	Fibroblasts_Fetal_Skin_Upper_Back	Fibroblast	1e-06	1.72684	0.252322	0.546292	0.477224	-0.389068	1.48165
841	UW.Fibroblasts_Fetal_Skin_Upper_Back.ChromatinAccessibility.H-24259.DS19706.hotspot.twopass.fdr0.01.merge.pks.wig	Fibroblasts_Fetal_Skin_Upper_Back	Fibroblast	1e-07	1.59925	0.404713	0.469532	0.563505	-0.634938	1.574
841	UW.Fibroblasts_Fetal_Skin_Upper_Back.ChromatinAccessibility.H-24259.DS19706.hotspot.twopass.fdr0.01.merge.pks.wig	Fibroblasts_Fetal_Skin_Upper_Back	Fibroblast	1e-08	1.24551	0.797196	0.219542	0.854323	-1.45493	1.89401
842	UW.H1_BMP4_Derived_Mesendoderm_Cultured_Cells.ChromatinAccessibility.DS18732.hotspot.twopass.fdr0.01.merge.pks.wig	H1_BMP4_Derived_Mesendoderm_Cultured_Cells	ES cells	1e-05	1.28794	0.49147	0.253048	0.367816	-0.467873	0.973968
842	UW.H1_BMP4_Derived_Mesendoderm_Cultured_Cells.ChromatinAccessibility.DS18732.hotspot.twopass.fdr0.01.merge.pks.wig	H1_BMP4_Derived_Mesendoderm_Cultured_Cells	ES cells	1e-06	2.06571	0.128931	0.725473	0.47781	-0.211034	1.66198
842	UW.H1_BMP4_Derived_Mesendoderm_Cultured_Cells.ChromatinAccessibility.DS18732.hotspot.twopass.fdr0.01.merge.pks.wig	H1_BMP4_Derived_Mesendoderm_Cultured_Cells	ES cells	1e-07	2.64032	0.0761764	0.970902	0.547507	-0.102211	2.04401
842	UW.H1_BMP4_Derived_Mesendoderm_Cultured_Cells.ChromatinAccessibility.DS18732.hotspot.twopass.fdr0.01.merge.pks.wig	H1_BMP4_Derived_Mesendoderm_Cultured_Cells	ES cells	1e-08	5.34534	0.0359628	1.67623	0.799212	0.10977	3.24268
843	UW.H1_BMP4_Derived_Mesendoderm_Cultured_Cells.ChromatinAccessibility.DS19310.hotspot.twopass.fdr0.01.merge.pks.wig	H1_BMP4_Derived_Mesendoderm_Cultured_Cells	ES cells	1e-05	1.10913	0.771396	0.10358	0.356495	-0.59515	0.802309
843	UW.H1_BMP4_Derived_Mesendoderm_Cultured_Cells.ChromatinAccessibility.DS19310.hotspot.twopass.fdr0.01.merge.pks.wig	H1_BMP4_Derived_Mesendoderm_Cultured_Cells	ES cells	1e-06	1.54212	0.364905	0.433161	0.478072	-0.503861	1.37018
843	UW.H1_BMP4_Derived_Mesendoderm_Cultured_Cells.ChromatinAccessibility.DS19310.hotspot.twopass.fdr0.01.merge.pks.wig	H1_BMP4_Derived_Mesendoderm_Cultured_Cells	ES cells	1e-07	2.59005	0.0793161	0.951677	0.542369	-0.111366	2.01472
843	UW.H1_BMP4_Derived_Mesendoderm_Cultured_Cells.ChromatinAccessibility.DS19310.hotspot.twopass.fdr0.01.merge.pks.wig	H1_BMP4_Derived_Mesendoderm_Cultured_Cells	ES cells	1e-08	3.89965	0.0889763	1.36089	0.800134	-0.207377	2.92915
844	UW.H1_BMP4_Derived_Trophoblast_Cultured_Cells.ChromatinAccessibility.DS18736.hotspot.twopass.fdr0.01.merge.pks.wig	H1_BMP4_Derived_Trophoblast_Cultured_Cells	ES cells	1e-05	1.79872	0.110828	0.587077	0.368193	-0.134581	1.30873
844	UW.H1_BMP4_Derived_Trophoblast_Cultured_Cells.ChromatinAccessibility.DS18736.hotspot.twopass.fdr0.01.merge.pks.wig	H1_BMP4_Derived_Trophoblast_Cultured_Cells	ES cells	1e-06	2.27269	0.098764	0.820965	0.49729	-0.153725	1.79565
844	UW.H1_BMP4_Derived_Trophoblast_Cultured_Cells.ChromatinAccessibility.DS18736.hotspot.twopass.fdr0.01.merge.pks.wig	H1_BMP4_Derived_Trophoblast_Cultured_Cells	ES cells	1e-07	3.6257	0.0188956	1.28805	0.548669	0.212655	2.36344
844	UW.H1_BMP4_Derived_Trophoblast_Cultured_Cells.ChromatinAccessibility.DS18736.hotspot.twopass.fdr0.01.merge.pks.wig	H1_BMP4_Derived_Trophoblast_Cultured_Cells	ES cells	1e-08	7.64681	0.0113695	2.03429	0.803707	0.459023	3.60955
845	UW.H1_BMP4_Derived_Trophoblast_Cultured_Cells.ChromatinAccessibility.DS19317.hotspot.twopass.fdr0.01.merge.pks.wig	H1_BMP4_Derived_Trophoblast_Cultured_Cells	ES cells	1e-05	1.47444	0.290881	0.388278	0.367621	-0.332259	1.10882
845	UW.H1_BMP4_Derived_Trophoblast_Cultured_Cells.ChromatinAccessibility.DS19317.hotspot.twopass.fdr0.01.merge.pks.wig	H1_BMP4_Derived_Trophoblast_Cultured_Cells	ES cells	1e-06	1.83095	0.222934	0.604834	0.496269	-0.367853	1.57752
845	UW.H1_BMP4_Derived_Trophoblast_Cultured_Cells.ChromatinAccessibility.DS19317.hotspot.twopass.fdr0.01.merge.pks.wig	H1_BMP4_Derived_Trophoblast_Cultured_Cells	ES cells	1e-07	2.93618	0.0490295	1.07711	0.547218	0.004561	2.14966
845	UW.H1_BMP4_Derived_Trophoblast_Cultured_Cells.ChromatinAccessibility.DS19317.hotspot.twopass.fdr0.01.merge.pks.wig	H1_BMP4_Derived_Trophoblast_Cultured_Cells	ES cells	1e-08	3.21592	0.138802	1.16811	0.789124	-0.37857	2.7148
846	UW.H1.ChromatinAccessibility.DS18873.hotspot.twopass.fdr0.01.merge.pks.wig	H1	ES cells	1e-05	1.36785	0.365645	0.313239	0.34625	-0.36541	0.991888
846	UW.H1.ChromatinAccessibility.DS18873.hotspot.twopass.fdr0.01.merge.pks.wig	H1	ES cells	1e-06	2.11021	0.108184	0.746789	0.464881	-0.164378	1.65796
846	UW.H1.ChromatinAccessibility.DS18873.hotspot.twopass.fdr0.01.merge.pks.wig	H1	ES cells	1e-07	2.94174	0.0463723	1.079	0.541671	0.0173271	2.14068
846	UW.H1.ChromatinAccessibility.DS18873.hotspot.twopass.fdr0.01.merge.pks.wig	H1	ES cells	1e-08	2.38675	0.270157	0.869931	0.78891	-0.676332	2.41619
847	UW.H1.ChromatinAccessibility.DS19100.hotspot.twopass.fdr0.01.merge.pks.wig	H1	ES cells	1e-05	1.25591	0.5679	0.227861	0.398954	-0.554089	1.00981
847	UW.H1.ChromatinAccessibility.DS19100.hotspot.twopass.fdr0.01.merge.pks.wig	H1	ES cells	1e-06	1.61384	0.362077	0.478618	0.525138	-0.550652	1.50789
847	UW.H1.ChromatinAccessibility.DS19100.hotspot.twopass.fdr0.01.merge.pks.wig	H1	ES cells	1e-07	2.50011	0.105709	0.916335	0.566414	-0.193836	2.02651
847	UW.H1.ChromatinAccessibility.DS19100.hotspot.twopass.fdr0.01.merge.pks.wig	H1	ES cells	1e-08	1.91786	0.446303	0.651212	0.855065	-1.02472	2.32714
848	UW.H1_Derived_Mesenchymal_Stem_Cells.ChromatinAccessibility.DS20671.hotspot.twopass.fdr0.01.merge.pks.wig	H1_Derived_Mesenchymal_Stem_Cells	ES cells	1e-05	1.59438	0.19051	0.466486	0.356349	-0.231958	1.16493
848	UW.H1_Derived_Mesenchymal_Stem_Cells.ChromatinAccessibility.DS20671.hotspot.twopass.fdr0.01.merge.pks.wig	H1_Derived_Mesenchymal_Stem_Cells	ES cells	1e-06	2.21214	0.0963911	0.793959	0.477539	-0.142017	1.72993
848	UW.H1_Derived_Mesenchymal_Stem_Cells.ChromatinAccessibility.DS20671.hotspot.twopass.fdr0.01.merge.pks.wig	H1_Derived_Mesenchymal_Stem_Cells	ES cells	1e-07	2.08781	0.192524	0.736116	0.564874	-0.371037	1.84327
848	UW.H1_Derived_Mesenchymal_Stem_Cells.ChromatinAccessibility.DS20671.hotspot.twopass.fdr0.01.merge.pks.wig	H1_Derived_Mesenchymal_Stem_Cells	ES cells	1e-08	1.58491	0.589371	0.460526	0.853224	-1.21179	2.13285
849	UW.H1_Derived_Mesenchymal_Stem_Cells.ChromatinAccessibility.DS21042.hotspot.twopass.fdr0.01.merge.pks.wig	H1_Derived_Mesenchymal_Stem_Cells	ES cells	1e-05	1.82644	0.0757556	0.60237	0.339198	-0.0624591	1.2672
849	UW.H1_Derived_Mesenchymal_Stem_Cells.ChromatinAccessibility.DS21042.hotspot.twopass.fdr0.01.merge.pks.wig	H1_Derived_Mesenchymal_Stem_Cells	ES cells	1e-06	3.06381	0.014626	1.11966	0.458593	0.220817	2.0185
849	UW.H1_Derived_Mesenchymal_Stem_Cells.ChromatinAccessibility.DS21042.hotspot.twopass.fdr0.01.merge.pks.wig	H1_Derived_Mesenchymal_Stem_Cells	ES cells	1e-07	4.60441	0.00519606	1.52702	0.546412	0.456047	2.59798
849	UW.H1_Derived_Mesenchymal_Stem_Cells.ChromatinAccessibility.DS21042.hotspot.twopass.fdr0.01.merge.pks.wig	H1_Derived_Mesenchymal_Stem_Cells	ES cells	1e-08	5.14428	0.0402934	1.63789	0.798685	0.0724632	3.20331
850	UW.H1_Derived_Neuronal_Progenitor_Cultured_Cells.ChromatinAccessibility.DS18739.hotspot.twopass.fdr0.01.merge.pks.wig	H1_Derived_Neuronal_Progenitor_Cultured_Cells	ES cells	1e-05	1.60826	0.232379	0.475151	0.397865	-0.304664	1.25497
850	UW.H1_Derived_Neuronal_Progenitor_Cultured_Cells.ChromatinAccessibility.DS18739.hotspot.twopass.fdr0.01.merge.pks.wig	H1_Derived_Neuronal_Progenitor_Cultured_Cells	ES cells	1e-06	2.09649	0.158102	0.740263	0.524457	-0.287673	1.7682
850	UW.H1_Derived_Neuronal_Progenitor_Cultured_Cells.ChromatinAccessibility.DS18739.hotspot.twopass.fdr0.01.merge.pks.wig	H1_Derived_Neuronal_Progenitor_Cultured_Cells	ES cells	1e-07	2.32811	0.158499	0.845059	0.599274	-0.329519	2.01964
850	UW.H1_Derived_Neuronal_Progenitor_Cultured_Cells.ChromatinAccessibility.DS18739.hotspot.twopass.fdr0.01.merge.pks.wig	H1_Derived_Neuronal_Progenitor_Cultured_Cells	ES cells	1e-08	2.51923	0.280163	0.923953	0.85555	-0.752925	2.60083
851	UW.H1_Derived_Neuronal_Progenitor_Cultured_Cells.ChromatinAccessibility.DS20153.hotspot.twopass.fdr0.01.merge.pks.wig	H1_Derived_Neuronal_Progenitor_Cultured_Cells	ES cells	1e-05	1.47306	0.291443	0.387342	0.367162	-0.332295	1.10698
851	UW.H1_Derived_Neuronal_Progenitor_Cultured_Cells.ChromatinAccessibility.DS20153.hotspot.twopass.fdr0.01.merge.pks.wig	H1_Derived_Neuronal_Progenitor_Cultured_Cells	ES cells	1e-06	2.8982	0.0219666	1.06409	0.464477	0.153716	1.97446
851	UW.H1_Derived_Neuronal_Progenitor_Cultured_Cells.ChromatinAccessibility.DS20153.hotspot.twopass.fdr0.01.merge.pks.wig	H1_Derived_Neuronal_Progenitor_Cultured_Cells	ES cells	1e-07	2.98299	0.0456369	1.09292	0.546808	0.0211811	2.16467
851	UW.H1_Derived_Neuronal_Progenitor_Cultured_Cells.ChromatinAccessibility.DS20153.hotspot.twopass.fdr0.01.merge.pks.wig	H1_Derived_Neuronal_Progenitor_Cultured_Cells	ES cells	1e-08	3.25403	0.13369	1.17989	0.786748	-0.362132	2.72192
852	UW.H9.ChromatinAccessibility.DS18517.hotspot.twopass.fdr0.01.merge.pks.wig	H9	ES cells	1e-05	1.13893	0.723094	0.130087	0.36714	-0.589507	0.849681
852	UW.H9.ChromatinAccessibility.DS18517.hotspot.twopass.fdr0.01.merge.pks.wig	H9	ES cells	1e-06	1.09927	0.856641	0.0946451	0.523911	-0.93222	1.12151
852	UW.H9.ChromatinAccessibility.DS18517.hotspot.twopass.fdr0.01.merge.pks.wig	H9	ES cells	1e-07	1.19748	0.763022	0.180222	0.597721	-0.991312	1.35175
852	UW.H9.ChromatinAccessibility.DS18517.hotspot.twopass.fdr0.01.merge.pks.wig	H9	ES cells	1e-08	1.30471	0.755514	0.265984	0.854218	-1.40828	1.94025
853	UW.H9.ChromatinAccessibility.DS18522.hotspot.twopass.fdr0.01.merge.pks.wig	H9	ES cells	1e-05	0.900349	0.802197	-0.104973	0.419047	-0.926305	0.716359
853	UW.H9.ChromatinAccessibility.DS18522.hotspot.twopass.fdr0.01.merge.pks.wig	H9	ES cells	1e-06	1.36643	0.551402	0.312203	0.52413	-0.715091	1.3395
853	UW.H9.ChromatinAccessibility.DS18522.hotspot.twopass.fdr0.01.merge.pks.wig	H9	ES cells	1e-07	2.12482	0.182381	0.753687	0.565213	-0.354129	1.8615
853	UW.H9.ChromatinAccessibility.DS18522.hotspot.twopass.fdr0.01.merge.pks.wig	H9	ES cells	1e-08	3.12453	0.148588	1.13928	0.788685	-0.406539	2.68511
854	UW.IMR90.ChromatinAccessibility.DS11759.hotspot.twopass.fdr0.01.merge.pks.wig	IMR90	Lung	1e-05	1.27816	0.520975	0.24542	0.382367	-0.504019	0.994859
854	UW.IMR90.ChromatinAccessibility.DS11759.hotspot.twopass.fdr0.01.merge.pks.wig	IMR90	Lung	1e-06	1.80676	0.234708	0.591535	0.497791	-0.384136	1.56721
854	UW.IMR90.ChromatinAccessibility.DS11759.hotspot.twopass.fdr0.01.merge.pks.wig	IMR90	Lung	1e-07	2.13766	0.179329	0.759713	0.565758	-0.349172	1.8686
854	UW.IMR90.ChromatinAccessibility.DS11759.hotspot.twopass.fdr0.01.merge.pks.wig	IMR90	Lung	1e-08	3.1903	0.14278	1.16012	0.791608	-0.391436	2.71167
855	UW.IMR90.ChromatinAccessibility.DS11764.hotspot.twopass.fdr0.01.merge.pks.wig	IMR90	Lung	1e-05	1.10184	0.808202	0.0969836	0.399527	-0.68609	0.880057
855	UW.IMR90.ChromatinAccessibility.DS11764.hotspot.twopass.fdr0.01.merge.pks.wig	IMR90	Lung	1e-06	1.38445	0.536304	0.325306	0.526035	-0.705723	1.35634
855	UW.IMR90.ChromatinAccessibility.DS11764.hotspot.twopass.fdr0.01.merge.pks.wig	IMR90	Lung	1e-07	2.1236	0.183675	0.75311	0.566451	-0.357133	1.86335
855	UW.IMR90.ChromatinAccessibility.DS11764.hotspot.twopass.fdr0.01.merge.pks.wig	IMR90	Lung	1e-08	3.18583	0.143787	1.15871	0.792642	-0.394867	2.71229
856	UW.IMR90.ChromatinAccessibility.DS13219.hotspot.twopass.fdr0.01.merge.pks.wig	IMR90	Lung	1e-05	1.13049	0.739237	0.12265	0.368468	-0.599548	0.844848
856	UW.IMR90.ChromatinAccessibility.DS13219.hotspot.twopass.fdr0.01.merge.pks.wig	IMR90	Lung	1e-06	1.39008	0.508066	0.329359	0.497633	-0.646001	1.30472
856	UW.IMR90.ChromatinAccessibility.DS13219.hotspot.twopass.fdr0.01.merge.pks.wig	IMR90	Lung	1e-07	1.6518	0.375061	0.501864	0.565778	-0.607062	1.61079
856	UW.IMR90.ChromatinAccessibility.DS13219.hotspot.twopass.fdr0.01.merge.pks.wig	IMR90	Lung	1e-08	2.42962	0.261974	0.887735	0.791392	-0.663394	2.43886
857	UW.IMR90.ChromatinAccessibility.DS13229.hotspot.twopass.fdr0.01.merge.pks.wig	IMR90	Lung	1e-05	1.11008	0.784673	0.104431	0.382203	-0.644687	0.853548
857	UW.IMR90.ChromatinAccessibility.DS13229.hotspot.twopass.fdr0.01.merge.pks.wig	IMR90	Lung	1e-06	1.56127	0.370554	0.445501	0.497524	-0.529647	1.42065
857	UW.IMR90.ChromatinAccessibility.DS13229.hotspot.twopass.fdr0.01.merge.pks.wig	IMR90	Lung	1e-07	1.86575	0.270077	0.623664	0.565484	-0.484684	1.73201
857	UW.IMR90.ChromatinAccessibility.DS13229.hotspot.twopass.fdr0.01.merge.pks.wig	IMR90	Lung	1e-08	2.74859	0.201016	1.01109	0.790739	-0.538761	2.56094
858	UW.iPS_DF_19.11.ChromatinAccessibility.DS15153.hotspot.twopass.fdr0.01.merge.pks.wig	iPS_DF_19.11	IPS cells	1e-05	1.19042	0.624111	0.174303	0.355698	-0.522864	0.87147
858	UW.iPS_DF_19.11.ChromatinAccessibility.DS15153.hotspot.twopass.fdr0.01.merge.pks.wig	iPS_DF_19.11	IPS cells	1e-06	1.65843	0.289265	0.505872	0.477357	-0.429747	1.44149
858	UW.iPS_DF_19.11.ChromatinAccessibility.DS15153.hotspot.twopass.fdr0.01.merge.pks.wig	iPS_DF_19.11	IPS cells	1e-07	2.10847	0.172832	0.745961	0.547229	-0.326607	1.81853
858	UW.iPS_DF_19.11.ChromatinAccessibility.DS15153.hotspot.twopass.fdr0.01.merge.pks.wig	iPS_DF_19.11	IPS cells	1e-08	2.33599	0.282312	0.848437	0.789142	-0.698281	2.39515
859	UW.iPS_DF_19.7.ChromatinAccessibility.DS15148.hotspot.twopass.fdr0.01.merge.pks.wig	iPS_DF_19.7	IPS cells	1e-05	1.052	0.894194	0.0506958	0.381172	-0.696402	0.797793
859	UW.iPS_DF_19.7.ChromatinAccessibility.DS15148.hotspot.twopass.fdr0.01.merge.pks.wig	iPS_DF_19.7	IPS cells	1e-06	1.17188	0.762228	0.158609	0.524231	-0.868883	1.1861
859	UW.iPS_DF_19.7.ChromatinAccessibility.DS15148.hotspot.twopass.fdr0.01.merge.pks.wig	iPS_DF_19.7	IPS cells	1e-07	1.27798	0.681853	0.245281	0.598339	-0.927464	1.41803
859	UW.iPS_DF_19.7.ChromatinAccessibility.DS15148.hotspot.twopass.fdr0.01.merge.pks.wig	iPS_DF_19.7	IPS cells	1e-08	1.37665	0.708477	0.319657	0.854919	-1.35598	1.9953
860	UW.iPS_DF_4.7.ChromatinAccessibility.DS15169.hotspot.twopass.fdr0.01.merge.pks.wig	iPS_DF_4.7	IPS cells	1e-05	0.976591	0.950433	-0.0236878	0.381058	-0.770562	0.723187
860	UW.iPS_DF_4.7.ChromatinAccessibility.DS15169.hotspot.twopass.fdr0.01.merge.pks.wig	iPS_DF_4.7	IPS cells	1e-06	0.809472	0.70883	-0.211373	0.566033	-1.3208	0.898052
860	UW.iPS_DF_4.7.ChromatinAccessibility.DS15169.hotspot.twopass.fdr0.01.merge.pks.wig	iPS_DF_4.7	IPS cells	1e-07	1.18974	0.771413	0.173733	0.597993	-0.998333	1.3458
860	UW.iPS_DF_4.7.ChromatinAccessibility.DS15169.hotspot.twopass.fdr0.01.merge.pks.wig	iPS_DF_4.7	IPS cells	1e-08	2.48928	0.248063	0.911993	0.789559	-0.635543	2.45953
861	UW.iPS_DF_6.9.ChromatinAccessibility.DS15164.hotspot.twopass.fdr0.01.merge.pks.wig	iPS_DF_6.9	IPS cells	1e-05	1.40348	0.327238	0.338957	0.345983	-0.33917	1.01708
861	UW.iPS_DF_6.9.ChromatinAccessibility.DS15164.hotspot.twopass.fdr0.01.merge.pks.wig	iPS_DF_6.9	IPS cells	1e-06	2.16616	0.0960268	0.772956	0.464397	-0.137263	1.68317
861	UW.iPS_DF_6.9.ChromatinAccessibility.DS15164.hotspot.twopass.fdr0.01.merge.pks.wig	iPS_DF_6.9	IPS cells	1e-07	2.98449	0.0430708	1.09343	0.540493	0.0340632	2.1528
861	UW.iPS_DF_6.9.ChromatinAccessibility.DS15164.hotspot.twopass.fdr0.01.merge.pks.wig	iPS_DF_6.9	IPS cells	1e-08	2.44145	0.257304	0.892593	0.787963	-0.651814	2.437
862	UW.Mobilized_CD34_Primary_Cells.ChromatinAccessibility.RO_00738.DS13199.hotspot.twopass.fdr0.01.merge.pks.wig	Mobilized_CD34_Primary_Cells	Blood	1e-05	2.55466	0.00595528	0.937921	0.341033	0.269496	1.60635
862	UW.Mobilized_CD34_Primary_Cells.ChromatinAccessibility.RO_00738.DS13199.hotspot.twopass.fdr0.01.merge.pks.wig	Mobilized_CD34_Primary_Cells	Blood	1e-06	4.21511	0.00177873	1.43868	0.460393	0.536306	2.34105
862	UW.Mobilized_CD34_Primary_Cells.ChromatinAccessibility.RO_00738.DS13199.hotspot.twopass.fdr0.01.merge.pks.wig	Mobilized_CD34_Primary_Cells	Blood	1e-07	6.38304	0.000732711	1.85364	0.548897	0.777807	2.92948
862	UW.Mobilized_CD34_Primary_Cells.ChromatinAccessibility.RO_00738.DS13199.hotspot.twopass.fdr0.01.merge.pks.wig	Mobilized_CD34_Primary_Cells	Blood	1e-08	3.73349	0.0951523	1.31734	0.789385	-0.22985	2.86454
863	UW.Mobilized_CD34_Primary_Cells.ChromatinAccessibility.RO_01480.DS12771.hotspot.twopass.fdr0.01.merge.pks.wig	Mobilized_CD34_Primary_Cells	Blood	1e-05	2.31311	0.0119858	0.838591	0.333759	0.184423	1.49276
863	UW.Mobilized_CD34_Primary_Cells.ChromatinAccessibility.RO_01480.DS12771.hotspot.twopass.fdr0.01.merge.pks.wig	Mobilized_CD34_Primary_Cells	Blood	1e-06	3.38566	0.00798356	1.21955	0.459728	0.318483	2.12062
863	UW.Mobilized_CD34_Primary_Cells.ChromatinAccessibility.RO_01480.DS12771.hotspot.twopass.fdr0.01.merge.pks.wig	Mobilized_CD34_Primary_Cells	Blood	1e-07	2.80996	0.0603402	1.03317	0.550056	-0.0449397	2.11128
863	UW.Mobilized_CD34_Primary_Cells.ChromatinAccessibility.RO_01480.DS12771.hotspot.twopass.fdr0.01.merge.pks.wig	Mobilized_CD34_Primary_Cells	Blood	1e-08	1.53877	0.614211	0.430983	0.855004	-1.24483	2.10679
864	UW.Mobilized_CD34_Primary_Cells.ChromatinAccessibility.RO_01492.DS12774.hotspot.twopass.fdr0.01.merge.pks.wig	Mobilized_CD34_Primary_Cells	Blood	1e-05	1.73623	0.123029	0.551714	0.357748	-0.149472	1.2529
864	UW.Mobilized_CD34_Primary_Cells.ChromatinAccessibility.RO_01492.DS12774.hotspot.twopass.fdr0.01.merge.pks.wig	Mobilized_CD34_Primary_Cells	Blood	1e-06	2.93788	0.0209241	1.07769	0.466663	0.163029	1.99235
864	UW.Mobilized_CD34_Primary_Cells.ChromatinAccessibility.RO_01492.DS12774.hotspot.twopass.fdr0.01.merge.pks.wig	Mobilized_CD34_Primary_Cells	Blood	1e-07	4.07506	0.00979102	1.40489	0.543871	0.338899	2.47087
864	UW.Mobilized_CD34_Primary_Cells.ChromatinAccessibility.RO_01492.DS12774.hotspot.twopass.fdr0.01.merge.pks.wig	Mobilized_CD34_Primary_Cells	Blood	1e-08	3.19195	0.140936	1.16063	0.788304	-0.384444	2.70571
865	UW.Mobilized_CD34_Primary_Cells.ChromatinAccessibility.RO_01492.DS14206.hotspot.twopass.fdr0.01.merge.pks.wig	Mobilized_CD34_Primary_Cells	Blood	1e-05	3.87357	2.29976e-05	1.35418	0.319864	0.727244	1.98111
865	UW.Mobilized_CD34_Primary_Cells.ChromatinAccessibility.RO_01492.DS14206.hotspot.twopass.fdr0.01.merge.pks.wig	Mobilized_CD34_Primary_Cells	Blood	1e-06	7.73393	9.80488e-06	2.04562	0.462659	1.1388	2.95243
865	UW.Mobilized_CD34_Primary_Cells.ChromatinAccessibility.RO_01492.DS14206.hotspot.twopass.fdr0.01.merge.pks.wig	Mobilized_CD34_Primary_Cells	Blood	1e-07	11.7851	2.88435e-05	2.46684	0.589812	1.3108	3.62287
865	UW.Mobilized_CD34_Primary_Cells.ChromatinAccessibility.RO_01492.DS14206.hotspot.twopass.fdr0.01.merge.pks.wig	Mobilized_CD34_Primary_Cells	Blood	1e-08	35.7246	0.00152208	3.57584	1.12787	1.36522	5.78646
866	UW.Mobilized_CD34_Primary_Cells.ChromatinAccessibility.RO_01508.DS11202.hotspot.twopass.fdr0.01.merge.pks.wig	Mobilized_CD34_Primary_Cells	Blood	1e-05	2.73017	0.00264691	1.00436	0.334117	0.349493	1.65923
866	UW.Mobilized_CD34_Primary_Cells.ChromatinAccessibility.RO_01508.DS11202.hotspot.twopass.fdr0.01.merge.pks.wig	Mobilized_CD34_Primary_Cells	Blood	1e-06	3.99543	0.00259205	1.38515	0.459819	0.483906	2.2864
866	UW.Mobilized_CD34_Primary_Cells.ChromatinAccessibility.RO_01508.DS11202.hotspot.twopass.fdr0.01.merge.pks.wig	Mobilized_CD34_Primary_Cells	Blood	1e-07	5.99086	0.00110662	1.79023	0.548829	0.714529	2.86594
866	UW.Mobilized_CD34_Primary_Cells.ChromatinAccessibility.RO_01508.DS11202.hotspot.twopass.fdr0.01.merge.pks.wig	Mobilized_CD34_Primary_Cells	Blood	1e-08	3.52949	0.10988	1.26115	0.788845	-0.284982	2.80729
867	UW.Mobilized_CD34_Primary_Cells.ChromatinAccessibility.RO_01517.DS14129.hotspot.twopass.fdr0.01.merge.pks.wig	Mobilized_CD34_Primary_Cells	Blood	1e-05	3.94595	1.44904e-05	1.37269	0.316558	0.752236	1.99314
867	UW.Mobilized_CD34_Primary_Cells.ChromatinAccessibility.RO_01517.DS14129.hotspot.twopass.fdr0.01.merge.pks.wig	Mobilized_CD34_Primary_Cells	Blood	1e-06	4.62482	0.000790456	1.53144	0.456312	0.637064	2.42581
867	UW.Mobilized_CD34_Primary_Cells.ChromatinAccessibility.RO_01517.DS14129.hotspot.twopass.fdr0.01.merge.pks.wig	Mobilized_CD34_Primary_Cells	Blood	1e-07	5.70104	0.00146989	1.74065	0.547277	0.667986	2.81331
867	UW.Mobilized_CD34_Primary_Cells.ChromatinAccessibility.RO_01517.DS14129.hotspot.twopass.fdr0.01.merge.pks.wig	Mobilized_CD34_Primary_Cells	Blood	1e-08	3.36301	0.123672	1.21284	0.787791	-0.331234	2.75691
868	UW.Mobilized_CD34_Primary_Cells.ChromatinAccessibility.RO_01520.DS12785.hotspot.twopass.fdr0.01.merge.pks.wig	Mobilized_CD34_Primary_Cells	Blood	1e-05	2.36119	0.0100567	0.859168	0.333803	0.204913	1.51342
868	UW.Mobilized_CD34_Primary_Cells.ChromatinAccessibility.RO_01520.DS12785.hotspot.twopass.fdr0.01.merge.pks.wig	Mobilized_CD34_Primary_Cells	Blood	1e-06	3.4427	0.00714171	1.23626	0.459547	0.335544	2.13697
868	UW.Mobilized_CD34_Primary_Cells.ChromatinAccessibility.RO_01520.DS12785.hotspot.twopass.fdr0.01.merge.pks.wig	Mobilized_CD34_Primary_Cells	Blood	1e-07	2.83775	0.0576931	1.04301	0.549525	-0.034058	2.12008
868	UW.Mobilized_CD34_Primary_Cells.ChromatinAccessibility.RO_01520.DS12785.hotspot.twopass.fdr0.01.merge.pks.wig	Mobilized_CD34_Primary_Cells	Blood	1e-08	3.02409	0.160563	1.10661	0.788645	-0.439132	2.65236
869	UW.Mobilized_CD34_Primary_Cells.ChromatinAccessibility.RO_01527.DS11666.hotspot.twopass.fdr0.01.merge.pks.wig	Mobilized_CD34_Primary_Cells	Blood	1e-05	2.17789	0.0224462	0.778358	0.340977	0.110044	1.44667
869	UW.Mobilized_CD34_Primary_Cells.ChromatinAccessibility.RO_01527.DS11666.hotspot.twopass.fdr0.01.merge.pks.wig	Mobilized_CD34_Primary_Cells	Blood	1e-06	2.86876	0.0241412	1.05388	0.467379	0.137818	1.96994
869	UW.Mobilized_CD34_Primary_Cells.ChromatinAccessibility.RO_01527.DS11666.hotspot.twopass.fdr0.01.merge.pks.wig	Mobilized_CD34_Primary_Cells	Blood	1e-07	2.91326	0.0517805	1.06927	0.549767	-0.00827163	2.14682
869	UW.Mobilized_CD34_Primary_Cells.ChromatinAccessibility.RO_01527.DS11666.hotspot.twopass.fdr0.01.merge.pks.wig	Mobilized_CD34_Primary_Cells	Blood	1e-08	3.1057	0.151509	1.13324	0.790143	-0.415441	2.68192
870	UW.Mobilized_CD34_Primary_Cells.ChromatinAccessibility.RO_01535.DS12274.hotspot.twopass.fdr0.01.merge.pks.wig	Mobilized_CD34_Primary_Cells	Blood	1e-05	3.78433	2.25164e-05	1.33087	0.314006	0.715417	1.94632
870	UW.Mobilized_CD34_Primary_Cells.ChromatinAccessibility.RO_01535.DS12274.hotspot.twopass.fdr0.01.merge.pks.wig	Mobilized_CD34_Primary_Cells	Blood	1e-06	6.20404	8.06887e-05	1.8252	0.462973	0.917773	2.73263
870	UW.Mobilized_CD34_Primary_Cells.ChromatinAccessibility.RO_01535.DS12274.hotspot.twopass.fdr0.01.merge.pks.wig	Mobilized_CD34_Primary_Cells	Blood	1e-07	6.70307	0.000762605	1.90257	0.565227	0.794721	3.01041
870	UW.Mobilized_CD34_Primary_Cells.ChromatinAccessibility.RO_01535.DS12274.hotspot.twopass.fdr0.01.merge.pks.wig	Mobilized_CD34_Primary_Cells	Blood	1e-08	5.37575	0.0353509	1.6819	0.799261	0.115346	3.24845
871	UW.Mobilized_CD34_Primary_Cells.ChromatinAccessibility.RO_01535.DS14197.hotspot.twopass.fdr0.01.merge.pks.wig	Mobilized_CD34_Primary_Cells	Blood	1e-05	2.5743	0.00552935	0.945576	0.340815	0.27758	1.61357
871	UW.Mobilized_CD34_Primary_Cells.ChromatinAccessibility.RO_01535.DS14197.hotspot.twopass.fdr0.01.merge.pks.wig	Mobilized_CD34_Primary_Cells	Blood	1e-06	4.22799	0.00170962	1.44173	0.459657	0.540798	2.34265
871	UW.Mobilized_CD34_Primary_Cells.ChromatinAccessibility.RO_01535.DS14197.hotspot.twopass.fdr0.01.merge.pks.wig	Mobilized_CD34_Primary_Cells	Blood	1e-07	4.73608	0.00425144	1.55521	0.543994	0.488983	2.62144
871	UW.Mobilized_CD34_Primary_Cells.ChromatinAccessibility.RO_01535.DS14197.hotspot.twopass.fdr0.01.merge.pks.wig	Mobilized_CD34_Primary_Cells	Blood	1e-08	3.76701	0.0923827	1.32628	0.788064	-0.218325	2.87089
872	UW.Mobilized_CD34_Primary_Cells.ChromatinAccessibility.RO_01536.DS12339.hotspot.twopass.fdr0.01.merge.pks.wig	Mobilized_CD34_Primary_Cells	Blood	1e-05	2.27502	0.0184711	0.82199	0.348887	0.138172	1.50581
872	UW.Mobilized_CD34_Primary_Cells.ChromatinAccessibility.RO_01536.DS12339.hotspot.twopass.fdr0.01.merge.pks.wig	Mobilized_CD34_Primary_Cells	Blood	1e-06	4.19196	0.00184362	1.43317	0.460185	0.531206	2.33513
872	UW.Mobilized_CD34_Primary_Cells.ChromatinAccessibility.RO_01536.DS12339.hotspot.twopass.fdr0.01.merge.pks.wig	Mobilized_CD34_Primary_Cells	Blood	1e-07	3.48201	0.0231873	1.24761	0.549527	0.170537	2.32468
872	UW.Mobilized_CD34_Primary_Cells.ChromatinAccessibility.RO_01536.DS12339.hotspot.twopass.fdr0.01.merge.pks.wig	Mobilized_CD34_Primary_Cells	Blood	1e-08	3.70726	0.0966308	1.31029	0.788662	-0.235485	2.85607
873	UW.Mobilized_CD34_Primary_Cells.ChromatinAccessibility.RO_01549.DS12734.hotspot.twopass.fdr0.01.merge.pks.wig	Mobilized_CD34_Primary_Cells	Blood	1e-05	3.0266	0.000459376	1.10744	0.316105	0.487874	1.72701
873	UW.Mobilized_CD34_Primary_Cells.ChromatinAccessibility.RO_01549.DS12734.hotspot.twopass.fdr0.01.merge.pks.wig	Mobilized_CD34_Primary_Cells	Blood	1e-06	5.46348	0.000236011	1.69809	0.461816	0.792928	2.60325
873	UW.Mobilized_CD34_Primary_Cells.ChromatinAccessibility.RO_01549.DS12734.hotspot.twopass.fdr0.01.merge.pks.wig	Mobilized_CD34_Primary_Cells	Blood	1e-07	5.81742	0.00179539	1.76086	0.56399	0.655437	2.86628
873	UW.Mobilized_CD34_Primary_Cells.ChromatinAccessibility.RO_01549.DS12734.hotspot.twopass.fdr0.01.merge.pks.wig	Mobilized_CD34_Primary_Cells	Blood	1e-08	9.31531	0.0113851	2.23166	0.881852	0.50323	3.96009
874	UW.Mobilized_CD34_Primary_Cells.ChromatinAccessibility.RO_01562.DS13196.hotspot.twopass.fdr0.01.merge.pks.wig	Mobilized_CD34_Primary_Cells	Blood	1e-05	2.10098	0.0333455	0.742404	0.348891	0.0585782	1.42623
874	UW.Mobilized_CD34_Primary_Cells.ChromatinAccessibility.RO_01562.DS13196.hotspot.twopass.fdr0.01.merge.pks.wig	Mobilized_CD34_Primary_Cells	Blood	1e-06	3.13872	0.0143632	1.14382	0.467236	0.228034	2.0596
874	UW.Mobilized_CD34_Primary_Cells.ChromatinAccessibility.RO_01562.DS13196.hotspot.twopass.fdr0.01.merge.pks.wig	Mobilized_CD34_Primary_Cells	Blood	1e-07	4.31652	0.007208	1.46245	0.544253	0.395715	2.52919
874	UW.Mobilized_CD34_Primary_Cells.ChromatinAccessibility.RO_01562.DS13196.hotspot.twopass.fdr0.01.merge.pks.wig	Mobilized_CD34_Primary_Cells	Blood	1e-08	3.40285	0.121054	1.22461	0.789886	-0.323564	2.77279
875	UW.Mobilized_CD34_Primary_Cells.ChromatinAccessibility.RO_01701.DS17112.hotspot.twopass.fdr0.01.merge.pks.wig	Mobilized_CD34_Primary_Cells	Blood	1e-05	2.39877	0.0102675	0.874957	0.34089	0.206813	1.5431
875	UW.Mobilized_CD34_Primary_Cells.ChromatinAccessibility.RO_01701.DS17112.hotspot.twopass.fdr0.01.merge.pks.wig	Mobilized_CD34_Primary_Cells	Blood	1e-06	2.53847	0.0521203	0.931563	0.479658	-0.00856717	1.87169
875	UW.Mobilized_CD34_Primary_Cells.ChromatinAccessibility.RO_01701.DS17112.hotspot.twopass.fdr0.01.merge.pks.wig	Mobilized_CD34_Primary_Cells	Blood	1e-07	3.26319	0.0319978	1.1827	0.551522	0.101722	2.26369
875	UW.Mobilized_CD34_Primary_Cells.ChromatinAccessibility.RO_01701.DS17112.hotspot.twopass.fdr0.01.merge.pks.wig	Mobilized_CD34_Primary_Cells	Blood	1e-08	1.75052	0.513414	0.559914	0.856752	-1.11932	2.23915
876	UW.Mobilized_CD4_Primary_Cells.ChromatinAccessibility.RO_01679.DS16955.hotspot.twopass.fdr0.01.merge.pks.wig	Mobilized_CD4_Primary_Cells	Blood	1e-05	2.1695	0.0368184	0.774495	0.370967	0.0473994	1.50159
876	UW.Mobilized_CD4_Primary_Cells.ChromatinAccessibility.RO_01679.DS16955.hotspot.twopass.fdr0.01.merge.pks.wig	Mobilized_CD4_Primary_Cells	Blood	1e-06	2.62349	0.0539376	0.964506	0.500434	-0.0163455	1.94536
876	UW.Mobilized_CD4_Primary_Cells.ChromatinAccessibility.RO_01679.DS16955.hotspot.twopass.fdr0.01.merge.pks.wig	Mobilized_CD4_Primary_Cells	Blood	1e-07	3.17676	0.042873	1.15586	0.570811	0.0370711	2.27465
876	UW.Mobilized_CD4_Primary_Cells.ChromatinAccessibility.RO_01679.DS16955.hotspot.twopass.fdr0.01.merge.pks.wig	Mobilized_CD4_Primary_Cells	Blood	1e-08	4.5811	0.055213	1.52194	0.793836	-0.0339791	3.07786
877	UW.Mobilized_CD4_Primary_Cells.ChromatinAccessibility.RO_01701.DS17175.hotspot.twopass.fdr0.01.merge.pks.wig	Mobilized_CD4_Primary_Cells	Blood	1e-05	2.05765	0.0607763	0.721563	0.384809	-0.0326629	1.47579
877	UW.Mobilized_CD4_Primary_Cells.ChromatinAccessibility.RO_01701.DS17175.hotspot.twopass.fdr0.01.merge.pks.wig	Mobilized_CD4_Primary_Cells	Blood	1e-06	4.53856	0.00128115	1.51261	0.46973	0.591939	2.43328
877	UW.Mobilized_CD4_Primary_Cells.ChromatinAccessibility.RO_01701.DS17175.hotspot.twopass.fdr0.01.merge.pks.wig	Mobilized_CD4_Primary_Cells	Blood	1e-07	8.60254	0.000101808	2.15206	0.553763	1.06668	3.23743
877	UW.Mobilized_CD4_Primary_Cells.ChromatinAccessibility.RO_01701.DS17175.hotspot.twopass.fdr0.01.merge.pks.wig	Mobilized_CD4_Primary_Cells	Blood	1e-08	18.5949	0.000938094	2.92289	0.883458	1.19131	4.65447
878	UW.Mobilized_CD56_Primary_Cells.ChromatinAccessibility.RO_01689.DS16376.hotspot.twopass.fdr0.01.merge.pks.wig	Mobilized_CD56_Primary_Cells	Blood	1e-05	1.47999	0.328447	0.392034	0.401161	-0.394242	1.17831
878	UW.Mobilized_CD56_Primary_Cells.ChromatinAccessibility.RO_01689.DS16376.hotspot.twopass.fdr0.01.merge.pks.wig	Mobilized_CD56_Primary_Cells	Blood	1e-06	3.05782	0.0203074	1.1177	0.48164	0.173688	2.06172
878	UW.Mobilized_CD56_Primary_Cells.ChromatinAccessibility.RO_01689.DS16376.hotspot.twopass.fdr0.01.merge.pks.wig	Mobilized_CD56_Primary_Cells	Blood	1e-07	3.92595	0.0134339	1.36761	0.553228	0.283282	2.45194
878	UW.Mobilized_CD56_Primary_Cells.ChromatinAccessibility.RO_01689.DS16376.hotspot.twopass.fdr0.01.merge.pks.wig	Mobilized_CD56_Primary_Cells	Blood	1e-08	4.26433	0.0676291	1.45028	0.793602	-0.105176	3.00575
879	UW.Mobilized_CD8_Primary_Cells.ChromatinAccessibility.RO_01679.DS16962.hotspot.twopass.fdr0.01.merge.pks.wig	Mobilized_CD8_Primary_Cells	Blood	1e-05	2.18638	0.0344648	0.782246	0.369928	0.0571876	1.5073
879	UW.Mobilized_CD8_Primary_Cells.ChromatinAccessibility.RO_01679.DS16962.hotspot.twopass.fdr0.01.merge.pks.wig	Mobilized_CD8_Primary_Cells	Blood	1e-06	2.03718	0.176535	0.711568	0.526503	-0.320377	1.74351
879	UW.Mobilized_CD8_Primary_Cells.ChromatinAccessibility.RO_01679.DS16962.hotspot.twopass.fdr0.01.merge.pks.wig	Mobilized_CD8_Primary_Cells	Blood	1e-07	3.20824	0.0404758	1.16572	0.568962	0.0505578	2.28089
879	UW.Mobilized_CD8_Primary_Cells.ChromatinAccessibility.RO_01679.DS16962.hotspot.twopass.fdr0.01.merge.pks.wig	Mobilized_CD8_Primary_Cells	Blood	1e-08	8.68546	0.0067724	2.16165	0.798295	0.596992	3.72631
880	UW.Penis_Foreskin_Fibroblast_Primary_Cells.ChromatinAccessibility.skin01.DS18224.hotspot.twopass.fdr0.01.merge.pks.wig	Penis_Foreskin_Fibroblast_Primary_Cells	Fibroblast	1e-05	1.33847	0.380596	0.291525	0.332488	-0.360152	0.943202
880	UW.Penis_Foreskin_Fibroblast_Primary_Cells.ChromatinAccessibility.skin01.DS18224.hotspot.twopass.fdr0.01.merge.pks.wig	Penis_Foreskin_Fibroblast_Primary_Cells	Fibroblast	1e-06	1.60174	0.311756	0.471091	0.465715	-0.441711	1.38389
880	UW.Penis_Foreskin_Fibroblast_Primary_Cells.ChromatinAccessibility.skin01.DS18224.hotspot.twopass.fdr0.01.merge.pks.wig	Penis_Foreskin_Fibroblast_Primary_Cells	Fibroblast	1e-07	2.92497	0.0495317	1.07329	0.546483	0.00217839	2.14439
880	UW.Penis_Foreskin_Fibroblast_Primary_Cells.ChromatinAccessibility.skin01.DS18224.hotspot.twopass.fdr0.01.merge.pks.wig	Penis_Foreskin_Fibroblast_Primary_Cells	Fibroblast	1e-08	3.29077	0.136232	1.19112	0.799427	-0.375754	2.758
881	UW.Penis_Foreskin_Fibroblast_Primary_Cells.ChromatinAccessibility.skin01.DS18229.hotspot.twopass.fdr0.01.merge.pks.wig	Penis_Foreskin_Fibroblast_Primary_Cells	Fibroblast	1e-05	0.940885	0.868564	-0.0609345	0.368223	-0.782651	0.660782
881	UW.Penis_Foreskin_Fibroblast_Primary_Cells.ChromatinAccessibility.skin01.DS18229.hotspot.twopass.fdr0.01.merge.pks.wig	Penis_Foreskin_Fibroblast_Primary_Cells	Fibroblast	1e-06	1.15379	0.7735	0.143054	0.49706	-0.831185	1.11729
881	UW.Penis_Foreskin_Fibroblast_Primary_Cells.ChromatinAccessibility.skin01.DS18229.hotspot.twopass.fdr0.01.merge.pks.wig	Penis_Foreskin_Fibroblast_Primary_Cells	Fibroblast	1e-07	1.84973	0.261767	0.61504	0.548055	-0.459148	1.68923
881	UW.Penis_Foreskin_Fibroblast_Primary_Cells.ChromatinAccessibility.skin01.DS18229.hotspot.twopass.fdr0.01.merge.pks.wig	Penis_Foreskin_Fibroblast_Primary_Cells	Fibroblast	1e-08	3.72286	0.0999975	1.31449	0.799149	-0.25184	2.88083
882	UW.Penis_Foreskin_Fibroblast_Primary_Cells.ChromatinAccessibility.skin02.DS18252.hotspot.twopass.fdr0.01.merge.pks.wig	Penis_Foreskin_Fibroblast_Primary_Cells	Fibroblast	1e-05	1.04918	0.896364	0.0480133	0.368609	-0.67446	0.770487
882	UW.Penis_Foreskin_Fibroblast_Primary_Cells.ChromatinAccessibility.skin02.DS18252.hotspot.twopass.fdr0.01.merge.pks.wig	Penis_Foreskin_Fibroblast_Primary_Cells	Fibroblast	1e-06	1.27925	0.620529	0.246273	0.497419	-0.728668	1.22121
882	UW.Penis_Foreskin_Fibroblast_Primary_Cells.ChromatinAccessibility.skin02.DS18252.hotspot.twopass.fdr0.01.merge.pks.wig	Penis_Foreskin_Fibroblast_Primary_Cells	Fibroblast	1e-07	1.51434	0.462952	0.414979	0.56537	-0.693146	1.5231
882	UW.Penis_Foreskin_Fibroblast_Primary_Cells.ChromatinAccessibility.skin02.DS18252.hotspot.twopass.fdr0.01.merge.pks.wig	Penis_Foreskin_Fibroblast_Primary_Cells	Fibroblast	1e-08	2.23533	0.308899	0.80439	0.790527	-0.745044	2.35382
883	UW.Penis_Foreskin_Fibroblast_Primary_Cells.ChromatinAccessibility.skin02.DS18256.hotspot.twopass.fdr0.01.merge.pks.wig	Penis_Foreskin_Fibroblast_Primary_Cells	Fibroblast	1e-05	1.22662	0.567367	0.204265	0.357147	-0.495744	0.904273
883	UW.Penis_Foreskin_Fibroblast_Primary_Cells.ChromatinAccessibility.skin02.DS18256.hotspot.twopass.fdr0.01.merge.pks.wig	Penis_Foreskin_Fibroblast_Primary_Cells	Fibroblast	1e-06	1.31089	0.586015	0.270707	0.497056	-0.703523	1.24494
883	UW.Penis_Foreskin_Fibroblast_Primary_Cells.ChromatinAccessibility.skin02.DS18256.hotspot.twopass.fdr0.01.merge.pks.wig	Penis_Foreskin_Fibroblast_Primary_Cells	Fibroblast	1e-07	1.56578	0.427486	0.448383	0.565069	-0.659153	1.55592
883	UW.Penis_Foreskin_Fibroblast_Primary_Cells.ChromatinAccessibility.skin02.DS18256.hotspot.twopass.fdr0.01.merge.pks.wig	Penis_Foreskin_Fibroblast_Primary_Cells	Fibroblast	1e-08	2.29551	0.292063	0.830955	0.788678	-0.714853	2.37676
884	UW.Penis_Foreskin_Keratinocyte_Primary_Cells.ChromatinAccessibility.skin01.DS18692.hotspot.twopass.fdr0.01.merge.pks.wig	Penis_Foreskin_Keratinocyte_Primary_Cells	Skin	1e-05	1.29836	0.453185	0.261101	0.348081	-0.421138	0.943341
884	UW.Penis_Foreskin_Keratinocyte_Primary_Cells.ChromatinAccessibility.skin01.DS18692.hotspot.twopass.fdr0.01.merge.pks.wig	Penis_Foreskin_Keratinocyte_Primary_Cells	Skin	1e-06	1.57538	0.342802	0.454496	0.479101	-0.484541	1.39353
884	UW.Penis_Foreskin_Keratinocyte_Primary_Cells.ChromatinAccessibility.skin01.DS18692.hotspot.twopass.fdr0.01.merge.pks.wig	Penis_Foreskin_Keratinocyte_Primary_Cells	Skin	1e-07	2.61373	0.0767432	0.96078	0.542843	-0.103192	2.02475
884	UW.Penis_Foreskin_Keratinocyte_Primary_Cells.ChromatinAccessibility.skin01.DS18692.hotspot.twopass.fdr0.01.merge.pks.wig	Penis_Foreskin_Keratinocyte_Primary_Cells	Skin	1e-08	1.10074	0.910717	0.0959825	0.855964	-1.58171	1.77367
885	UW.Penis_Foreskin_Keratinocyte_Primary_Cells.ChromatinAccessibility.skin01.DS18695.hotspot.twopass.fdr0.01.merge.pks.wig	Penis_Foreskin_Keratinocyte_Primary_Cells	Skin	1e-05	1.27943	0.490284	0.246414	0.357196	-0.45369	0.946519
885	UW.Penis_Foreskin_Keratinocyte_Primary_Cells.ChromatinAccessibility.skin01.DS18695.hotspot.twopass.fdr0.01.merge.pks.wig	Penis_Foreskin_Keratinocyte_Primary_Cells	Skin	1e-06	1.3844	0.512937	0.325265	0.497141	-0.649131	1.29966
885	UW.Penis_Foreskin_Keratinocyte_Primary_Cells.ChromatinAccessibility.skin01.DS18695.hotspot.twopass.fdr0.01.merge.pks.wig	Penis_Foreskin_Keratinocyte_Primary_Cells	Skin	1e-07	2.18046	0.154814	0.779535	0.547914	-0.294376	1.85345
885	UW.Penis_Foreskin_Keratinocyte_Primary_Cells.ChromatinAccessibility.skin01.DS18695.hotspot.twopass.fdr0.01.merge.pks.wig	Penis_Foreskin_Keratinocyte_Primary_Cells	Skin	1e-08	2.37908	0.273445	0.866714	0.791402	-0.684434	2.41786
886	UW.Penis_Foreskin_Keratinocyte_Primary_Cells.ChromatinAccessibility.skin02.DS18714.hotspot.twopass.fdr0.01.merge.pks.wig	Penis_Foreskin_Keratinocyte_Primary_Cells	Skin	1e-05	1.341	0.411347	0.293419	0.357163	-0.406621	0.99346
886	UW.Penis_Foreskin_Keratinocyte_Primary_Cells.ChromatinAccessibility.skin02.DS18714.hotspot.twopass.fdr0.01.merge.pks.wig	Penis_Foreskin_Keratinocyte_Primary_Cells	Skin	1e-06	1.45296	0.452462	0.373603	0.497264	-0.601035	1.34824
886	UW.Penis_Foreskin_Keratinocyte_Primary_Cells.ChromatinAccessibility.skin02.DS18714.hotspot.twopass.fdr0.01.merge.pks.wig	Penis_Foreskin_Keratinocyte_Primary_Cells	Skin	1e-07	2.29919	0.128656	0.832557	0.547942	-0.241409	1.90652
886	UW.Penis_Foreskin_Keratinocyte_Primary_Cells.ChromatinAccessibility.skin02.DS18714.hotspot.twopass.fdr0.01.merge.pks.wig	Penis_Foreskin_Keratinocyte_Primary_Cells	Skin	1e-08	1.28874	0.766936	0.253668	0.855874	-1.42385	1.93118
887	UW.Penis_Foreskin_Keratinocyte_Primary_Cells.ChromatinAccessibility.skin02.DS18718.hotspot.twopass.fdr0.01.merge.pks.wig	Penis_Foreskin_Keratinocyte_Primary_Cells	Skin	1e-05	0.977126	0.951693	-0.0231392	0.381956	-0.771773	0.725495
887	UW.Penis_Foreskin_Keratinocyte_Primary_Cells.ChromatinAccessibility.skin02.DS18718.hotspot.twopass.fdr0.01.merge.pks.wig	Penis_Foreskin_Keratinocyte_Primary_Cells	Skin	1e-06	1.06678	0.901932	0.0646448	0.524626	-0.963623	1.09291
887	UW.Penis_Foreskin_Keratinocyte_Primary_Cells.ChromatinAccessibility.skin02.DS18718.hotspot.twopass.fdr0.01.merge.pks.wig	Penis_Foreskin_Keratinocyte_Primary_Cells	Skin	1e-07	1.62625	0.389422	0.486277	0.565001	-0.621124	1.59368
887	UW.Penis_Foreskin_Keratinocyte_Primary_Cells.ChromatinAccessibility.skin02.DS18718.hotspot.twopass.fdr0.01.merge.pks.wig	Penis_Foreskin_Keratinocyte_Primary_Cells	Skin	1e-08	1.24597	0.796911	0.219911	0.854532	-1.45497	1.89479
888	UW.Penis_Foreskin_Melanocyte_Primary_Cells.ChromatinAccessibility.skin01.DS18590.hotspot.twopass.fdr0.01.merge.pks.wig	Penis_Foreskin_Melanocyte_Primary_Cells	Skin	1e-05	2.07095	0.0292122	0.72801	0.333856	0.0736524	1.38237
888	UW.Penis_Foreskin_Melanocyte_Primary_Cells.ChromatinAccessibility.skin01.DS18590.hotspot.twopass.fdr0.01.merge.pks.wig	Penis_Foreskin_Melanocyte_Primary_Cells	Skin	1e-06	2.47292	0.0525783	0.905399	0.467094	-0.0101038	1.8209
888	UW.Penis_Foreskin_Melanocyte_Primary_Cells.ChromatinAccessibility.skin01.DS18590.hotspot.twopass.fdr0.01.merge.pks.wig	Penis_Foreskin_Melanocyte_Primary_Cells	Skin	1e-07	2.47467	0.0982351	0.906107	0.548003	-0.167979	1.98019
888	UW.Penis_Foreskin_Melanocyte_Primary_Cells.ChromatinAccessibility.skin01.DS18590.hotspot.twopass.fdr0.01.merge.pks.wig	Penis_Foreskin_Melanocyte_Primary_Cells	Skin	1e-08	2.72667	0.20487	1.00308	0.791199	-0.54767	2.55383
889	UW.Penis_Foreskin_Melanocyte_Primary_Cells.ChromatinAccessibility.skin01.DS18601.hotspot.twopass.fdr0.01.merge.pks.wig	Penis_Foreskin_Melanocyte_Primary_Cells	Skin	1e-05	1.67866	0.127903	0.517998	0.340246	-0.148884	1.18488
889	UW.Penis_Foreskin_Melanocyte_Primary_Cells.ChromatinAccessibility.skin01.DS18601.hotspot.twopass.fdr0.01.merge.pks.wig	Penis_Foreskin_Melanocyte_Primary_Cells	Skin	1e-06	1.42179	0.479352	0.351919	0.49752	-0.623221	1.32706
889	UW.Penis_Foreskin_Melanocyte_Primary_Cells.ChromatinAccessibility.skin01.DS18601.hotspot.twopass.fdr0.01.merge.pks.wig	Penis_Foreskin_Melanocyte_Primary_Cells	Skin	1e-07	1.68311	0.356722	0.520646	0.564919	-0.586595	1.62789
889	UW.Penis_Foreskin_Melanocyte_Primary_Cells.ChromatinAccessibility.skin01.DS18601.hotspot.twopass.fdr0.01.merge.pks.wig	Penis_Foreskin_Melanocyte_Primary_Cells	Skin	1e-08	2.55451	0.235635	0.93786	0.790797	-0.612102	2.48782
1006	CM_ChromatinAccessibility.txt	Classical monocytes	DICE immune cell types	1e-05	1.29387	0.394642	0.257636	0.302663	-0.335583	0.850855
1006	CM_ChromatinAccessibility.txt	Classical monocytes	DICE immune cell types	1e-06	0.388782	0.0377962	-0.944736	0.454843	-1.83623	-0.0532432
1006	CM_ChromatinAccessibility.txt	Classical monocytes	DICE immune cell types	1e-07	0.565602	0.292723	-0.569865	0.541611	-1.63142	0.491693
1006	CM_ChromatinAccessibility.txt	Classical monocytes	DICE immune cell types	1e-08	1.35707	0.727616	0.30533	0.876633	-1.41287	2.02353
1007	NCM_ChromatinAccessibility.txt	Non-classical monocytes	DICE immune cell types	1e-05	2.00733	0.0211729	0.696806	0.302317	0.104265	1.28935
1007	NCM_ChromatinAccessibility.txt	Non-classical monocytes	DICE immune cell types	1e-06	2.11734	0.0947628	0.75016	0.448985	-0.12985	1.63017
1007	NCM_ChromatinAccessibility.txt	Non-classical monocytes	DICE immune cell types	1e-07	2.04772	0.186444	0.716725	0.542491	-0.346558	1.78001
1007	NCM_ChromatinAccessibility.txt	Non-classical monocytes	DICE immune cell types	1e-08	5.6462	0.0446102	1.73098	0.861909	0.0416402	3.42032
1008	NK_ChromatinAccessibility.txt	NK cells	DICE immune cell types	1e-05	2.26385	0.00862385	0.817067	0.311072	0.207366	1.42677
1008	NK_ChromatinAccessibility.txt	NK cells	DICE immune cell types	1e-06	4.2778	0.00140953	1.45344	0.455239	0.56117	2.34571
1008	NK_ChromatinAccessibility.txt	NK cells	DICE immune cell types	1e-07	9.90441	0.000242493	2.29298	0.62478	1.06841	3.51755
1008	NK_ChromatinAccessibility.txt	NK cells	DICE immune cell types	1e-08	19.7046	0.0072205	2.98085	1.10957	0.8061	5.1556
1009	BN_ChromatinAccessibility.txt	Naïve B cells	DICE immune cell types	1e-05	1.84936	0.0508465	0.614838	0.314854	-0.00227558	1.23195
1009	BN_ChromatinAccessibility.txt	Naïve B cells	DICE immune cell types	1e-06	3.85563	0.00301746	1.34953	0.455009	0.457717	2.24135
1009	BN_ChromatinAccessibility.txt	Naïve B cells	DICE immune cell types	1e-07	4.47523	0.00757588	1.49856	0.561172	0.398662	2.59845
1009	BN_ChromatinAccessibility.txt	Naïve B cells	DICE immune cell types	1e-08	17.4825	0.00989047	2.8612	1.10915	0.687269	5.03514
1010	CD4N_ChromatinAccessibility.txt	Naïve CD4+ T cells	DICE immune cell types	1e-05	2.05452	0.0226114	0.720042	0.315817	0.101041	1.33904
1010	CD4N_ChromatinAccessibility.txt	Naïve CD4+ T cells	DICE immune cell types	1e-06	5.34386	0.000296728	1.67595	0.463207	0.768062	2.58383
1010	CD4N_ChromatinAccessibility.txt	Naïve CD4+ T cells	DICE immune cell types	1e-07	5.02794	0.00409761	1.61501	0.562614	0.512287	2.71773
1010	CD4N_ChromatinAccessibility.txt	Naïve CD4+ T cells	DICE immune cell types	1e-08	7.80887	0.017952	2.05526	0.868442	0.353114	3.75741
1011	CD8N_ChromatinAccessibility.txt	Naïve CD8+ T cells	DICE immune cell types	1e-05	1.64909	0.131603	0.500223	0.331755	-0.150016	1.15046
1011	CD8N_ChromatinAccessibility.txt	Naïve CD8+ T cells	DICE immune cell types	1e-06	3.84054	0.0030454	1.34561	0.45412	0.455536	2.23569
1011	CD8N_ChromatinAccessibility.txt	Naïve CD8+ T cells	DICE immune cell types	1e-07	3.99971	0.0118353	1.38622	0.55074	0.306771	2.46567
1011	CD8N_ChromatinAccessibility.txt	Naïve CD8+ T cells	DICE immune cell types	1e-08	8.42677	0.0142835	2.13141	0.869946	0.42632	3.83651
1012	CD4S_ChromatinAccessibility.txt	Activated naïve CD4+ T cells	DICE immune cell types	1e-05	1.53212	0.162453	0.426655	0.305437	-0.172002	1.02531
1012	CD4S_ChromatinAccessibility.txt	Activated naïve CD4+ T cells	DICE immune cell types	1e-06	3.1965	0.0696275	1.16206	0.64049	-0.0933023	2.41742
1012	CD4S_ChromatinAccessibility.txt	Activated naïve CD4+ T cells	DICE immune cell types	1e-07	1.74421	0.407966	0.556302	0.672285	-0.761377	1.87398
1012	CD4S_ChromatinAccessibility.txt	Activated naïve CD4+ T cells	DICE immune cell types	1e-08	4.46418e+06	0.983478	15.3116	739.386	-1433.89	1464.51
1013	CD8S_ChromatinAccessibility.txt	Activated naïve CD8+ T cells	DICE immune cell types	1e-05	3.10502	0.000100361	1.13302	0.291286	0.5621	1.70394
1013	CD8S_ChromatinAccessibility.txt	Activated naïve CD8+ T cells	DICE immune cell types	1e-06	5.65617	0.00105199	1.73275	0.528883	0.696137	2.76936
1013	CD8S_ChromatinAccessibility.txt	Activated naïve CD8+ T cells	DICE immune cell types	1e-07	4.08614	0.0210688	1.4076	0.61021	0.21159	2.60361
1013	CD8S_ChromatinAccessibility.txt	Activated naïve CD8+ T cells	DICE immune cell types	1e-08	8.3359	0.0538935	2.12057	1.10006	-0.0355413	4.27668
1014	TREG-NAIVE_ChromatinAccessibility.txt	Naïve TREG cells	DICE immune cell types	1e-05	1.84247	0.0607277	0.611107	0.325842	-0.0275424	1.24976
1014	TREG-NAIVE_ChromatinAccessibility.txt	Naïve TREG cells	DICE immune cell types	1e-06	4.69601	0.000711495	1.54671	0.456917	0.651157	2.44227
1014	TREG-NAIVE_ChromatinAccessibility.txt	Naïve TREG cells	DICE immune cell types	1e-07	3.99665	0.0118234	1.38546	0.550359	0.306754	2.46416
1014	TREG-NAIVE_ChromatinAccessibility.txt	Naïve TREG cells	DICE immune cell types	1e-08	8.35267	0.0144733	2.12258	0.868026	0.421251	3.82391
1015	TREG-MEM_ChromatinAccessibility.txt	Memory TREG cells	DICE immune cell types	1e-05	2.33486	0.00743537	0.847951	0.316791	0.227041	1.46886
1015	TREG-MEM_ChromatinAccessibility.txt	Memory TREG cells	DICE immune cell types	1e-06	4.84452	0.000562509	1.57785	0.45747	0.681207	2.47449
1015	TREG-MEM_ChromatinAccessibility.txt	Memory TREG cells	DICE immune cell types	1e-07	5.58254	0.00230129	1.71964	0.564129	0.61395	2.82534
1015	TREG-MEM_ChromatinAccessibility.txt	Memory TREG cells	DICE immune cell types	1e-08	22.0333	0.00540386	3.09256	1.11166	0.913696	5.27142
1016	TH1_ChromatinAccessibility.txt	TH1 cells	DICE immune cell types	1e-05	2.15862	0.0136508	0.769467	0.31199	0.157967	1.38097
1016	TH1_ChromatinAccessibility.txt	TH1 cells	DICE immune cell types	1e-06	5.02094	0.000490572	1.61362	0.462905	0.706324	2.52091
1016	TH1_ChromatinAccessibility.txt	TH1 cells	DICE immune cell types	1e-07	6.51093	0.00142366	1.87348	0.587333	0.722309	3.02466
1016	TH1_ChromatinAccessibility.txt	TH1 cells	DICE immune cell types	1e-08	18.4621	0.00866314	2.91572	1.11072	0.738707	5.09274
1017	THSTAR_ChromatinAccessibility.txt	TH1/17 cells	DICE immune cell types	1e-05	2.04264	0.0259615	0.714243	0.32075	0.0855721	1.34291
1017	THSTAR_ChromatinAccessibility.txt	TH1/17 cells	DICE immune cell types	1e-06	3.83643	0.0030636	1.34454	0.45404	0.454623	2.23446
1017	THSTAR_ChromatinAccessibility.txt	TH1/17 cells	DICE immune cell types	1e-07	5.47035	0.00257465	1.69934	0.563737	0.594419	2.80427
1017	THSTAR_ChromatinAccessibility.txt	TH1/17 cells	DICE immune cell types	1e-08	21.5569	0.00574689	3.07069	1.11181	0.891544	5.24985
1018	TH17_ChromatinAccessibility.txt	TH17 cells	DICE immune cell types	1e-05	2.59831	0.00204075	0.95486	0.309594	0.348056	1.56166
1018	TH17_ChromatinAccessibility.txt	TH17 cells	DICE immune cell types	1e-06	5.50763	0.000234041	1.70613	0.463734	0.797214	2.61505
1018	TH17_ChromatinAccessibility.txt	TH17 cells	DICE immune cell types	1e-07	7.16532	0.000812376	1.96925	0.588092	0.816591	3.12191
1018	TH17_ChromatinAccessibility.txt	TH17 cells	DICE immune cell types	1e-08	20.1712	0.00682848	3.00426	1.11059	0.827497	5.18102
1019	TH2_ChromatinAccessibility.txt	TH2 cells	DICE immune cell types	1e-05	2.43609	0.00395294	0.890396	0.308962	0.28483	1.49596
1019	TH2_ChromatinAccessibility.txt	TH2 cells	DICE immune cell types	1e-06	6.43883	8.47677e-05	1.86235	0.473819	0.933662	2.79103
1019	TH2_ChromatinAccessibility.txt	TH2 cells	DICE immune cell types	1e-07	9.75576	0.000282185	2.27786	0.627314	1.04832	3.50739
1019	TH2_ChromatinAccessibility.txt	TH2 cells	DICE immune cell types	1e-08	18.9067	0.00802156	2.93951	1.10876	0.766335	5.11269
1020	TFH_ChromatinAccessibility.txt	TFH cells	DICE immune cell types	1e-05	2.18883	0.0119516	0.783368	0.311656	0.172523	1.39421
1020	TFH_ChromatinAccessibility.txt	TFH cells	DICE immune cell types	1e-06	5.11021	0.000414012	1.63124	0.461978	0.725762	2.53672
1020	TFH_ChromatinAccessibility.txt	TFH cells	DICE immune cell types	1e-07	4.79496	0.00527834	1.56757	0.561945	0.466154	2.66898
1020	TFH_ChromatinAccessibility.txt	TFH cells	DICE immune cell types	1e-08	7.41642	0.0206358	2.0037	0.865683	0.306957	3.70044
