# Supplementary material for: COVID-19 genetic risk variants are associated with expression of multiple genes in diverse immune cell types
Source: Nat Commun. 2021 Nov 19;12:6760. doi: 10.1038/s41467-021-26888-3 (PMC8604964; doi:10.1038/s41467-021-26888-3)
Supplement: Supplementary file 5 — Supplementary Data 2 [file 41467_2021_26888_MOESM5_ESM.xlsx]

## Sheet: Supplementary Data 2
Supplementary Data 2. List of eGenes in each immune cell type and activation condition, along with information on all cis-eQTLs that are associated with COVID-19 GWAS (GWAS association P value < 5 x 10-8; COVID-19 Host Genetics Initiative (release 5 from 18 January 2021); SNP details retrieved from phase 3 of the 1,000 Genomes Project). Data not available is indicated by 'N/A'.
COVID-19 GWAS phenotype	Phenotype description	Immune cell type	Ensembl ID	eGene ID	Ensembl biotype	Genomic location of transcript	Mean expression in DICE cohort (TPM)	cis-eQTL ID	Position of cis-eQTL	REF	ALT	Raw association P value	Adj. association P value (FDR)	Effect size (slope)	GWAS P value of cis eQTL	COVID-19 GWAS SNP category	Lead GWAS SNP linked to cis-eQTL	GWAS P value of linked lead GWAS SNP	LD lead GWAS SNP with cis-eQTL in AFR (r2)	LD lead GWAS SNP with cis-eQTL in AMR (r2)	LD lead GWAS SNP with cis-eQTL in EUR (r2)	LD lead GWAS SNP with cis-eQTL in EAS (r2)	LD lead GWAS SNP with cis-eQTL in SAS (r2)
A	Critical illness	Classical monocytes	ENSG00000121807	CCR2	Protein-coding transcript	chr3:46,395,225-46,402,419	38.9335	rs28808964	chr3:46,045,182	C	T	5.84714e-06	0.00695035	0.652675	0.000134	LD SNP	rs3851347	2.811e-10	0.200673	0.620673	0.383487	0.9254	0.690358
A	Critical illness	Classical monocytes	ENSG00000121807	CCR2	Protein-coding transcript	chr3:46,395,225-46,402,419	38.9335	rs34835245	chr3:46,069,070	TGA	T	6.30261e-06	0.00735033	0.649851	0.369	LD SNP	rs3851347	2.811e-10	0.196384	0.602871	0.383487	0.959104	0.691347
A	Critical illness	Classical monocytes	ENSG00000121807	CCR2	Protein-coding transcript	chr3:46,395,225-46,402,419	38.9335	rs12495073	chr3:46,053,882	T	G	6.30903e-06	0.00735711	0.649597	0.000145	LD SNP	rs3851347	2.811e-10	0.216653	0.623239	0.381734	0.972364	0.687311
A	Critical illness	Classical monocytes	ENSG00000121807	CCR2	Protein-coding transcript	chr3:46,395,225-46,402,419	38.9335	rs4234452	chr3:46,047,767	G	C	1.09478e-05	0.0116881	0.626272	0.0001652	LD SNP	rs3851347	2.811e-10	0.0877956	0.605302	0.381734	0.930199	0.690358
A	Critical illness	Classical monocytes	ENSG00000121807	CCR2	Protein-coding transcript	chr3:46,395,225-46,402,419	38.9335	rs6794103	chr3:46,123,602	T	C	1.27996e-05	0.0130035	0.601088	0.6032	LD SNP	rs3851347	6.408e-11	0.0323687	0.348322	0.35467	0.842873	0.725349
A	Critical illness	Classical monocytes	ENSG00000121807	CCR2	Protein-coding transcript	chr3:46,395,225-46,402,419	38.9335	rs2373154	chr3:46,171,098	G	A	1.52235e-05	0.0151574	0.584359	0.6955	LD SNP	rs3851347	5.253e-09	0.023153	0.326841	0.332637	0.812579	0.683388
A	Critical illness	Classical monocytes	ENSG00000121807	CCR2	Protein-coding transcript	chr3:46,395,225-46,402,419	38.9335	rs13073861	chr3:46,150,156	C	A	1.74511e-05	0.0169634	0.585399	0.5905	LD SNP	rs3851347	2.811e-10	0.18993	0.439403	0.36894	0.833553	0.680676
A	Critical illness	Classical monocytes	ENSG00000121807	CCR2	Protein-coding transcript	chr3:46,395,225-46,402,419	38.9335	rs13078053	chr3:46,146,984	T	A	1.74511e-05	0.0169634	0.585399	0.5784	LD SNP	rs3851347	2.811e-10	0.18993	0.436721	0.372497	0.833553	0.689789
A	Critical illness	Classical monocytes	ENSG00000121807	CCR2	Protein-coding transcript	chr3:46,395,225-46,402,419	38.9335	rs2131091	chr3:46,157,183	C	T	1.74511e-05	0.0169634	0.585399	0.715	LD SNP	rs3851347	2.811e-10	0.194752	0.439403	0.36894	0.833553	0.680676
A	Critical illness	Classical monocytes	ENSG00000121807	CCR2	Protein-coding transcript	chr3:46,395,225-46,402,419	38.9335	rs2220678	chr3:46,151,982	T	C	1.74511e-05	0.0169634	0.585399	0.6458	LD SNP	rs3851347	2.811e-10	0.18993	0.436457	0.372497	0.833553	0.680676
A	Critical illness	Classical monocytes	ENSG00000121807	CCR2	Protein-coding transcript	chr3:46,395,225-46,402,419	38.9335	rs2373153	chr3:46,170,324	A	C	1.74511e-05	0.0169634	0.585399	0.7663	LD SNP	rs3851347	2.811e-10	0.19127	0.436457	0.372497	0.824857	0.623886
A	Critical illness	Classical monocytes	ENSG00000121807	CCR2	Protein-coding transcript	chr3:46,395,225-46,402,419	38.9335	rs34067839	chr3:46,166,016	G	A	1.74511e-05	0.0169634	0.585399	0.7421	LD SNP	rs3851347	2.811e-10	0.18993	0.436457	0.36894	0.833553	0.678587
A	Critical illness	Classical monocytes	ENSG00000121807	CCR2	Protein-coding transcript	chr3:46,395,225-46,402,419	38.9335	rs35567508	chr3:46,148,024	A	G	1.74511e-05	0.0169634	0.585399	0.6267	LD SNP	rs3851347	2.811e-10	0.18993	0.436721	0.372497	0.833553	0.680676
A	Critical illness	Classical monocytes	ENSG00000121807	CCR2	Protein-coding transcript	chr3:46,395,225-46,402,419	38.9335	rs36111470	chr3:46,159,598	G	A	1.74511e-05	0.0169634	0.585399	0.7178	LD SNP	rs3851347	2.811e-10	0.18993	0.436721	0.36894	0.833553	0.680676
A	Critical illness	Classical monocytes	ENSG00000121807	CCR2	Protein-coding transcript	chr3:46,395,225-46,402,419	38.9335	rs56307311	chr3:46,162,719	G	C	1.74511e-05	0.0169634	0.585399	0.7381	LD SNP	rs3851347	2.811e-10	0.18993	0.436721	0.369448	0.833553	0.680676
A	Critical illness	Classical monocytes	ENSG00000121807	CCR2	Protein-coding transcript	chr3:46,395,225-46,402,419	38.9335	rs6794475	chr3:46,160,178	A	C	1.74511e-05	0.0169634	0.585399	0.7667	LD SNP	rs3851347	2.811e-10	0.18993	0.436457	0.36894	0.828838	0.680676
A	Critical illness	Classical monocytes	ENSG00000121807	CCR2	Protein-coding transcript	chr3:46,395,225-46,402,419	38.9335	rs2036292	chr3:46,096,038	C	T	1.89506e-05	0.0182975	0.596983	0.3722	LD SNP	rs3851347	2.811e-10	0.0739012	0.325686	0.346575	0.90297	0.695459
A	Critical illness	Classical monocytes	ENSG00000121807	CCR2	Protein-coding transcript	chr3:46,395,225-46,402,419	38.9335	rs11130085	chr3:46,127,199	G	A	2.10486e-05	0.0198623	0.587432	0.5517	LD SNP	rs3851347	2.811e-10	0.18993	0.447529	0.372497	0.842873	0.707594
A	Critical illness	Classical monocytes	ENSG00000121807	CCR2	Protein-coding transcript	chr3:46,395,225-46,402,419	38.9335	rs11917890	chr3:46,124,225	T	C	2.10486e-05	0.0198623	0.587432	0.546	LD SNP	rs3851347	2.811e-10	0.163638	0.447529	0.37822	0.842873	0.707594
A	Critical illness	Classical monocytes	ENSG00000121807	CCR2	Protein-coding transcript	chr3:46,395,225-46,402,419	38.9335	rs11929281	chr3:46,124,330	G	A	2.10486e-05	0.0198623	0.587432	0.5483	LD SNP	rs3851347	2.811e-10	0.18993	0.447529	0.37822	0.842873	0.707594
A	Critical illness	Classical monocytes	ENSG00000121807	CCR2	Protein-coding transcript	chr3:46,395,225-46,402,419	38.9335	rs12496322	chr3:46,127,591	C	A	2.10486e-05	0.0198623	0.587432	0.551	LD SNP	rs3851347	2.811e-10	0.18993	0.447529	0.372497	0.842873	0.707594
A	Critical illness	Classical monocytes	ENSG00000121807	CCR2	Protein-coding transcript	chr3:46,395,225-46,402,419	38.9335	rs13077099	chr3:46,125,497	C	G	2.10486e-05	0.0198623	0.587432	0.5469	LD SNP	rs3851347	2.811e-10	0.18993	0.447529	0.37822	0.842873	0.707594
A	Critical illness	Classical monocytes	ENSG00000121807	CCR2	Protein-coding transcript	chr3:46,395,225-46,402,419	38.9335	rs11130086	chr3:46,137,970	T	G	2.20306e-05	0.020705	0.586142	0.5455	LD SNP	rs3851347	2.811e-10	0.18993	0.439155	0.372497	0.838202	0.716695
A	Critical illness	Classical monocytes	ENSG00000121807	CCR2	Protein-coding transcript	chr3:46,395,225-46,402,419	38.9335	rs12635657	chr3:46,031,029	C	T	2.35629e-05	0.0219088	0.610103	0.0005889	LD SNP	rs3851347	2.811e-10	0.176423	0.60775	0.379317	0.863598	0.777509
A	Critical illness	Classical monocytes	ENSG00000121807	CCR2	Protein-coding transcript	chr3:46,395,225-46,402,419	38.9335	rs13077923	chr3:46,155,872	G	A	2.51724e-05	0.0231458	0.57118	0.8207	LD SNP	rs3851347	6.408e-11	0.181374	0.426325	0.36462	0.833553	0.680676
A	Critical illness	Classical monocytes	ENSG00000121807	CCR2	Protein-coding transcript	chr3:46,395,225-46,402,419	38.9335	rs4333119	chr3:46,096,501	G	T	3.23566e-05	0.0284923	0.589819	0.4053	LD SNP	rs3851347	2.811e-10	0.178714	0.452826	0.353582	0.912147	0.695459
A	Critical illness	Classical monocytes	ENSG00000121807	CCR2	Protein-coding transcript	chr3:46,395,225-46,402,419	38.9335	rs55721146	chr3:46,098,151	T	TA	3.23566e-05	0.0284923	0.589819	-10	LD SNP	rs3851347	2.811e-10	0.178714	0.452628	0.353582	0.912147	0.695459
A	Critical illness	Classical monocytes	ENSG00000121807	CCR2	Protein-coding transcript	chr3:46,395,225-46,402,419	38.9335	rs751552	chr3:46,016,851	A	T	3.33426e-05	0.0291928	0.603793	0.0004126	LD SNP	rs3851347	2.811e-10	0.196565	0.606375	0.377934	0.81176	0.711839
A	Critical illness	Classical monocytes	ENSG00000121807	CCR2	Protein-coding transcript	chr3:46,395,225-46,402,419	38.9335	rs751553	chr3:46,016,944	C	T	3.33426e-05	0.0291928	0.603793	0.0004208	LD SNP	rs3851347	2.811e-10	0.196565	0.61228	0.377934	0.81176	0.711839
A	Critical illness	Classical monocytes	ENSG00000121807	CCR2	Protein-coding transcript	chr3:46,395,225-46,402,419	38.9335	rs17078495	chr3:46,026,641	G	T	3.606e-05	0.0312265	0.601781	0.0005844	LD SNP	rs3851347	2.811e-10	0.176423	0.604295	0.377491	0.863598	0.714094
A	Critical illness	Classical monocytes	ENSG00000121807	CCR2	Protein-coding transcript	chr3:46,395,225-46,402,419	38.9335	rs67044455	chr3:46,028,791	G	A	3.606e-05	0.0312265	0.601781	0.0005935	LD SNP	rs3851347	2.811e-10	0.171517	0.60775	0.377491	0.863598	0.714094
A	Critical illness	Classical monocytes	ENSG00000121807	CCR2	Protein-coding transcript	chr3:46,395,225-46,402,419	38.9335	rs737452	chr3:46,027,410	G	A	3.606e-05	0.0312265	0.601781	0.0005904	LD SNP	rs3851347	2.811e-10	0.176423	0.60775	0.377491	0.863598	0.714094
A	Critical illness	Classical monocytes	ENSG00000121807	CCR2	Protein-coding transcript	chr3:46,395,225-46,402,419	38.9335	rs35680675	chr3:46,095,441	TC	T	3.77695e-05	0.0324816	0.572183	0.4009	LD SNP	rs3851347	2.811e-10	0.338292	0.455196	0.358077	0.930442	0.687417
A	Critical illness	Classical monocytes	ENSG00000121807	CCR2	Protein-coding transcript	chr3:46,395,225-46,402,419	38.9335	rs12637023	chr3:46,121,192	C	A	3.9283e-05	0.0334834	0.573202	0.5421	LD SNP	rs3851347	2.811e-10	0.18993	0.447529	0.37822	0.846908	0.72775
A	Critical illness	Classical monocytes	ENSG00000121807	CCR2	Protein-coding transcript	chr3:46,395,225-46,402,419	38.9335	rs17078577	chr3:46,121,526	G	A	3.9283e-05	0.0334834	0.573202	0.5403	LD SNP	rs3851347	2.811e-10	0.18993	0.447529	0.37822	0.846908	0.72775
A	Critical illness	Classical monocytes	ENSG00000121807	CCR2	Protein-coding transcript	chr3:46,395,225-46,402,419	38.9335	rs4683175	chr3:46,122,972	C	T	3.9283e-05	0.0334834	0.573202	0.5425	LD SNP	rs3851347	2.811e-10	0.18993	0.447529	0.37822	0.846908	0.723895
A	Critical illness	Classical monocytes	ENSG00000121807	CCR2	Protein-coding transcript	chr3:46,395,225-46,402,419	38.9335	rs7631598	chr3:46,106,614	A	G	3.9283e-05	0.0334834	0.573202	0.6438	LD SNP	rs3851347	2.811e-10	0.178714	0.452826	0.353582	0.902957	0.69036
A	Critical illness	Classical monocytes	ENSG00000121807	CCR2	Protein-coding transcript	chr3:46,395,225-46,402,419	38.9335	rs9637425	chr3:46,114,025	A	C	3.9283e-05	0.0334834	0.573202	0.7979	LD SNP	rs3851347	2.811e-10	0.18993	0.455343	0.37822	0.851574	0.717349
A	Critical illness	Classical monocytes	ENSG00000121807	CCR2	Protein-coding transcript	chr3:46,395,225-46,402,419	38.9335	rs13059919	chr3:46,100,140	A	G	4.2558e-05	0.0353832	0.570611	0.3947	LD SNP	rs3851347	2.811e-10	0.178714	0.452826	0.353582	0.912147	0.695459
A	Critical illness	Classical monocytes	ENSG00000121807	CCR2	Protein-coding transcript	chr3:46,395,225-46,402,419	38.9335	rs1500005	chr3:46,102,620	G	A	4.2558e-05	0.0353832	0.570611	0.3949	LD SNP	rs3851347	2.811e-10	0.178714	0.452826	0.353582	0.912147	0.695459
A	Critical illness	Classical monocytes	ENSG00000121807	CCR2	Protein-coding transcript	chr3:46,395,225-46,402,419	38.9335	rs7616464	chr3:46,102,099	A	C	4.2558e-05	0.0353832	0.570611	0.393	LD SNP	rs3851347	2.811e-10	0.178714	0.452826	0.353582	0.912147	0.695459
A	Critical illness	Classical monocytes	ENSG00000121807	CCR2	Protein-coding transcript	chr3:46,395,225-46,402,419	38.9335	rs12630101	chr3:46,006,158	A	G	4.38584e-05	0.0362281	0.602937	0.004294	LD SNP	rs3851347	2.811e-10	0.133267	0.524115	0.326576	0.802214	0.679011
A	Critical illness	Classical monocytes	ENSG00000121807	CCR2	Protein-coding transcript	chr3:46,395,225-46,402,419	38.9335	rs11130080	chr3:46,010,861	T	A	5.0524e-05	0.0405981	0.577804	0.0005038	LD SNP	rs3851347	2.811e-10	0.0892164	0.598063	0.377934	0.863598	0.706843
A	Critical illness	Classical monocytes	ENSG00000121807	CCR2	Protein-coding transcript	chr3:46,395,225-46,402,419	38.9335	rs6778896	chr3:46,013,621	T	A	5.0524e-05	0.0405981	0.577804	0.0005048	LD SNP	rs3851347	2.811e-10	0.0912927	0.598063	0.377934	0.863598	0.711839
A	Critical illness	Classical monocytes	ENSG00000121807	CCR2	Protein-coding transcript	chr3:46,395,225-46,402,419	38.9335	rs35864744	chr3:46,124,151	T	TA	5.31882e-05	0.0417501	0.559751	-10	LD SNP	rs3851347	2.811e-10	0.186846	0.431352	0.371159	0.823592	0.709439
A	Critical illness	Classical monocytes	ENSG00000159110	IFNAR2	Protein-coding transcript	chr21:34,602,206-34,637,980	40.4183	rs11088247	chr21:34,603,249	C	G	5.08081e-06	0.00646458	-0.625116	3.299e-11	Lead SNP	rs11088247	3.299e-11	1	1	1	1	1
A	Critical illness	Classical monocytes	ENSG00000159110	IFNAR2	Protein-coding transcript	chr21:34,602,206-34,637,980	40.4183	rs12482060	chr21:34,611,571	C	G	5.08081e-06	0.00646458	-0.625116	9.944e-11	Lead SNP	rs12482060	9.944e-11	1	1	1	1	1
A	Critical illness	Classical monocytes	ENSG00000159110	IFNAR2	Protein-coding transcript	chr21:34,602,206-34,637,980	40.4183	rs12482556	chr21:34,602,934	T	C	5.08081e-06	0.00646458	-0.625116	1.64e-11	Lead SNP	rs12482556	1.64e-11	1	1	1	1	1
A	Critical illness	Classical monocytes	ENSG00000159110	IFNAR2	Protein-coding transcript	chr21:34,602,206-34,637,980	40.4183	rs2834154	chr21:34,606,634	A	C	5.08081e-06	0.00646458	-0.625116	5.574e-11	Lead SNP	rs2834154	5.574e-11	1	1	1	1	1
A	Critical illness	Classical monocytes	ENSG00000159110	IFNAR2	Protein-coding transcript	chr21:34,602,206-34,637,980	40.4183	rs6517153	chr21:34,607,436	G	A	5.08081e-06	0.00646458	-0.625116	4.068e-11	Lead SNP	rs6517153	4.068e-11	1	1	1	1	1
A	Critical illness	Classical monocytes	ENSG00000159110	IFNAR2	Protein-coding transcript	chr21:34,602,206-34,637,980	40.4183	rs9636867	chr21:34,609,944	A	G	5.08081e-06	0.00646458	-0.625116	7.573e-12	Lead SNP	rs9636867	7.573e-12	1	1	1	1	1
A	Critical illness	Classical monocytes	ENSG00000159110	IFNAR2	Protein-coding transcript	chr21:34,602,206-34,637,980	40.4183	rs1051393	chr21:34,614,255	T	G	6.76087e-06	0.00832873	-0.614826	1.69e-10	Lead SNP	rs1051393	1.69e-10	1	1	1	1	1
A	Critical illness	Classical monocytes	ENSG00000159110	IFNAR2	Protein-coding transcript	chr21:34,602,206-34,637,980	40.4183	rs13050728	chr21:34,615,210	T	C	6.76087e-06	0.00832873	0.614826	1.301e-14	Lead SNP	rs13050728	1.301e-14	1	1	1	1	1
A	Critical illness	Classical monocytes	ENSG00000159110	IFNAR2	Protein-coding transcript	chr21:34,602,206-34,637,980	40.4183	rs17860115	chr21:34,602,305	C	A	6.76087e-06	0.00832873	-0.614826	9.155e-12	Lead SNP	rs17860115	9.155e-12	1	1	1	1	1
A	Critical illness	Classical monocytes	ENSG00000159110	IFNAR2	Protein-coding transcript	chr21:34,602,206-34,637,980	40.4183	rs17860169	chr21:34,613,301	A	G	6.76087e-06	0.00832873	-0.614826	1.076e-11	Lead SNP	rs17860169	1.076e-11	1	1	1	1	1
A	Critical illness	Classical monocytes	ENSG00000159110	IFNAR2	Protein-coding transcript	chr21:34,602,206-34,637,980	40.4183	rs2236756	chr21:34,616,923	C	A	6.76087e-06	0.00832873	0.614826	1.257e-13	Lead SNP	rs2236756	1.257e-13	1	1	1	1	1
A	Critical illness	Classical monocytes	ENSG00000159110	IFNAR2	Protein-coding transcript	chr21:34,602,206-34,637,980	40.4183	rs2300370	chr21:34,604,557	G	A	6.76087e-06	0.00832873	-0.614826	6.901e-12	Lead SNP	rs2300370	6.901e-12	1	1	1	1	1
A	Critical illness	Classical monocytes	ENSG00000159110	IFNAR2	Protein-coding transcript	chr21:34,602,206-34,637,980	40.4183	rs557428914	chr21:34,610,985	G	GT	6.76087e-06	0.00832873	-0.614826	-10	LD SNP	rs9976829	6.058e-10	0.970692	0.988417	0.987158	0.986445	0.988078
A	Critical illness	Classical monocytes	ENSG00000159110	IFNAR2	Protein-coding transcript	chr21:34,602,206-34,637,980	40.4183	rs62226155	chr21:34,614,987	G	C	6.76087e-06	0.00832873	0.614826	2.076e-08	Lead SNP	rs62226155	2.076e-08	1	1	1	1	1
A	Critical illness	Classical monocytes	ENSG00000159110	IFNAR2	Protein-coding transcript	chr21:34,602,206-34,637,980	40.4183	rs9976829	chr21:34,614,834	G	A	6.76087e-06	0.00832873	0.614826	2.045e-14	Lead SNP	rs9976829	2.045e-14	1	1	1	1	1
A	Critical illness	Classical monocytes	ENSG00000159110	IFNAR2	Protein-coding transcript	chr21:34,602,206-34,637,980	40.4183	rs2834158	chr21:34,617,213	T	C	8.03123e-06	0.00964675	0.61013	4.871e-08	Lead SNP	rs2834158	4.871e-08	1	1	1	1	1
A	Critical illness	Classical monocytes	ENSG00000159110	IFNAR2	Protein-coding transcript	chr21:34,602,206-34,637,980	40.4183	rs2073361	chr21:34,619,445	A	G	1.17233e-05	0.0136369	0.600478	5.271e-14	Lead SNP	rs2073361	5.271e-14	1	1	1	1	1
A	Critical illness	Classical monocytes	ENSG00000159110	IFNAR2	Protein-coding transcript	chr21:34,602,206-34,637,980	40.4183	rs2252639	chr21:34,617,729	A	G	1.17233e-05	0.0136369	0.600478	8.804e-14	Lead SNP	rs2252639	8.804e-14	1	1	1	1	1
A	Critical illness	Classical monocytes	ENSG00000159110	IFNAR2	Protein-coding transcript	chr21:34,602,206-34,637,980	40.4183	rs2252650	chr21:34,617,950	A	T	1.17233e-05	0.0136369	0.600478	1.048e-13	Lead SNP	rs2252650	1.048e-13	1	1	1	1	1
A	Critical illness	Classical monocytes	ENSG00000159110	IFNAR2	Protein-coding transcript	chr21:34,602,206-34,637,980	40.4183	rs2834161	chr21:34,620,207	C	T	1.17233e-05	0.0136369	0.600478	9.308e-14	Lead SNP	rs2834161	9.308e-14	1	1	1	1	1
A	Critical illness	Classical monocytes	ENSG00000159110	IFNAR2	Protein-coding transcript	chr21:34,602,206-34,637,980	40.4183	rs2834163	chr21:34,620,451	G	A	1.17233e-05	0.0136369	0.600478	5.278e-14	Lead SNP	rs2834163	5.278e-14	1	1	1	1	1
A	Critical illness	Classical monocytes	ENSG00000159110	IFNAR2	Protein-coding transcript	chr21:34,602,206-34,637,980	40.4183	rs2236758	chr21:34,625,413	A	G	1.35721e-05	0.0156411	0.597913	8.317e-08	LD SNP	rs2300370	6.901e-12	0.469414	0.943279	0.953743	0.973002	0.992067
A	Critical illness	Classical monocytes	ENSG00000159110	IFNAR2	Protein-coding transcript	chr21:34,602,206-34,637,980	40.4183	rs12482014	chr21:34,611,318	C	T	1.79094e-05	0.0198498	-0.614323	1.559e-10	Lead SNP	rs12482014	1.559e-10	1	1	1	1	1
A	Critical illness	Classical monocytes	ENSG00000159110	IFNAR2	Protein-coding transcript	chr21:34,602,206-34,637,980	40.4183	rs12482193	chr21:34,611,545	T	C	1.79094e-05	0.0198498	-0.614323	5.431e-11	Lead SNP	rs12482193	5.431e-11	1	1	1	1	1
A	Critical illness	Classical monocytes	ENSG00000159110	IFNAR2	Protein-coding transcript	chr21:34,602,206-34,637,980	40.4183	rs143687404	chr21:34,606,972	GGGTTTGTCT	G	1.79094e-05	0.0198498	-0.614323	3.053e-06	LD SNP	rs2248420	9.447e-11	1	1	0.995584	1	1
A	Critical illness	Classical monocytes	ENSG00000159110	IFNAR2	Protein-coding transcript	chr21:34,602,206-34,637,980	40.4183	rs17860142	chr21:34,607,870	C	G	1.79094e-05	0.0198498	-0.614323	9.439e-11	Lead SNP	rs17860142	9.439e-11	1	1	1	1	1
A	Critical illness	Classical monocytes	ENSG00000159110	IFNAR2	Protein-coding transcript	chr21:34,602,206-34,637,980	40.4183	rs17860165	chr21:34,611,730	C	T	1.79094e-05	0.0198498	-0.614323	1.003e-10	Lead SNP	rs17860165	1.003e-10	1	1	1	1	1
A	Critical illness	Classical monocytes	ENSG00000159110	IFNAR2	Protein-coding transcript	chr21:34,602,206-34,637,980	40.4183	rs3153	chr21:34,609,505	G	A	1.79094e-05	0.0198498	-0.614323	2.762e-10	Lead SNP	rs3153	2.762e-10	1	1	1	1	1
A	Critical illness	Classical monocytes	ENSG00000159110	IFNAR2	Protein-coding transcript	chr21:34,602,206-34,637,980	40.4183	rs2834157	chr21:34,616,545	A	G	2.02975e-05	0.0219265	0.595996	3.335e-13	Lead SNP	rs2834157	3.335e-13	1	1	1	1	1
A	Critical illness	Classical monocytes	ENSG00000159110	IFNAR2	Protein-coding transcript	chr21:34,602,206-34,637,980	40.4183	rs56079299	chr21:34,589,811	A	G	2.14845e-05	0.0230621	-0.612717	7.707e-07	LD SNP	rs12627039	3.865e-11	0.982174	0.99419	0.991185	0.947157	0.956457
A	Critical illness	Classical monocytes	ENSG00000159110	IFNAR2	Protein-coding transcript	chr21:34,602,206-34,637,980	40.4183	rs2248420	chr21:34,605,778	C	T	2.32155e-05	0.024756	-0.60404	9.447e-11	Lead SNP	rs2248420	9.447e-11	1	1	1	1	1
A	Critical illness	Classical monocytes	ENSG00000159110	IFNAR2	Protein-coding transcript	chr21:34,602,206-34,637,980	40.4183	rs4553897	chr21:34,599,084	G	A	2.35478e-05	0.0249377	-0.610738	2.647e-10	Lead SNP	rs4553897	2.647e-10	1	1	1	1	1
A	Critical illness	Classical monocytes	ENSG00000159110	IFNAR2	Protein-coding transcript	chr21:34,602,206-34,637,980	40.4183	rs2186278	chr21:34,593,150	T	G	2.67359e-05	0.0276535	-0.608937	4.496e-06	LD SNP	rs62226132	4.175e-10	1	1	0.995573	0.995518	0.995881
A	Critical illness	Classical monocytes	ENSG00000159110	IFNAR2	Protein-coding transcript	chr21:34,602,206-34,637,980	40.4183	rs62226130	chr21:34,590,623	A	G	2.67359e-05	0.0276535	-0.608937	6.252e-07	LD SNP	rs12627039	3.865e-11	0.833866	0.994168	0.986774	0.938848	0.956457
A	Critical illness	Classical monocytes	ENSG00000159110	IFNAR2	Protein-coding transcript	chr21:34,602,206-34,637,980	40.4183	rs62226131	chr21:34,593,673	T	A	2.67359e-05	0.0276535	-0.608937	3.495e-06	LD SNP	rs62226132	4.175e-10	0.992935	1	1	1	1
A	Critical illness	Classical monocytes	ENSG00000159110	IFNAR2	Protein-coding transcript	chr21:34,602,206-34,637,980	40.4183	rs62226132	chr21:34,593,710	T	A	2.67359e-05	0.0276535	-0.608937	4.175e-10	Lead SNP	rs62226132	4.175e-10	1	1	1	1	1
A	Critical illness	Classical monocytes	ENSG00000159110	IFNAR2	Protein-coding transcript	chr21:34,602,206-34,637,980	40.4183	rs62226152	chr21:34,596,750	C	T	2.93884e-05	0.0299676	-0.606857	4.444e-10	Lead SNP	rs62226152	4.444e-10	1	1	1	1	1
A	Critical illness	Classical monocytes	ENSG00000159110	IFNAR2	Protein-coding transcript	chr21:34,602,206-34,637,980	40.4183	rs9975538	chr21:34,626,854	C	T	3.27487e-05	0.0327341	0.582247	2.907e-08	Lead SNP	rs9975538	2.907e-08	1	1	1	1	1
A	Critical illness	Classical monocytes	ENSG00000224796	RPL32P1	Pseudogene	chr6:33,047,228-33,047,637	50.5089	rs2567289	chr6:33,049,565	C	G	6.90588e-09	6.12626e-06	-1.14391	0.1471	LD SNP	rs9501257	2.608e-08	0.577235	0.663836	0.668953	0.652061	0.809327
A	Critical illness	Classical monocytes	ENSG00000224796	RPL32P1	Pseudogene	chr6:33,047,228-33,047,637	50.5089	rs3128927	chr6:33,074,288	C	T	1.59456e-07	0.000108669	-0.882893	0.004793	LD SNP	rs9501257	2.608e-08	0.803514	0.25323	0.236936	0.32448	0.299816
A	Critical illness	Classical monocytes	ENSG00000224796	RPL32P1	Pseudogene	chr6:33,047,228-33,047,637	50.5089	rs3128930	chr6:33,075,666	C	T	1.6286e-07	0.000110868	-0.878678	0.006337	LD SNP	rs9501257	2.608e-08	0.863305	0.288989	0.27198	0.390282	0.348419
A	Critical illness	Classical monocytes	ENSG00000224796	RPL32P1	Pseudogene	chr6:33,047,228-33,047,637	50.5089	rs1042117	chr6:33,048,539	T	A	2.08165e-05	0.00810341	-1.01596	0.2143	LD SNP	rs9501257	2.608e-08	0.747118	0.98586	0.889404	0.873903	0.886607
A	Critical illness	Classical monocytes	ENSG00000224796	RPL32P1	Pseudogene	chr6:33,047,228-33,047,637	50.5089	rs113353922	chr6:33,048,977	G	GA	2.08165e-05	0.00810341	-1.01596	-10	LD SNP	rs9501257	2.608e-08	0.814023	0.98586	0.975744	0.873903	0.931353
A	Critical illness	Classical monocytes	ENSG00000224796	RPL32P1	Pseudogene	chr6:33,047,228-33,047,637	50.5089	rs7771721	chr6:33,049,727	A	T	2.08165e-05	0.00810341	-1.01596	0.0139	LD SNP	rs9501257	2.608e-08	0.814023	0.972827	0.975744	0.885723	0.923913
A	Critical illness	Classical monocytes	ENSG00000224796	RPL32P1	Pseudogene	chr6:33,047,228-33,047,637	50.5089	rs7772134	chr6:33,049,726	G	T	2.08165e-05	0.00810341	-1.01596	0.01338	LD SNP	rs9501257	2.608e-08	0.81122	0.972827	0.975744	0.885723	0.923913
A	Critical illness	Classical monocytes	ENSG00000224796	RPL32P1	Pseudogene	chr6:33,047,228-33,047,637	50.5089	rs112170964	chr6:33,055,720	T	TC	3.07935e-05	0.0113697	-0.913764	0.4118	LD SNP	rs9501257	2.608e-08	0.985456	1	0.987923	1	0.976856
A	Critical illness	Classical monocytes	ENSG00000224796	RPL32P1	Pseudogene	chr6:33,047,228-33,047,637	50.5089	rs9296076	chr6:33,056,840	T	C	3.07935e-05	0.0113697	-0.913764	0.3652	LD SNP	rs9501257	2.608e-08	0.991242	1	0.987923	1	0.984616
A	Critical illness	Classical monocytes	ENSG00000224796	RPL32P1	Pseudogene	chr6:33,047,228-33,047,637	50.5089	rs9501257	chr6:33,055,355	A	G	3.07935e-05	0.0113697	-0.913764	2.608e-08	Lead SNP	rs9501257	2.608e-08	1	1	1	1	1
A	Critical illness	Non-classical monocytes	ENSG00000089127	OAS1	Protein-coding transcript	chr12:113,344,582-113,369,990	309.855	rs10774672	chr12:113,360,737	G	T	2.9391e-11	1.77067e-07	-1.00215	1.752e-11	Lead SNP	rs10774672	1.752e-11	1	1	1	1	1
A	Critical illness	Non-classical monocytes	ENSG00000089127	OAS1	Protein-coding transcript	chr12:113,344,582-113,369,990	309.855	rs10774673	chr12:113,361,158	C	T	2.9391e-11	1.77067e-07	-1.00215	2.205e-11	Lead SNP	rs10774673	2.205e-11	1	1	1	1	1
A	Critical illness	Non-classical monocytes	ENSG00000089127	OAS1	Protein-coding transcript	chr12:113,344,582-113,369,990	309.855	rs10774674	chr12:113,361,174	T	C	2.9391e-11	1.77067e-07	-1.00215	2.175e-11	Lead SNP	rs10774674	2.175e-11	1	1	1	1	1
A	Critical illness	Non-classical monocytes	ENSG00000089127	OAS1	Protein-coding transcript	chr12:113,344,582-113,369,990	309.855	rs10774675	chr12:113,361,237	C	T	2.9391e-11	1.77067e-07	-1.00215	8.4e-11	Lead SNP	rs10774675	8.4e-11	1	1	1	1	1
A	Critical illness	Non-classical monocytes	ENSG00000089127	OAS1	Protein-coding transcript	chr12:113,344,582-113,369,990	309.855	rs10850092	chr12:113,359,703	C	G	2.9391e-11	1.77067e-07	-1.00215	4.483e-11	Lead SNP	rs10850092	4.483e-11	1	1	1	1	1
A	Critical illness	Non-classical monocytes	ENSG00000089127	OAS1	Protein-coding transcript	chr12:113,344,582-113,369,990	309.855	rs10850093	chr12:113,360,468	C	T	2.9391e-11	1.77067e-07	-1.00215	2.804e-11	Lead SNP	rs10850093	2.804e-11	1	1	1	1	1
A	Critical illness	Non-classical monocytes	ENSG00000089127	OAS1	Protein-coding transcript	chr12:113,344,582-113,369,990	309.855	rs10850094	chr12:113,360,563	T	C	2.9391e-11	1.77067e-07	-1.00215	2.941e-11	Lead SNP	rs10850094	2.941e-11	1	1	1	1	1
A	Critical illness	Non-classical monocytes	ENSG00000089127	OAS1	Protein-coding transcript	chr12:113,344,582-113,369,990	309.855	rs10850095	chr12:113,360,575	T	C	2.9391e-11	1.77067e-07	-1.00215	2.951e-11	Lead SNP	rs10850095	2.951e-11	1	1	1	1	1
A	Critical illness	Non-classical monocytes	ENSG00000089127	OAS1	Protein-coding transcript	chr12:113,344,582-113,369,990	309.855	rs10850096	chr12:113,360,786	T	C	2.9391e-11	1.77067e-07	-1.00215	2.671e-11	Lead SNP	rs10850096	2.671e-11	1	1	1	1	1
A	Critical illness	Non-classical monocytes	ENSG00000089127	OAS1	Protein-coding transcript	chr12:113,344,582-113,369,990	309.855	rs11066451	chr12:113,361,443	G	A	2.9391e-11	1.77067e-07	-1.00215	5.86e-11	Lead SNP	rs11066451	5.86e-11	1	1	1	1	1
A	Critical illness	Non-classical monocytes	ENSG00000089127	OAS1	Protein-coding transcript	chr12:113,344,582-113,369,990	309.855	rs11066452	chr12:113,361,574	G	T	2.9391e-11	1.77067e-07	-1.00215	6.277e-11	Lead SNP	rs11066452	6.277e-11	1	1	1	1	1
A	Critical illness	Non-classical monocytes	ENSG00000089127	OAS1	Protein-coding transcript	chr12:113,344,582-113,369,990	309.855	rs1131476	chr12:113,357,209	G	A	2.9391e-11	1.77067e-07	-1.00215	1.271e-12	Lead SNP	rs1131476	1.271e-12	1	1	1	1	1
A	Critical illness	Non-classical monocytes	ENSG00000089127	OAS1	Protein-coding transcript	chr12:113,344,582-113,369,990	309.855	rs2057778	chr12:113,350,796	G	T	2.9391e-11	1.77067e-07	-1.00215	2.35e-10	Lead SNP	rs2057778	2.35e-10	1	1	1	1	1
A	Critical illness	Non-classical monocytes	ENSG00000089127	OAS1	Protein-coding transcript	chr12:113,344,582-113,369,990	309.855	rs2660	chr12:113,357,442	G	A	2.9391e-11	1.77067e-07	-1.00215	7.074e-13	Lead SNP	rs2660	7.074e-13	1	1	1	1	1
A	Critical illness	Non-classical monocytes	ENSG00000089127	OAS1	Protein-coding transcript	chr12:113,344,582-113,369,990	309.855	rs4767024	chr12:113,358,791	T	C	2.9391e-11	1.77067e-07	-1.00215	2.021e-11	Lead SNP	rs4767024	2.021e-11	1	1	1	1	1
A	Critical illness	Non-classical monocytes	ENSG00000089127	OAS1	Protein-coding transcript	chr12:113,344,582-113,369,990	309.855	rs4767025	chr12:113,358,794	C	T	2.9391e-11	1.77067e-07	-1.00215	3.812e-11	Lead SNP	rs4767025	3.812e-11	1	1	1	1	1
A	Critical illness	Non-classical monocytes	ENSG00000089127	OAS1	Protein-coding transcript	chr12:113,344,582-113,369,990	309.855	rs4767026	chr12:113,359,132	A	G	2.9391e-11	1.77067e-07	-1.00215	2.738e-11	Lead SNP	rs4767026	2.738e-11	1	1	1	1	1
A	Critical illness	Non-classical monocytes	ENSG00000089127	OAS1	Protein-coding transcript	chr12:113,344,582-113,369,990	309.855	rs4767027	chr12:113,359,157	T	C	2.9391e-11	1.77067e-07	-1.00215	2.216e-11	Lead SNP	rs4767027	2.216e-11	1	1	1	1	1
A	Critical illness	Non-classical monocytes	ENSG00000089127	OAS1	Protein-coding transcript	chr12:113,344,582-113,369,990	309.855	rs4767028	chr12:113,359,188	A	G	2.9391e-11	1.77067e-07	-1.00215	3.862e-11	Lead SNP	rs4767028	3.862e-11	1	1	1	1	1
A	Critical illness	Non-classical monocytes	ENSG00000089127	OAS1	Protein-coding transcript	chr12:113,344,582-113,369,990	309.855	rs4767029	chr12:113,359,318	G	A	2.9391e-11	1.77067e-07	-1.00215	3.683e-11	Lead SNP	rs4767029	3.683e-11	1	1	1	1	1
A	Critical illness	Non-classical monocytes	ENSG00000089127	OAS1	Protein-coding transcript	chr12:113,344,582-113,369,990	309.855	rs4767030	chr12:113,359,577	C	T	2.9391e-11	1.77067e-07	-1.00215	2.659e-11	Lead SNP	rs4767030	2.659e-11	1	1	1	1	1
A	Critical illness	Non-classical monocytes	ENSG00000089127	OAS1	Protein-coding transcript	chr12:113,344,582-113,369,990	309.855	rs6489864	chr12:113,360,025	A	G	2.9391e-11	1.77067e-07	-1.00215	5.003e-11	Lead SNP	rs6489864	5.003e-11	1	1	1	1	1
A	Critical illness	Non-classical monocytes	ENSG00000089127	OAS1	Protein-coding transcript	chr12:113,344,582-113,369,990	309.855	rs6489865	chr12:113,360,302	A	G	2.9391e-11	1.77067e-07	-1.00215	4.586e-11	Lead SNP	rs6489865	4.586e-11	1	1	1	1	1
A	Critical illness	Non-classical monocytes	ENSG00000089127	OAS1	Protein-coding transcript	chr12:113,344,582-113,369,990	309.855	rs7135577	chr12:113,358,106	A	G	2.9391e-11	1.77067e-07	-1.00215	2.702e-11	Lead SNP	rs7135577	2.702e-11	1	1	1	1	1
A	Critical illness	Non-classical monocytes	ENSG00000089127	OAS1	Protein-coding transcript	chr12:113,344,582-113,369,990	309.855	rs2285934	chr12:113,351,520	T	G	2.13734e-10	9.27856e-07	-0.930734	1.985e-06	LD SNP	rs2057778	2.35e-10	0.00911554	0.754768	0.978026	0.975969	0.990831
A	Critical illness	Non-classical monocytes	ENSG00000089127	OAS1	Protein-coding transcript	chr12:113,344,582-113,369,990	309.855	rs10716630	chr12:113,365,223	CG	C	2.53098e-10	1.04675e-06	-0.96902	2.11e-06	LD SNP	rs2057778	2.35e-10	0.931891	0.862431	0.91034	0.985574	0.986228
A	Critical illness	Non-classical monocytes	ENSG00000089127	OAS1	Protein-coding transcript	chr12:113,344,582-113,369,990	309.855	rs10774676	chr12:113,362,407	A	G	2.53098e-10	1.04675e-06	-0.96902	1.049e-11	Lead SNP	rs10774676	1.049e-11	1	1	1	1	1
A	Critical illness	Non-classical monocytes	ENSG00000089127	OAS1	Protein-coding transcript	chr12:113,344,582-113,369,990	309.855	rs10774677	chr12:113,362,421	G	A	2.53098e-10	1.04675e-06	-0.96902	9.821e-12	Lead SNP	rs10774677	9.821e-12	1	1	1	1	1
A	Critical illness	Non-classical monocytes	ENSG00000089127	OAS1	Protein-coding transcript	chr12:113,344,582-113,369,990	309.855	rs10850098	chr12:113,362,058	G	C	2.53098e-10	1.04675e-06	-0.96902	9.473e-12	Lead SNP	rs10850098	9.473e-12	1	1	1	1	1
A	Critical illness	Non-classical monocytes	ENSG00000089127	OAS1	Protein-coding transcript	chr12:113,344,582-113,369,990	309.855	rs10850099	chr12:113,364,504	A	G	2.53098e-10	1.04675e-06	-0.96902	8.39e-12	Lead SNP	rs10850099	8.39e-12	1	1	1	1	1
A	Critical illness	Non-classical monocytes	ENSG00000089127	OAS1	Protein-coding transcript	chr12:113,344,582-113,369,990	309.855	rs10850100	chr12:113,364,512	T	C	2.53098e-10	1.04675e-06	-0.96902	8.758e-12	Lead SNP	rs10850100	8.758e-12	1	1	1	1	1
A	Critical illness	Non-classical monocytes	ENSG00000089127	OAS1	Protein-coding transcript	chr12:113,344,582-113,369,990	309.855	rs11352835	chr12:113,369,715	TA	T	2.53098e-10	1.04675e-06	-0.96902	1.974e-06	LD SNP	rs2057778	2.35e-10	0.528475	0.849082	0.91034	0.980827	0.986228
A	Critical illness	Non-classical monocytes	ENSG00000089127	OAS1	Protein-coding transcript	chr12:113,344,582-113,369,990	309.855	rs12322160	chr12:113,368,505	A	G	2.53098e-10	1.04675e-06	-0.96902	6.941e-12	Lead SNP	rs12322160	6.941e-12	1	1	1	1	1
A	Critical illness	Non-classical monocytes	ENSG00000089127	OAS1	Protein-coding transcript	chr12:113,344,582-113,369,990	309.855	rs2384072	chr12:113,367,422	T	C	2.53098e-10	1.04675e-06	-0.96902	8.038e-12	Lead SNP	rs2384072	8.038e-12	1	1	1	1	1
A	Critical illness	Non-classical monocytes	ENSG00000089127	OAS1	Protein-coding transcript	chr12:113,344,582-113,369,990	309.855	rs2384073	chr12:113,367,595	A	G	2.53098e-10	1.04675e-06	-0.96902	7.131e-12	Lead SNP	rs2384073	7.131e-12	1	1	1	1	1
A	Critical illness	Non-classical monocytes	ENSG00000089127	OAS1	Protein-coding transcript	chr12:113,344,582-113,369,990	309.855	rs35847220	chr12:113,361,706	CA	C	2.53098e-10	1.04675e-06	-0.96902	1.974e-06	LD SNP	rs2057778	2.35e-10	0.931891	0.862431	0.91034	0.990352	0.990786
A	Critical illness	Non-classical monocytes	ENSG00000089127	OAS1	Protein-coding transcript	chr12:113,344,582-113,369,990	309.855	rs4766663	chr12:113,362,974	A	G	2.53098e-10	1.04675e-06	-0.96902	9.365e-12	Lead SNP	rs4766663	9.365e-12	1	1	1	1	1
A	Critical illness	Non-classical monocytes	ENSG00000089127	OAS1	Protein-coding transcript	chr12:113,344,582-113,369,990	309.855	rs4766664	chr12:113,362,997	T	G	2.53098e-10	1.04675e-06	-0.96902	2.783e-13	Lead SNP	rs4766664	2.783e-13	1	1	1	1	1
A	Critical illness	Non-classical monocytes	ENSG00000089127	OAS1	Protein-coding transcript	chr12:113,344,582-113,369,990	309.855	rs4766665	chr12:113,363,109	T	C	2.53098e-10	1.04675e-06	-0.96902	9.523e-12	Lead SNP	rs4766665	9.523e-12	1	1	1	1	1
A	Critical illness	Non-classical monocytes	ENSG00000089127	OAS1	Protein-coding transcript	chr12:113,344,582-113,369,990	309.855	rs4766666	chr12:113,364,332	A	G	2.53098e-10	1.04675e-06	-0.96902	1.195e-11	Lead SNP	rs4766666	1.195e-11	1	1	1	1	1
A	Critical illness	Non-classical monocytes	ENSG00000089127	OAS1	Protein-coding transcript	chr12:113,344,582-113,369,990	309.855	rs4766667	chr12:113,364,633	G	A	2.53098e-10	1.04675e-06	-0.96902	8.759e-12	Lead SNP	rs4766667	8.759e-12	1	1	1	1	1
A	Critical illness	Non-classical monocytes	ENSG00000089127	OAS1	Protein-coding transcript	chr12:113,344,582-113,369,990	309.855	rs4766668	chr12:113,364,780	T	C	2.53098e-10	1.04675e-06	-0.96902	8.431e-12	Lead SNP	rs4766668	8.431e-12	1	1	1	1	1
A	Critical illness	Non-classical monocytes	ENSG00000089127	OAS1	Protein-coding transcript	chr12:113,344,582-113,369,990	309.855	rs4766669	chr12:113,364,781	G	A	2.53098e-10	1.04675e-06	-0.96902	1.566e-06	LD SNP	rs2057778	2.35e-10	0.931891	0.862431	0.91034	0.976097	0.981703
A	Critical illness	Non-classical monocytes	ENSG00000089127	OAS1	Protein-coding transcript	chr12:113,344,582-113,369,990	309.855	rs4766670	chr12:113,364,873	A	G	2.53098e-10	1.04675e-06	-0.96902	1.562e-06	LD SNP	rs2057778	2.35e-10	0.931891	0.862431	0.91034	0.976097	0.986228
A	Critical illness	Non-classical monocytes	ENSG00000089127	OAS1	Protein-coding transcript	chr12:113,344,582-113,369,990	309.855	rs4766671	chr12:113,365,065	A	G	2.53098e-10	1.04675e-06	-0.96902	8.875e-12	Lead SNP	rs4766671	8.875e-12	1	1	1	1	1
A	Critical illness	Non-classical monocytes	ENSG00000089127	OAS1	Protein-coding transcript	chr12:113,344,582-113,369,990	309.855	rs4766672	chr12:113,365,148	A	G	2.53098e-10	1.04675e-06	-0.96902	7.919e-12	Lead SNP	rs4766672	7.919e-12	1	1	1	1	1
A	Critical illness	Non-classical monocytes	ENSG00000089127	OAS1	Protein-coding transcript	chr12:113,344,582-113,369,990	309.855	rs4766673	chr12:113,365,161	A	G	2.53098e-10	1.04675e-06	-0.96902	7.662e-12	Lead SNP	rs4766673	7.662e-12	1	1	1	1	1
A	Critical illness	Non-classical monocytes	ENSG00000089127	OAS1	Protein-coding transcript	chr12:113,344,582-113,369,990	309.855	rs4766674	chr12:113,365,201	G	T	2.53098e-10	1.04675e-06	-0.96902	7.838e-12	Lead SNP	rs4766674	7.838e-12	1	1	1	1	1
A	Critical illness	Non-classical monocytes	ENSG00000089127	OAS1	Protein-coding transcript	chr12:113,344,582-113,369,990	309.855	rs4766675	chr12:113,365,453	A	T	2.53098e-10	1.04675e-06	-0.96902	8.019e-12	Lead SNP	rs4766675	8.019e-12	1	1	1	1	1
A	Critical illness	Non-classical monocytes	ENSG00000089127	OAS1	Protein-coding transcript	chr12:113,344,582-113,369,990	309.855	rs4766676	chr12:113,365,581	C	T	2.53098e-10	1.04675e-06	-0.96902	7.949e-12	Lead SNP	rs4766676	7.949e-12	1	1	1	1	1
A	Critical illness	Non-classical monocytes	ENSG00000089127	OAS1	Protein-coding transcript	chr12:113,344,582-113,369,990	309.855	rs4767031	chr12:113,362,751	C	G	2.53098e-10	1.04675e-06	-0.96902	9.364e-12	Lead SNP	rs4767031	9.364e-12	1	1	1	1	1
A	Critical illness	Non-classical monocytes	ENSG00000089127	OAS1	Protein-coding transcript	chr12:113,344,582-113,369,990	309.855	rs4767032	chr12:113,363,077	T	G	2.53098e-10	1.04675e-06	-0.96902	9.525e-12	Lead SNP	rs4767032	9.525e-12	1	1	1	1	1
A	Critical illness	Non-classical monocytes	ENSG00000089127	OAS1	Protein-coding transcript	chr12:113,344,582-113,369,990	309.855	rs4767033	chr12:113,364,382	T	A	2.53098e-10	1.04675e-06	-0.96902	8.879e-12	Lead SNP	rs4767033	8.879e-12	1	1	1	1	1
A	Critical illness	Non-classical monocytes	ENSG00000089127	OAS1	Protein-coding transcript	chr12:113,344,582-113,369,990	309.855	rs4767034	chr12:113,364,471	A	G	2.53098e-10	1.04675e-06	-0.96902	8.712e-12	Lead SNP	rs4767034	8.712e-12	1	1	1	1	1
A	Critical illness	Non-classical monocytes	ENSG00000089127	OAS1	Protein-coding transcript	chr12:113,344,582-113,369,990	309.855	rs4767036	chr12:113,369,177	T	G	2.53098e-10	1.04675e-06	-0.96902	6.371e-12	Lead SNP	rs4767036	6.371e-12	1	1	1	1	1
A	Critical illness	Non-classical monocytes	ENSG00000089127	OAS1	Protein-coding transcript	chr12:113,344,582-113,369,990	309.855	rs4988618	chr12:113,363,178	G	A	2.53098e-10	1.04675e-06	-0.96902	9.371e-12	Lead SNP	rs4988618	9.371e-12	1	1	1	1	1
A	Critical illness	Non-classical monocytes	ENSG00000089127	OAS1	Protein-coding transcript	chr12:113,344,582-113,369,990	309.855	rs58666899	chr12:113,364,366	A	AG	2.53098e-10	1.04675e-06	-0.96902	-10	LD SNP	rs2057778	7.939e-10	0.872295	0.862431	0.91034	0.980827	0.986228
A	Critical illness	Non-classical monocytes	ENSG00000089127	OAS1	Protein-coding transcript	chr12:113,344,582-113,369,990	309.855	rs61478890	chr12:113,364,375	A	G	2.53098e-10	1.04675e-06	-0.96902	1.586e-06	LD SNP	rs2057778	2.35e-10	0.931891	0.862431	0.905939	0.976097	0.981703
A	Critical illness	Non-classical monocytes	ENSG00000089127	OAS1	Protein-coding transcript	chr12:113,344,582-113,369,990	309.855	rs6489866	chr12:113,363,408	A	G	2.53098e-10	1.04675e-06	-0.96902	8.775e-12	Lead SNP	rs6489866	8.775e-12	1	1	1	1	1
A	Critical illness	Non-classical monocytes	ENSG00000089127	OAS1	Protein-coding transcript	chr12:113,344,582-113,369,990	309.855	rs6489868	chr12:113,363,692	G	C	2.53098e-10	1.04675e-06	-0.96902	8.524e-12	Lead SNP	rs6489868	8.524e-12	1	1	1	1	1
A	Critical illness	Non-classical monocytes	ENSG00000089127	OAS1	Protein-coding transcript	chr12:113,344,582-113,369,990	309.855	rs6489869	chr12:113,363,922	A	C	2.53098e-10	1.04675e-06	-0.96902	8.677e-12	Lead SNP	rs6489869	8.677e-12	1	1	1	1	1
A	Critical illness	Non-classical monocytes	ENSG00000089127	OAS1	Protein-coding transcript	chr12:113,344,582-113,369,990	309.855	rs6489870	chr12:113,363,972	G	A	2.53098e-10	1.04675e-06	-0.96902	7.574e-12	Lead SNP	rs6489870	7.574e-12	1	1	1	1	1
A	Critical illness	Non-classical monocytes	ENSG00000089127	OAS1	Protein-coding transcript	chr12:113,344,582-113,369,990	309.855	rs6489874	chr12:113,367,895	A	G	2.53098e-10	1.04675e-06	-0.96902	7.638e-12	Lead SNP	rs6489874	7.638e-12	1	1	1	1	1
A	Critical illness	Non-classical monocytes	ENSG00000089127	OAS1	Protein-coding transcript	chr12:113,344,582-113,369,990	309.855	rs6489875	chr12:113,368,030	G	A	2.53098e-10	1.04675e-06	-0.96902	7.672e-12	Lead SNP	rs6489875	7.672e-12	1	1	1	1	1
A	Critical illness	Non-classical monocytes	ENSG00000089127	OAS1	Protein-coding transcript	chr12:113,344,582-113,369,990	309.855	rs6489876	chr12:113,368,055	G	A	2.53098e-10	1.04675e-06	-0.96902	7.382e-12	Lead SNP	rs6489876	7.382e-12	1	1	1	1	1
A	Critical illness	Non-classical monocytes	ENSG00000089127	OAS1	Protein-coding transcript	chr12:113,344,582-113,369,990	309.855	rs6489877	chr12:113,368,079	A	G	2.53098e-10	1.04675e-06	-0.96902	7.416e-12	Lead SNP	rs6489877	7.416e-12	1	1	1	1	1
A	Critical illness	Non-classical monocytes	ENSG00000089127	OAS1	Protein-coding transcript	chr12:113,344,582-113,369,990	309.855	rs6489878	chr12:113,368,125	A	G	2.53098e-10	1.04675e-06	-0.96902	7.832e-12	Lead SNP	rs6489878	7.832e-12	1	1	1	1	1
A	Critical illness	Non-classical monocytes	ENSG00000089127	OAS1	Protein-coding transcript	chr12:113,344,582-113,369,990	309.855	rs7132404	chr12:113,368,605	T	C	2.53098e-10	1.04675e-06	-0.96902	7.152e-12	Lead SNP	rs7132404	7.152e-12	1	1	1	1	1
A	Critical illness	Non-classical monocytes	ENSG00000089127	OAS1	Protein-coding transcript	chr12:113,344,582-113,369,990	309.855	rs7298184	chr12:113,368,249	C	A	2.53098e-10	1.04675e-06	-0.96902	7.996e-12	Lead SNP	rs7298184	7.996e-12	1	1	1	1	1
A	Critical illness	Non-classical monocytes	ENSG00000089127	OAS1	Protein-coding transcript	chr12:113,344,582-113,369,990	309.855	rs7304898	chr12:113,365,667	T	C	2.53098e-10	1.04675e-06	-0.96902	8.085e-12	Lead SNP	rs7304898	8.085e-12	1	1	1	1	1
A	Critical illness	Non-classical monocytes	ENSG00000089127	OAS1	Protein-coding transcript	chr12:113,344,582-113,369,990	309.855	rs7305035	chr12:113,365,803	T	C	2.53098e-10	1.04675e-06	-0.96902	1.079e-11	Lead SNP	rs7305035	1.079e-11	1	1	1	1	1
A	Critical illness	Non-classical monocytes	ENSG00000089127	OAS1	Protein-coding transcript	chr12:113,344,582-113,369,990	309.855	rs7306205	chr12:113,366,899	A	G	2.53098e-10	1.04675e-06	-0.96902	7.97e-12	Lead SNP	rs7306205	7.97e-12	1	1	1	1	1
A	Critical illness	Non-classical monocytes	ENSG00000089127	OAS1	Protein-coding transcript	chr12:113,344,582-113,369,990	309.855	rs7315441	chr12:113,365,687	G	T	2.53098e-10	1.04675e-06	-0.96902	1.11e-11	Lead SNP	rs7315441	1.11e-11	1	1	1	1	1
A	Critical illness	Non-classical monocytes	ENSG00000089127	OAS1	Protein-coding transcript	chr12:113,344,582-113,369,990	309.855	rs7316586	chr12:113,365,828	C	T	2.53098e-10	1.04675e-06	-0.96902	7.903e-12	Lead SNP	rs7316586	7.903e-12	1	1	1	1	1
A	Critical illness	Non-classical monocytes	ENSG00000089127	OAS1	Protein-coding transcript	chr12:113,344,582-113,369,990	309.855	rs7958379	chr12:113,363,284	A	G	2.53098e-10	1.04675e-06	-0.96902	9.481e-12	Lead SNP	rs7958379	9.481e-12	1	1	1	1	1
A	Critical illness	Non-classical monocytes	ENSG00000089127	OAS1	Protein-coding transcript	chr12:113,344,582-113,369,990	309.855	rs7967461	chr12:113,369,759	G	C	2.53098e-10	1.04675e-06	-0.96902	1.35e-06	LD SNP	rs2057778	2.35e-10	0.528475	0.849082	0.91034	0.980827	0.986228
A	Critical illness	Non-classical monocytes	ENSG00000089127	OAS1	Protein-coding transcript	chr12:113,344,582-113,369,990	309.855	rs7972033	chr12:113,363,283	C	T	2.53098e-10	1.04675e-06	-0.96902	1.612e-06	LD SNP	rs2057778	2.35e-10	0.931891	0.854052	0.91034	0.985574	0.981703
A	Critical illness	Non-classical monocytes	ENSG00000089127	OAS1	Protein-coding transcript	chr12:113,344,582-113,369,990	309.855	rs916972	chr12:113,366,049	G	T	2.53098e-10	1.04675e-06	-0.96902	7.998e-12	Lead SNP	rs916972	7.998e-12	1	1	1	1	1
A	Critical illness	Non-classical monocytes	ENSG00000089127	OAS1	Protein-coding transcript	chr12:113,344,582-113,369,990	309.855	rs10850097	chr12:113,361,117	C	T	2.63398e-10	1.08689e-06	-0.942672	2.301e-12	Lead SNP	rs10850097	2.301e-12	1	1	1	1	1
A	Critical illness	Non-classical monocytes	ENSG00000089127	OAS1	Protein-coding transcript	chr12:113,344,582-113,369,990	309.855	rs1859334	chr12:113,367,332	C	T	2.93562e-10	1.18277e-06	-0.970579	1.519e-06	LD SNP	rs2057778	2.35e-10	0.931891	0.862431	0.905939	0.971424	0.977209
A	Critical illness	Non-classical monocytes	ENSG00000089127	OAS1	Protein-coding transcript	chr12:113,344,582-113,369,990	309.855	rs1859335	chr12:113,367,325	C	T	2.93562e-10	1.18277e-06	-0.970579	1.525e-06	LD SNP	rs2057778	2.35e-10	0.931891	0.862431	0.905939	0.971424	0.977209
A	Critical illness	Non-classical monocytes	ENSG00000089127	OAS1	Protein-coding transcript	chr12:113,344,582-113,369,990	309.855	rs1859336	chr12:113,367,309	C	T	2.93562e-10	1.18277e-06	-0.970579	8.155e-12	Lead SNP	rs1859336	8.155e-12	1	1	1	1	1
A	Critical illness	Non-classical monocytes	ENSG00000089127	OAS1	Protein-coding transcript	chr12:113,344,582-113,369,990	309.855	rs2384071	chr12:113,367,343	A	G	2.93562e-10	1.18277e-06	-0.970579	8.261e-12	Lead SNP	rs2384071	8.261e-12	1	1	1	1	1
A	Critical illness	Non-classical monocytes	ENSG00000089127	OAS1	Protein-coding transcript	chr12:113,344,582-113,369,990	309.855	rs1156361	chr12:113,375,983	T	C	3.86367e-10	1.46972e-06	-0.96361	1.994e-12	Lead SNP	rs1156361	1.994e-12	1	1	1	1	1
A	Critical illness	Non-classical monocytes	ENSG00000089127	OAS1	Protein-coding transcript	chr12:113,344,582-113,369,990	309.855	rs1859329	chr12:113,376,452	C	T	3.86367e-10	1.46972e-06	-0.96361	1.359e-06	LD SNP	rs2057778	2.35e-10	0.931891	0.851942	0.896501	0.985574	0.986228
A	Critical illness	Non-classical monocytes	ENSG00000089127	OAS1	Protein-coding transcript	chr12:113,344,582-113,369,990	309.855	rs1859332	chr12:113,371,114	T	C	3.86367e-10	1.46972e-06	-0.96361	1.903e-06	LD SNP	rs2057778	2.35e-10	0.931891	0.862431	0.91034	0.980827	0.981627
A	Critical illness	Non-classical monocytes	ENSG00000089127	OAS1	Protein-coding transcript	chr12:113,344,582-113,369,990	309.855	rs1859333	chr12:113,370,966	T	C	3.86367e-10	1.46972e-06	-0.96361	1.148e-11	Lead SNP	rs1859333	1.148e-11	1	1	1	1	1
A	Critical illness	Non-classical monocytes	ENSG00000089127	OAS1	Protein-coding transcript	chr12:113,344,582-113,369,990	309.855	rs1981554	chr12:113,371,523	G	C	3.86367e-10	1.46972e-06	-0.96361	9.047e-12	Lead SNP	rs1981554	9.047e-12	1	1	1	1	1
A	Critical illness	Non-classical monocytes	ENSG00000089127	OAS1	Protein-coding transcript	chr12:113,344,582-113,369,990	309.855	rs1981555	chr12:113,372,977	G	A	3.86367e-10	1.46972e-06	-0.96361	1.25e-12	Lead SNP	rs1981555	1.25e-12	1	1	1	1	1
A	Critical illness	Non-classical monocytes	ENSG00000089127	OAS1	Protein-coding transcript	chr12:113,344,582-113,369,990	309.855	rs1981556	chr12:113,372,961	C	G	3.86367e-10	1.46972e-06	-0.96361	1.594e-12	Lead SNP	rs1981556	1.594e-12	1	1	1	1	1
A	Critical illness	Non-classical monocytes	ENSG00000089127	OAS1	Protein-coding transcript	chr12:113,344,582-113,369,990	309.855	rs1981557	chr12:113,372,866	G	C	3.86367e-10	1.46972e-06	-0.96361	1.236e-12	Lead SNP	rs1981557	1.236e-12	1	1	1	1	1
A	Critical illness	Non-classical monocytes	ENSG00000089127	OAS1	Protein-coding transcript	chr12:113,344,582-113,369,990	309.855	rs3759375	chr12:113,373,588	A	G	3.86367e-10	1.46972e-06	-0.96361	1.735e-12	Lead SNP	rs3759375	1.735e-12	1	1	1	1	1
A	Critical illness	Non-classical monocytes	ENSG00000089127	OAS1	Protein-coding transcript	chr12:113,344,582-113,369,990	309.855	rs3759376	chr12:113,373,563	A	G	3.86367e-10	1.46972e-06	-0.96361	2.393e-12	Lead SNP	rs3759376	2.393e-12	1	1	1	1	1
A	Critical illness	Non-classical monocytes	ENSG00000089127	OAS1	Protein-coding transcript	chr12:113,344,582-113,369,990	309.855	rs377170197	chr12:113,372,352	GA	G	3.86367e-10	1.46972e-06	-0.96361	-10	LD SNP	rs2057778	7.939e-10	0.662502	0.845183	0.896501	0.980712	0.937595
A	Critical illness	Non-classical monocytes	ENSG00000089127	OAS1	Protein-coding transcript	chr12:113,344,582-113,369,990	309.855	rs3815178	chr12:113,376,320	C	T	3.86367e-10	1.46972e-06	-0.96361	3.209e-12	Lead SNP	rs3815178	3.209e-12	1	1	1	1	1
A	Critical illness	Non-classical monocytes	ENSG00000089127	OAS1	Protein-coding transcript	chr12:113,344,582-113,369,990	309.855	rs4767037	chr12:113,372,804	A	C	3.86367e-10	1.46972e-06	-0.96361	1.262e-12	Lead SNP	rs4767037	1.262e-12	1	1	1	1	1
A	Critical illness	Non-classical monocytes	ENSG00000089127	OAS1	Protein-coding transcript	chr12:113,344,582-113,369,990	309.855	rs4767040	chr12:113,374,017	G	C	3.86367e-10	1.46972e-06	-0.96361	1.602e-12	Lead SNP	rs4767040	1.602e-12	1	1	1	1	1
A	Critical illness	Non-classical monocytes	ENSG00000089127	OAS1	Protein-coding transcript	chr12:113,344,582-113,369,990	309.855	rs548378176	chr12:113,372,339	A	T	3.86367e-10	1.46972e-06	-0.96361	-10	LD SNP	rs2057778	7.939e-10	0.662502	0.845183	0.896501	0.980712	0.937595
A	Critical illness	Non-classical monocytes	ENSG00000089127	OAS1	Protein-coding transcript	chr12:113,344,582-113,369,990	309.855	rs57484342	chr12:113,371,973	A	G	3.86367e-10	1.46972e-06	-0.96361	8.884e-12	Lead SNP	rs57484342	8.884e-12	1	1	1	1	1
A	Critical illness	Non-classical monocytes	ENSG00000089127	OAS1	Protein-coding transcript	chr12:113,344,582-113,369,990	309.855	rs60534260	chr12:113,372,346	G	A	3.86367e-10	1.46972e-06	-0.96361	-10	LD SNP	rs2057778	7.939e-10	0.662502	0.845183	0.896501	0.980712	0.937595
A	Critical illness	Non-classical monocytes	ENSG00000089127	OAS1	Protein-coding transcript	chr12:113,344,582-113,369,990	309.855	rs61266553	chr12:113,371,977	A	G	3.86367e-10	1.46972e-06	-0.96361	8.919e-12	Lead SNP	rs61266553	8.919e-12	1	1	1	1	1
A	Critical illness	Non-classical monocytes	ENSG00000089127	OAS1	Protein-coding transcript	chr12:113,344,582-113,369,990	309.855	rs7132797	chr12:113,375,036	A	C	3.86367e-10	1.46972e-06	-0.96361	2.033e-12	Lead SNP	rs7132797	2.033e-12	1	1	1	1	1
A	Critical illness	Non-classical monocytes	ENSG00000089127	OAS1	Protein-coding transcript	chr12:113,344,582-113,369,990	309.855	rs7966314	chr12:113,372,539	A	G	3.86367e-10	1.46972e-06	-0.96361	9.899e-12	Lead SNP	rs7966314	9.899e-12	1	1	1	1	1
A	Critical illness	Non-classical monocytes	ENSG00000089127	OAS1	Protein-coding transcript	chr12:113,344,582-113,369,990	309.855	rs7979033	chr12:113,372,376	G	A	3.86367e-10	1.46972e-06	-0.96361	-10	LD SNP	rs2057778	7.939e-10	0.662502	0.845183	0.896501	0.980712	0.937595
A	Critical illness	Non-classical monocytes	ENSG00000089127	OAS1	Protein-coding transcript	chr12:113,344,582-113,369,990	309.855	rs9971885	chr12:113,371,646	A	C	3.86367e-10	1.46972e-06	-0.96361	9.183e-12	Lead SNP	rs9971885	9.183e-12	1	1	1	1	1
A	Critical illness	Non-classical monocytes	ENSG00000089127	OAS1	Protein-coding transcript	chr12:113,344,582-113,369,990	309.855	rs4767023	chr12:113,352,159	T	C	4.07172e-10	1.5384e-06	-0.916188	4.692e-11	Lead SNP	rs4767023	4.692e-11	1	1	1	1	1
A	Critical illness	Non-classical monocytes	ENSG00000089127	OAS1	Protein-coding transcript	chr12:113,344,582-113,369,990	309.855	rs3038120	chr12:113,376,543	C	CCAAAGGG	4.5231e-10	1.69488e-06	-0.965678	-10	LD SNP	rs2057778	7.939e-10	0.772969	0.851942	0.892557	0.976019	0.981703
A	Critical illness	Non-classical monocytes	ENSG00000089127	OAS1	Protein-coding transcript	chr12:113,344,582-113,369,990	309.855	rs4238033	chr12:113,378,081	T	A	5.38946e-10	2.00167e-06	-0.96205	2.284e-12	Lead SNP	rs4238033	2.284e-12	1	1	1	1	1
A	Critical illness	Non-classical monocytes	ENSG00000089127	OAS1	Protein-coding transcript	chr12:113,344,582-113,369,990	309.855	rs6489879	chr12:113,377,822	G	A	5.38946e-10	2.00167e-06	-0.96205	1.968e-12	Lead SNP	rs6489879	1.968e-12	1	1	1	1	1
A	Critical illness	Non-classical monocytes	ENSG00000089127	OAS1	Protein-coding transcript	chr12:113,344,582-113,369,990	309.855	rs6489880	chr12:113,380,271	C	T	5.38946e-10	2.00167e-06	-0.96205	2.966e-12	Lead SNP	rs6489880	2.966e-12	1	1	1	1	1
A	Critical illness	Non-classical monocytes	ENSG00000089127	OAS1	Protein-coding transcript	chr12:113,344,582-113,369,990	309.855	rs7299132	chr12:113,376,913	T	A	5.38946e-10	2.00167e-06	-0.96205	1.302e-12	Lead SNP	rs7299132	1.302e-12	1	1	1	1	1
A	Critical illness	Non-classical monocytes	ENSG00000089127	OAS1	Protein-coding transcript	chr12:113,344,582-113,369,990	309.855	rs7311182	chr12:113,379,123	T	C	5.38946e-10	2.00167e-06	-0.96205	2.64e-12	Lead SNP	rs7311182	2.64e-12	1	1	1	1	1
A	Critical illness	Non-classical monocytes	ENSG00000089127	OAS1	Protein-coding transcript	chr12:113,344,582-113,369,990	309.855	rs10774671	chr12:113,357,193	G	A	8.71654e-10	2.85501e-06	-0.904674	6.315e-13	Lead SNP	rs10774671	6.315e-13	1	1	1	1	1
A	Critical illness	Non-classical monocytes	ENSG00000089127	OAS1	Protein-coding transcript	chr12:113,344,582-113,369,990	309.855	rs7134391	chr12:113,366,691	G	A	1.13108e-09	3.64788e-06	-0.926942	9.42e-13	Lead SNP	rs7134391	9.42e-13	1	1	1	1	1
A	Critical illness	Non-classical monocytes	ENSG00000089127	OAS1	Protein-coding transcript	chr12:113,344,582-113,369,990	309.855	rs142136498	chr12:113,362,271	T	TTA	1.75628e-09	5.36493e-06	-0.937003	-10	LD SNP	rs2057778	7.939e-10	0.455126	0.829557	0.89861	0.961566	0.981577
A	Critical illness	Non-classical monocytes	ENSG00000089127	OAS1	Protein-coding transcript	chr12:113,344,582-113,369,990	309.855	rs6489867	chr12:113,363,550	C	T	1.77286e-09	5.40651e-06	-0.912093	7.014e-13	Lead SNP	rs6489867	7.014e-13	1	1	1	1	1
A	Critical illness	Non-classical monocytes	ENSG00000089127	OAS1	Protein-coding transcript	chr12:113,344,582-113,369,990	309.855	rs7955267	chr12:113,379,039	C	T	2.55806e-09	7.59337e-06	-0.862728	1.639e-12	Lead SNP	rs7955267	1.639e-12	1	1	1	1	1
A	Critical illness	Non-classical monocytes	ENSG00000089127	OAS1	Protein-coding transcript	chr12:113,344,582-113,369,990	309.855	rs7980275	chr12:113,380,529	T	A	2.55806e-09	7.59337e-06	-0.862728	1.299e-12	Lead SNP	rs7980275	1.299e-12	1	1	1	1	1
A	Critical illness	Non-classical monocytes	ENSG00000089127	OAS1	Protein-coding transcript	chr12:113,344,582-113,369,990	309.855	rs7977345	chr12:113,380,708	A	T	2.80485e-09	8.30565e-06	-0.869314	2.383e-12	Lead SNP	rs7977345	2.383e-12	1	1	1	1	1
A	Critical illness	Non-classical monocytes	ENSG00000089127	OAS1	Protein-coding transcript	chr12:113,344,582-113,369,990	309.855	rs1859330	chr12:113,376,388	G	A	3.83433e-09	1.10109e-05	-0.89209	3.384e-12	Lead SNP	rs1859330	3.384e-12	1	1	1	1	1
A	Critical illness	Non-classical monocytes	ENSG00000089127	OAS1	Protein-coding transcript	chr12:113,344,582-113,369,990	309.855	rs10735079	chr12:113,380,008	G	A	4.11114e-09	1.17749e-05	-0.851682	1.553e-13	Lead SNP	rs10735079	1.553e-13	1	1	1	1	1
A	Critical illness	Non-classical monocytes	ENSG00000089127	OAS1	Protein-coding transcript	chr12:113,344,582-113,369,990	309.855	rs10774679	chr12:113,374,748	C	T	4.15369e-09	1.18874e-05	-0.887976	9.658e-13	Lead SNP	rs10774679	9.658e-13	1	1	1	1	1
A	Critical illness	Non-classical monocytes	ENSG00000089127	OAS1	Protein-coding transcript	chr12:113,344,582-113,369,990	309.855	rs1154970	chr12:113,370,427	A	C	4.15369e-09	1.18874e-05	-0.887976	1.985e-11	Lead SNP	rs1154970	1.985e-11	1	1	1	1	1
A	Critical illness	Non-classical monocytes	ENSG00000089127	OAS1	Protein-coding transcript	chr12:113,344,582-113,369,990	309.855	rs4767041	chr12:113,378,677	G	A	4.25737e-09	1.21778e-05	-0.871701	1.965e-12	Lead SNP	rs4767041	1.965e-12	1	1	1	1	1
A	Critical illness	Non-classical monocytes	ENSG00000089127	OAS1	Protein-coding transcript	chr12:113,344,582-113,369,990	309.855	rs1859331	chr12:113,376,331	C	A	6.13209e-09	1.71804e-05	-0.881276	1.714e-06	LD SNP	rs2057778	2.35e-10	0.0118862	0.664971	0.869953	0.980827	0.977082
A	Critical illness	Non-classical monocytes	ENSG00000089127	OAS1	Protein-coding transcript	chr12:113,344,582-113,369,990	309.855	rs10744791	chr12:113,410,316	G	A	7.96539e-07	0.0013004	-0.903843	2.208e-11	Lead SNP	rs10744791	2.208e-11	1	1	1	1	1
A	Critical illness	Non-classical monocytes	ENSG00000089127	OAS1	Protein-coding transcript	chr12:113,344,582-113,369,990	309.855	rs4767045	chr12:113,409,413	C	T	7.96539e-07	0.0013004	-0.903843	2.534e-11	Lead SNP	rs4767045	2.534e-11	1	1	1	1	1
A	Critical illness	Non-classical monocytes	ENSG00000089127	OAS1	Protein-coding transcript	chr12:113,344,582-113,369,990	309.855	rs10744788	chr12:113,394,019	T	G	1.02526e-06	0.00164916	-0.900023	1.457e-05	LD SNP	rs2057778	2.35e-10	0.927138	0.80931	0.741998	0.157625	0.69745
A	Critical illness	Non-classical monocytes	ENSG00000089127	OAS1	Protein-coding transcript	chr12:113,344,582-113,369,990	309.855	rs1557866	chr12:113,405,181	A	C	1.02526e-06	0.00164916	-0.900023	5.1e-11	Lead SNP	rs1557866	5.1e-11	1	1	1	1	1
A	Critical illness	Non-classical monocytes	ENSG00000089127	OAS1	Protein-coding transcript	chr12:113,344,582-113,369,990	309.855	rs2016831	chr12:113,406,460	G	C	1.02526e-06	0.00164916	-0.900023	4.507e-11	Lead SNP	rs2016831	4.507e-11	1	1	1	1	1
A	Critical illness	Non-classical monocytes	ENSG00000089127	OAS1	Protein-coding transcript	chr12:113,344,582-113,369,990	309.855	rs3937434	chr12:113,406,196	A	G	1.02526e-06	0.00164916	-0.900023	4.496e-11	Lead SNP	rs3937434	4.496e-11	1	1	1	1	1
A	Critical illness	Non-classical monocytes	ENSG00000089127	OAS1	Protein-coding transcript	chr12:113,344,582-113,369,990	309.855	rs4767044	chr12:113,402,899	C	A	1.02526e-06	0.00164916	-0.900023	3.688e-11	Lead SNP	rs4767044	3.688e-11	1	1	1	1	1
A	Critical illness	Non-classical monocytes	ENSG00000089127	OAS1	Protein-coding transcript	chr12:113,344,582-113,369,990	309.855	rs5800978	chr12:113,406,562	C	CT	1.02526e-06	0.00164916	-0.900023	1.418e-05	LD SNP	rs2057778	2.35e-10	0.927138	0.80931	0.741998	0.157625	0.692111
A	Critical illness	Non-classical monocytes	ENSG00000089127	OAS1	Protein-coding transcript	chr12:113,344,582-113,369,990	309.855	rs757405	chr12:113,406,945	T	A	1.02526e-06	0.00164916	-0.900023	3.967e-11	Lead SNP	rs757405	3.967e-11	1	1	1	1	1
A	Critical illness	Non-classical monocytes	ENSG00000089127	OAS1	Protein-coding transcript	chr12:113,344,582-113,369,990	309.855	rs2010604	chr12:113,408,208	G	C	2.22082e-06	0.00326204	-0.848428	2.633e-11	Lead SNP	rs2010604	2.633e-11	1	1	1	1	1
A	Critical illness	Non-classical monocytes	ENSG00000089127	OAS1	Protein-coding transcript	chr12:113,344,582-113,369,990	309.855	rs10744789	chr12:113,396,010	T	C	3.73273e-06	0.0050436	-0.847398	1.206e-11	Lead SNP	rs10744789	1.206e-11	1	1	1	1	1
A	Critical illness	Non-classical monocytes	ENSG00000089127	OAS1	Protein-coding transcript	chr12:113,344,582-113,369,990	309.855	rs10850105	chr12:113,391,363	A	G	3.73273e-06	0.0050436	-0.847398	2.947e-06	LD SNP	rs4767041	1.965e-12	0.000140725	0.620401	0.801438	0.160782	0.709118
A	Critical illness	Non-classical monocytes	ENSG00000089127	OAS1	Protein-coding transcript	chr12:113,344,582-113,369,990	309.855	rs150390228	chr12:113,395,704	G	A	3.73273e-06	0.0050436	-0.847398	5.859e-06	LD SNP	rs6489879	1.957e-11	0.0144257	0.672619	0.801773	0.160782	0.709118
A	Critical illness	Non-classical monocytes	ENSG00000089127	OAS1	Protein-coding transcript	chr12:113,344,582-113,369,990	309.855	rs7295756	chr12:113,392,744	C	T	3.73273e-06	0.0050436	-0.847398	3.046e-06	LD SNP	rs4767041	1.965e-12	0.000140725	0.620401	0.801438	0.160782	0.709118
A	Critical illness	Non-classical monocytes	ENSG00000089127	OAS1	Protein-coding transcript	chr12:113,344,582-113,369,990	309.855	rs7310667	chr12:113,392,182	A	G	3.73273e-06	0.0050436	-0.847398	3.403e-12	Lead SNP	rs7310667	3.403e-12	1	1	1	1	1
A	Critical illness	Non-classical monocytes	ENSG00000089127	OAS1	Protein-coding transcript	chr12:113,344,582-113,369,990	309.855	rs78220999	chr12:113,395,457	C	T	3.73273e-06	0.0050436	-0.847398	5.277e-06	LD SNP	rs6489879	1.957e-11	0.0144257	0.672619	0.801773	0.160782	0.709118
A	Critical illness	Non-classical monocytes	ENSG00000089127	OAS1	Protein-coding transcript	chr12:113,344,582-113,369,990	309.855	rs1293767	chr12:113,425,154	C	G	5.91228e-06	0.00753726	-0.899914	3.828e-10	Lead SNP	rs1293767	3.828e-10	1	1	1	1	1
A	Critical illness	Non-classical monocytes	ENSG00000089127	OAS1	Protein-coding transcript	chr12:113,344,582-113,369,990	309.855	rs10850103	chr12:113,385,000	A	T	6.23923e-06	0.00778996	-0.879267	6.294e-11	Lead SNP	rs10850103	6.294e-11	1	1	1	1	1
A	Critical illness	Non-classical monocytes	ENSG00000089127	OAS1	Protein-coding transcript	chr12:113,344,582-113,369,990	309.855	rs2285932	chr12:113,386,950	T	C	6.23923e-06	0.00778996	-0.879267	5.154e-11	Lead SNP	rs2285932	5.154e-11	1	1	1	1	1
A	Critical illness	Non-classical monocytes	ENSG00000089127	OAS1	Protein-coding transcript	chr12:113,344,582-113,369,990	309.855	rs4238034	chr12:113,397,143	T	C	6.17581e-06	0.00778996	-0.826383	1.172e-11	Lead SNP	rs4238034	1.172e-11	1	1	1	1	1
A	Critical illness	Non-classical monocytes	ENSG00000089127	OAS1	Protein-coding transcript	chr12:113,344,582-113,369,990	309.855	rs1293764	chr12:113,425,679	T	C	5.33976e-05	0.0443629	-0.781611	2.478e-09	Lead SNP	rs1293764	2.478e-09	1	1	1	1	1
A	Critical illness	Non-classical monocytes	ENSG00000159110	IFNAR2	Protein-coding transcript	chr21:34,602,206-34,637,980	77.8066	rs11088247	chr21:34,603,249	C	G	8.84212e-06	0.0101508	-0.609805	3.299e-11	Lead SNP	rs11088247	3.299e-11	1	1	1	1	1
A	Critical illness	Non-classical monocytes	ENSG00000159110	IFNAR2	Protein-coding transcript	chr21:34,602,206-34,637,980	77.8066	rs12482060	chr21:34,611,571	C	G	8.84212e-06	0.0101508	-0.609805	9.944e-11	Lead SNP	rs12482060	9.944e-11	1	1	1	1	1
A	Critical illness	Non-classical monocytes	ENSG00000159110	IFNAR2	Protein-coding transcript	chr21:34,602,206-34,637,980	77.8066	rs12482556	chr21:34,602,934	T	C	8.84212e-06	0.0101508	-0.609805	1.64e-11	Lead SNP	rs12482556	1.64e-11	1	1	1	1	1
A	Critical illness	Non-classical monocytes	ENSG00000159110	IFNAR2	Protein-coding transcript	chr21:34,602,206-34,637,980	77.8066	rs2834154	chr21:34,606,634	A	C	8.84212e-06	0.0101508	-0.609805	5.574e-11	Lead SNP	rs2834154	5.574e-11	1	1	1	1	1
A	Critical illness	Non-classical monocytes	ENSG00000159110	IFNAR2	Protein-coding transcript	chr21:34,602,206-34,637,980	77.8066	rs6517153	chr21:34,607,436	G	A	8.84212e-06	0.0101508	-0.609805	4.068e-11	Lead SNP	rs6517153	4.068e-11	1	1	1	1	1
A	Critical illness	Non-classical monocytes	ENSG00000159110	IFNAR2	Protein-coding transcript	chr21:34,602,206-34,637,980	77.8066	rs9636867	chr21:34,609,944	A	G	8.84212e-06	0.0101508	-0.609805	7.573e-12	Lead SNP	rs9636867	7.573e-12	1	1	1	1	1
A	Critical illness	Non-classical monocytes	ENSG00000159110	IFNAR2	Protein-coding transcript	chr21:34,602,206-34,637,980	77.8066	rs2073361	chr21:34,619,445	A	G	9.10396e-06	0.0103914	0.606193	5.271e-14	Lead SNP	rs2073361	5.271e-14	1	1	1	1	1
A	Critical illness	Non-classical monocytes	ENSG00000159110	IFNAR2	Protein-coding transcript	chr21:34,602,206-34,637,980	77.8066	rs2252639	chr21:34,617,729	A	G	9.10396e-06	0.0103914	0.606193	8.804e-14	Lead SNP	rs2252639	8.804e-14	1	1	1	1	1
A	Critical illness	Non-classical monocytes	ENSG00000159110	IFNAR2	Protein-coding transcript	chr21:34,602,206-34,637,980	77.8066	rs2252650	chr21:34,617,950	A	T	9.10396e-06	0.0103914	0.606193	1.048e-13	Lead SNP	rs2252650	1.048e-13	1	1	1	1	1
A	Critical illness	Non-classical monocytes	ENSG00000159110	IFNAR2	Protein-coding transcript	chr21:34,602,206-34,637,980	77.8066	rs2834161	chr21:34,620,207	C	T	9.10396e-06	0.0103914	0.606193	9.308e-14	Lead SNP	rs2834161	9.308e-14	1	1	1	1	1
A	Critical illness	Non-classical monocytes	ENSG00000159110	IFNAR2	Protein-coding transcript	chr21:34,602,206-34,637,980	77.8066	rs2834163	chr21:34,620,451	G	A	9.10396e-06	0.0103914	0.606193	5.278e-14	Lead SNP	rs2834163	5.278e-14	1	1	1	1	1
A	Critical illness	Non-classical monocytes	ENSG00000159110	IFNAR2	Protein-coding transcript	chr21:34,602,206-34,637,980	77.8066	rs2236758	chr21:34,625,413	A	G	9.23078e-06	0.0105121	0.607207	8.317e-08	LD SNP	rs2300370	6.901e-12	0.469414	0.943279	0.953743	0.973002	0.992067
A	Critical illness	Non-classical monocytes	ENSG00000159110	IFNAR2	Protein-coding transcript	chr21:34,602,206-34,637,980	77.8066	rs2834158	chr21:34,617,213	T	C	9.52298e-06	0.0108159	0.604706	4.871e-08	Lead SNP	rs2834158	4.871e-08	1	1	1	1	1
A	Critical illness	Non-classical monocytes	ENSG00000159110	IFNAR2	Protein-coding transcript	chr21:34,602,206-34,637,980	77.8066	rs1051393	chr21:34,614,255	T	G	1.03415e-05	0.0116524	-0.60277	1.69e-10	Lead SNP	rs1051393	1.69e-10	1	1	1	1	1
A	Critical illness	Non-classical monocytes	ENSG00000159110	IFNAR2	Protein-coding transcript	chr21:34,602,206-34,637,980	77.8066	rs13050728	chr21:34,615,210	T	C	1.03415e-05	0.0116524	0.60277	1.301e-14	Lead SNP	rs13050728	1.301e-14	1	1	1	1	1
A	Critical illness	Non-classical monocytes	ENSG00000159110	IFNAR2	Protein-coding transcript	chr21:34,602,206-34,637,980	77.8066	rs17860115	chr21:34,602,305	C	A	1.03415e-05	0.0116524	-0.60277	9.155e-12	Lead SNP	rs17860115	9.155e-12	1	1	1	1	1
A	Critical illness	Non-classical monocytes	ENSG00000159110	IFNAR2	Protein-coding transcript	chr21:34,602,206-34,637,980	77.8066	rs17860169	chr21:34,613,301	A	G	1.03415e-05	0.0116524	-0.60277	1.076e-11	Lead SNP	rs17860169	1.076e-11	1	1	1	1	1
A	Critical illness	Non-classical monocytes	ENSG00000159110	IFNAR2	Protein-coding transcript	chr21:34,602,206-34,637,980	77.8066	rs2236756	chr21:34,616,923	C	A	1.03415e-05	0.0116524	0.60277	1.257e-13	Lead SNP	rs2236756	1.257e-13	1	1	1	1	1
A	Critical illness	Non-classical monocytes	ENSG00000159110	IFNAR2	Protein-coding transcript	chr21:34,602,206-34,637,980	77.8066	rs2300370	chr21:34,604,557	G	A	1.03415e-05	0.0116524	-0.60277	6.901e-12	Lead SNP	rs2300370	6.901e-12	1	1	1	1	1
A	Critical illness	Non-classical monocytes	ENSG00000159110	IFNAR2	Protein-coding transcript	chr21:34,602,206-34,637,980	77.8066	rs557428914	chr21:34,610,985	G	GT	1.03415e-05	0.0116524	-0.60277	-10	LD SNP	rs9976829	6.058e-10	0.970692	0.988417	0.987158	0.986445	0.988078
A	Critical illness	Non-classical monocytes	ENSG00000159110	IFNAR2	Protein-coding transcript	chr21:34,602,206-34,637,980	77.8066	rs62226155	chr21:34,614,987	G	C	1.03415e-05	0.0116524	0.60277	2.076e-08	Lead SNP	rs62226155	2.076e-08	1	1	1	1	1
A	Critical illness	Non-classical monocytes	ENSG00000159110	IFNAR2	Protein-coding transcript	chr21:34,602,206-34,637,980	77.8066	rs9976829	chr21:34,614,834	G	A	1.03415e-05	0.0116524	0.60277	2.045e-14	Lead SNP	rs9976829	2.045e-14	1	1	1	1	1
A	Critical illness	Non-classical monocytes	ENSG00000159110	IFNAR2	Protein-coding transcript	chr21:34,602,206-34,637,980	77.8066	rs9975538	chr21:34,626,854	C	T	1.17308e-05	0.0129441	0.610039	2.907e-08	Lead SNP	rs9975538	2.907e-08	1	1	1	1	1
A	Critical illness	Non-classical monocytes	ENSG00000159110	IFNAR2	Protein-coding transcript	chr21:34,602,206-34,637,980	77.8066	rs2834157	chr21:34,616,545	A	G	2.42943e-05	0.0236111	0.589975	3.335e-13	Lead SNP	rs2834157	3.335e-13	1	1	1	1	1
A	Critical illness	Non-classical monocytes	ENSG00000159110	IFNAR2	Protein-coding transcript	chr21:34,602,206-34,637,980	77.8066	rs12053666	chr21:34,618,439	G	A	3.01754e-05	0.0284555	-0.591684	9.916e-11	Lead SNP	rs12053666	9.916e-11	1	1	1	1	1
A	Critical illness	Non-classical monocytes	ENSG00000159110	IFNAR2	Protein-coding transcript	chr21:34,602,206-34,637,980	77.8066	rs2284549	chr21:34,618,043	A	T	3.01754e-05	0.0284555	0.591684	2.225e-13	Lead SNP	rs2284549	2.225e-13	1	1	1	1	1
A	Critical illness	Non-classical monocytes	ENSG00000159110	IFNAR2	Protein-coding transcript	chr21:34,602,206-34,637,980	77.8066	rs2284551	chr21:34,618,313	A	G	3.01754e-05	0.0284555	0.591684	2.325e-13	Lead SNP	rs2284551	2.325e-13	1	1	1	1	1
A	Critical illness	Non-classical monocytes	ENSG00000159110	IFNAR2	Protein-coding transcript	chr21:34,602,206-34,637,980	77.8066	rs2236757	chr21:34,624,917	A	G	3.04802e-05	0.0286875	0.592818	2.454e-13	Lead SNP	rs2236757	2.454e-13	1	1	1	1	1
A	Critical illness	Non-classical monocytes	ENSG00000159110	IFNAR2	Protein-coding transcript	chr21:34,602,206-34,637,980	77.8066	rs12482014	chr21:34,611,318	C	T	3.68565e-05	0.0335574	-0.592283	1.559e-10	Lead SNP	rs12482014	1.559e-10	1	1	1	1	1
A	Critical illness	Non-classical monocytes	ENSG00000159110	IFNAR2	Protein-coding transcript	chr21:34,602,206-34,637,980	77.8066	rs12482193	chr21:34,611,545	T	C	3.68565e-05	0.0335574	-0.592283	5.431e-11	Lead SNP	rs12482193	5.431e-11	1	1	1	1	1
A	Critical illness	Non-classical monocytes	ENSG00000159110	IFNAR2	Protein-coding transcript	chr21:34,602,206-34,637,980	77.8066	rs143687404	chr21:34,606,972	GGGTTTGTCT	G	3.68565e-05	0.0335574	-0.592283	3.053e-06	LD SNP	rs2248420	9.447e-11	1	1	0.995584	1	1
A	Critical illness	Non-classical monocytes	ENSG00000159110	IFNAR2	Protein-coding transcript	chr21:34,602,206-34,637,980	77.8066	rs17860142	chr21:34,607,870	C	G	3.68565e-05	0.0335574	-0.592283	9.439e-11	Lead SNP	rs17860142	9.439e-11	1	1	1	1	1
A	Critical illness	Non-classical monocytes	ENSG00000159110	IFNAR2	Protein-coding transcript	chr21:34,602,206-34,637,980	77.8066	rs17860165	chr21:34,611,730	C	T	3.68565e-05	0.0335574	-0.592283	1.003e-10	Lead SNP	rs17860165	1.003e-10	1	1	1	1	1
A	Critical illness	Non-classical monocytes	ENSG00000159110	IFNAR2	Protein-coding transcript	chr21:34,602,206-34,637,980	77.8066	rs3153	chr21:34,609,505	G	A	3.68565e-05	0.0335574	-0.592283	2.762e-10	Lead SNP	rs3153	2.762e-10	1	1	1	1	1
A	Critical illness	Non-classical monocytes	ENSG00000159110	IFNAR2	Protein-coding transcript	chr21:34,602,206-34,637,980	77.8066	rs2248420	chr21:34,605,778	C	T	4.23792e-05	0.0375097	-0.585365	9.447e-11	Lead SNP	rs2248420	9.447e-11	1	1	1	1	1
A	Critical illness	Non-classical monocytes	ENSG00000159110	IFNAR2	Protein-coding transcript	chr21:34,602,206-34,637,980	77.8066	rs56079299	chr21:34,589,811	A	G	4.39287e-05	0.0384027	-0.590496	7.707e-07	LD SNP	rs12627039	3.865e-11	0.982174	0.99419	0.991185	0.947157	0.956457
A	Critical illness	Non-classical monocytes	ENSG00000159110	IFNAR2	Protein-coding transcript	chr21:34,602,206-34,637,980	77.8066	rs2186278	chr21:34,593,150	T	G	4.40486e-05	0.0384513	-0.592962	4.496e-06	LD SNP	rs62226132	4.175e-10	1	1	0.995573	0.995518	0.995881
A	Critical illness	Non-classical monocytes	ENSG00000159110	IFNAR2	Protein-coding transcript	chr21:34,602,206-34,637,980	77.8066	rs62226130	chr21:34,590,623	A	G	4.40486e-05	0.0384513	-0.592962	6.252e-07	LD SNP	rs12627039	3.865e-11	0.833866	0.994168	0.986774	0.938848	0.956457
A	Critical illness	Non-classical monocytes	ENSG00000159110	IFNAR2	Protein-coding transcript	chr21:34,602,206-34,637,980	77.8066	rs62226131	chr21:34,593,673	T	A	4.40486e-05	0.0384513	-0.592962	3.495e-06	LD SNP	rs62226132	4.175e-10	0.992935	1	1	1	1
A	Critical illness	Non-classical monocytes	ENSG00000159110	IFNAR2	Protein-coding transcript	chr21:34,602,206-34,637,980	77.8066	rs62226132	chr21:34,593,710	T	A	4.40486e-05	0.0384513	-0.592962	4.175e-10	Lead SNP	rs62226132	4.175e-10	1	1	1	1	1
A	Critical illness	Non-classical monocytes	ENSG00000159110	IFNAR2	Protein-coding transcript	chr21:34,602,206-34,637,980	77.8066	rs4553897	chr21:34,599,084	G	A	5.25977e-05	0.0435444	-0.585648	2.647e-10	Lead SNP	rs4553897	2.647e-10	1	1	1	1	1
A	Critical illness	Non-classical monocytes	ENSG00000159110	IFNAR2	Protein-coding transcript	chr21:34,602,206-34,637,980	77.8066	rs62226152	chr21:34,596,750	C	T	5.28928e-05	0.0437766	-0.588043	4.444e-10	Lead SNP	rs62226152	4.444e-10	1	1	1	1	1
A	Critical illness	Non-classical monocytes	ENSG00000159110	IFNAR2	Protein-coding transcript	chr21:34,602,206-34,637,980	77.8066	rs11701402	chr21:34,627,774	C	G	5.34809e-05	0.0441531	0.562719	1.927e-07	LD SNP	rs9975538	2.907e-08	0.2646	0.945192	0.987185	1	0.988327
A	Critical illness	Non-classical monocytes	ENSG00000224796	RPL32P1	Pseudogene	chr6:33,047,228-33,047,637	22.3582	rs2567289	chr6:33,049,565	C	G	2.6119e-05	0.0108035	-0.852866	0.1471	LD SNP	rs9501257	2.608e-08	0.577235	0.663836	0.668953	0.652061	0.809327
A	Critical illness	Non-classical monocytes	ENSG00000224796	RPL32P1	Pseudogene	chr6:33,047,228-33,047,637	22.3582	rs3128927	chr6:33,074,288	C	T	5.59645e-05	0.0202971	-0.68849	0.004793	LD SNP	rs9501257	2.608e-08	0.803514	0.25323	0.236936	0.32448	0.299816
A	Critical illness	NK cells	ENSG00000137310	TCF19	Protein-coding transcript	chr6:31,126,319-31,134,936	34.467	rs17197087	chr6:31,126,232	C	T	6.25244e-06	0.00418134	1.25711	0.008746	LD SNP	rs72856706	8.534e-13	0.848831	0.938071	0.961094	1	0.736354
A	Critical illness	NK cells	ENSG00000137310	TCF19	Protein-coding transcript	chr6:31,126,319-31,134,936	34.467	rs17197101	chr6:31,126,409	G	T	6.25244e-06	0.00418134	1.25711	0.008487	LD SNP	rs72856706	8.534e-13	0.848831	0.938071	0.961094	1	0.736354
A	Critical illness	NK cells	ENSG00000137310	TCF19	Protein-coding transcript	chr6:31,126,319-31,134,936	34.467	rs72863043	chr6:31,119,445	C	T	3.44563e-05	0.0173063	1.16454	0.006655	LD SNP	rs72856706	8.534e-13	1	1	1	1	1
A	Critical illness	NK cells	ENSG00000137310	TCF19	Protein-coding transcript	chr6:31,126,319-31,134,936	34.467	rs9263789	chr6:31,128,329	G	A	9.04593e-05	0.0368425	1.00106	0.5561	LD SNP	rs72856706	8.534e-13	0.327749	0.699877	0.57411	0.971834	0.911824
A	Critical illness	NK cells	ENSG00000167107	ACSF2	Protein-coding transcript	chr17:48,503,519-48,552,206	6.45495	rs9897480	chr17:47,935,297	C	T	1.3972e-05	0.00378115	1.14436	6.638e-08	LD SNP	rs9903642	2.05e-08	0.968461	0.541231	0.642386	0.21086	0.50841
A	Critical illness	NK cells	ENSG00000167107	ACSF2	Protein-coding transcript	chr17:48,503,519-48,552,206	6.45495	rs117245307	chr17:47,929,884	G	A	2.52598e-05	0.00662719	0.993087	9.313e-08	LD SNP	rs9903642	2.05e-08	0.962081	0.854922	0.642386	0.315899	0.503482
A	Critical illness	NK cells	ENSG00000224796	RPL32P1	Pseudogene	chr6:33,047,228-33,047,637	11.2109	rs3128927	chr6:33,074,288	C	T	2.51153e-05	0.0133422	-0.689238	0.004793	LD SNP	rs9501257	2.608e-08	0.803514	0.25323	0.236936	0.32448	0.299816
A	Critical illness	NK cells	ENSG00000224796	RPL32P1	Pseudogene	chr6:33,047,228-33,047,637	11.2109	rs3128930	chr6:33,075,666	C	T	2.62777e-05	0.013897	-0.68488	0.006337	LD SNP	rs9501257	2.608e-08	0.863305	0.288989	0.27198	0.390282	0.348419
A	Critical illness	NK cells	ENSG00000243646	IL10RB	Protein-coding transcript	chr21:34,638,663-34,669,539	36.3033	rs12053666	chr21:34,618,439	G	A	2.14417e-10	8.98524e-07	0.853895	9.916e-11	Lead SNP	rs12053666	9.916e-11	1	1	1	1	1
A	Critical illness	NK cells	ENSG00000243646	IL10RB	Protein-coding transcript	chr21:34,638,663-34,669,539	36.3033	rs2284549	chr21:34,618,043	A	T	2.14417e-10	8.98524e-07	-0.853895	2.225e-13	Lead SNP	rs2284549	2.225e-13	1	1	1	1	1
A	Critical illness	NK cells	ENSG00000243646	IL10RB	Protein-coding transcript	chr21:34,638,663-34,669,539	36.3033	rs2284551	chr21:34,618,313	A	G	2.14417e-10	8.98524e-07	-0.853895	2.325e-13	Lead SNP	rs2284551	2.325e-13	1	1	1	1	1
A	Critical illness	NK cells	ENSG00000243646	IL10RB	Protein-coding transcript	chr21:34,638,663-34,669,539	36.3033	rs2236757	chr21:34,624,917	A	G	3.45734e-10	1.35731e-06	-0.848107	2.454e-13	Lead SNP	rs2236757	2.454e-13	1	1	1	1	1
A	Critical illness	NK cells	ENSG00000243646	IL10RB	Protein-coding transcript	chr21:34,638,663-34,669,539	36.3033	rs2073361	chr21:34,619,445	A	G	6.21721e-10	2.28449e-06	-0.810668	5.271e-14	Lead SNP	rs2073361	5.271e-14	1	1	1	1	1
A	Critical illness	NK cells	ENSG00000243646	IL10RB	Protein-coding transcript	chr21:34,638,663-34,669,539	36.3033	rs2252639	chr21:34,617,729	A	G	6.21721e-10	2.28449e-06	-0.810668	8.804e-14	Lead SNP	rs2252639	8.804e-14	1	1	1	1	1
A	Critical illness	NK cells	ENSG00000243646	IL10RB	Protein-coding transcript	chr21:34,638,663-34,669,539	36.3033	rs2252650	chr21:34,617,950	A	T	6.21721e-10	2.28449e-06	-0.810668	1.048e-13	Lead SNP	rs2252650	1.048e-13	1	1	1	1	1
A	Critical illness	NK cells	ENSG00000243646	IL10RB	Protein-coding transcript	chr21:34,638,663-34,669,539	36.3033	rs2834161	chr21:34,620,207	C	T	6.21721e-10	2.28449e-06	-0.810668	9.308e-14	Lead SNP	rs2834161	9.308e-14	1	1	1	1	1
A	Critical illness	NK cells	ENSG00000243646	IL10RB	Protein-coding transcript	chr21:34,638,663-34,669,539	36.3033	rs2834163	chr21:34,620,451	G	A	6.21721e-10	2.28449e-06	-0.810668	5.278e-14	Lead SNP	rs2834163	5.278e-14	1	1	1	1	1
A	Critical illness	NK cells	ENSG00000243646	IL10RB	Protein-coding transcript	chr21:34,638,663-34,669,539	36.3033	rs2236758	chr21:34,625,413	A	G	6.64267e-10	2.43184e-06	-0.811417	8.317e-08	LD SNP	rs2300370	6.901e-12	0.469414	0.943279	0.953743	0.973002	0.992067
A	Critical illness	NK cells	ENSG00000243646	IL10RB	Protein-coding transcript	chr21:34,638,663-34,669,539	36.3033	rs9975538	chr21:34,626,854	C	T	1.12789e-09	3.98725e-06	-0.814829	2.907e-08	Lead SNP	rs9975538	2.907e-08	1	1	1	1	1
A	Critical illness	NK cells	ENSG00000243646	IL10RB	Protein-coding transcript	chr21:34,638,663-34,669,539	36.3033	rs2834157	chr21:34,616,545	A	G	2.28645e-09	7.50496e-06	-0.802669	3.335e-13	Lead SNP	rs2834157	3.335e-13	1	1	1	1	1
A	Critical illness	NK cells	ENSG00000243646	IL10RB	Protein-coding transcript	chr21:34,638,663-34,669,539	36.3033	rs1051393	chr21:34,614,255	T	G	2.64521e-09	8.49561e-06	0.786028	1.69e-10	Lead SNP	rs1051393	1.69e-10	1	1	1	1	1
A	Critical illness	NK cells	ENSG00000243646	IL10RB	Protein-coding transcript	chr21:34,638,663-34,669,539	36.3033	rs13050728	chr21:34,615,210	T	C	2.64521e-09	8.49561e-06	-0.786028	1.301e-14	Lead SNP	rs13050728	1.301e-14	1	1	1	1	1
A	Critical illness	NK cells	ENSG00000243646	IL10RB	Protein-coding transcript	chr21:34,638,663-34,669,539	36.3033	rs17860115	chr21:34,602,305	C	A	2.64521e-09	8.49561e-06	0.786028	9.155e-12	Lead SNP	rs17860115	9.155e-12	1	1	1	1	1
A	Critical illness	NK cells	ENSG00000243646	IL10RB	Protein-coding transcript	chr21:34,638,663-34,669,539	36.3033	rs17860169	chr21:34,613,301	A	G	2.64521e-09	8.49561e-06	0.786028	1.076e-11	Lead SNP	rs17860169	1.076e-11	1	1	1	1	1
A	Critical illness	NK cells	ENSG00000243646	IL10RB	Protein-coding transcript	chr21:34,638,663-34,669,539	36.3033	rs2236756	chr21:34,616,923	C	A	2.64521e-09	8.49561e-06	-0.786028	1.257e-13	Lead SNP	rs2236756	1.257e-13	1	1	1	1	1
A	Critical illness	NK cells	ENSG00000243646	IL10RB	Protein-coding transcript	chr21:34,638,663-34,669,539	36.3033	rs2300370	chr21:34,604,557	G	A	2.64521e-09	8.49561e-06	0.786028	6.901e-12	Lead SNP	rs2300370	6.901e-12	1	1	1	1	1
A	Critical illness	NK cells	ENSG00000243646	IL10RB	Protein-coding transcript	chr21:34,638,663-34,669,539	36.3033	rs557428914	chr21:34,610,985	G	GT	2.64521e-09	8.49561e-06	0.786028	-10	LD SNP	rs9976829	6.058e-10	0.970692	0.988417	0.987158	0.986445	0.988078
A	Critical illness	NK cells	ENSG00000243646	IL10RB	Protein-coding transcript	chr21:34,638,663-34,669,539	36.3033	rs62226155	chr21:34,614,987	G	C	2.64521e-09	8.49561e-06	-0.786028	2.076e-08	Lead SNP	rs62226155	2.076e-08	1	1	1	1	1
A	Critical illness	NK cells	ENSG00000243646	IL10RB	Protein-coding transcript	chr21:34,638,663-34,669,539	36.3033	rs9976829	chr21:34,614,834	G	A	2.64521e-09	8.49561e-06	-0.786028	2.045e-14	Lead SNP	rs9976829	2.045e-14	1	1	1	1	1
A	Critical illness	NK cells	ENSG00000243646	IL10RB	Protein-coding transcript	chr21:34,638,663-34,669,539	36.3033	rs2834158	chr21:34,617,213	T	C	2.68923e-09	8.61845e-06	-0.785435	4.871e-08	Lead SNP	rs2834158	4.871e-08	1	1	1	1	1
A	Critical illness	NK cells	ENSG00000243646	IL10RB	Protein-coding transcript	chr21:34,638,663-34,669,539	36.3033	rs11701402	chr21:34,627,774	C	G	2.74046e-09	8.76379e-06	-0.793424	1.927e-07	LD SNP	rs9975538	2.907e-08	0.2646	0.945192	0.987185	1	0.988327
A	Critical illness	NK cells	ENSG00000243646	IL10RB	Protein-coding transcript	chr21:34,638,663-34,669,539	36.3033	rs56079299	chr21:34,589,811	A	G	6.9746e-09	2.08516e-05	0.806578	7.707e-07	LD SNP	rs12627039	3.865e-11	0.982174	0.99419	0.991185	0.947157	0.956457
A	Critical illness	NK cells	ENSG00000243646	IL10RB	Protein-coding transcript	chr21:34,638,663-34,669,539	36.3033	rs2186278	chr21:34,593,150	T	G	7.35298e-09	2.18514e-05	0.809044	4.496e-06	LD SNP	rs62226132	4.175e-10	1	1	0.995573	0.995518	0.995881
A	Critical illness	NK cells	ENSG00000243646	IL10RB	Protein-coding transcript	chr21:34,638,663-34,669,539	36.3033	rs62226130	chr21:34,590,623	A	G	7.35298e-09	2.18514e-05	0.809044	6.252e-07	LD SNP	rs12627039	3.865e-11	0.833866	0.994168	0.986774	0.938848	0.956457
A	Critical illness	NK cells	ENSG00000243646	IL10RB	Protein-coding transcript	chr21:34,638,663-34,669,539	36.3033	rs62226131	chr21:34,593,673	T	A	7.35298e-09	2.18514e-05	0.809044	3.495e-06	LD SNP	rs62226132	4.175e-10	0.992935	1	1	1	1
A	Critical illness	NK cells	ENSG00000243646	IL10RB	Protein-coding transcript	chr21:34,638,663-34,669,539	36.3033	rs62226132	chr21:34,593,710	T	A	7.35298e-09	2.18514e-05	0.809044	4.175e-10	Lead SNP	rs62226132	4.175e-10	1	1	1	1	1
A	Critical illness	NK cells	ENSG00000243646	IL10RB	Protein-coding transcript	chr21:34,638,663-34,669,539	36.3033	rs2248420	chr21:34,605,778	C	T	7.36156e-09	2.18552e-05	0.797072	9.447e-11	Lead SNP	rs2248420	9.447e-11	1	1	1	1	1
A	Critical illness	NK cells	ENSG00000243646	IL10RB	Protein-coding transcript	chr21:34,638,663-34,669,539	36.3033	rs4553897	chr21:34,599,084	G	A	1.01823e-08	2.99022e-05	0.800181	2.647e-10	Lead SNP	rs4553897	2.647e-10	1	1	1	1	1
A	Critical illness	NK cells	ENSG00000243646	IL10RB	Protein-coding transcript	chr21:34,638,663-34,669,539	36.3033	rs62226152	chr21:34,596,750	C	T	1.07968e-08	3.16755e-05	0.802541	4.444e-10	Lead SNP	rs62226152	4.444e-10	1	1	1	1	1
A	Critical illness	NK cells	ENSG00000243646	IL10RB	Protein-coding transcript	chr21:34,638,663-34,669,539	36.3033	rs11088247	chr21:34,603,249	C	G	1.74197e-08	4.92649e-05	0.755284	3.299e-11	Lead SNP	rs11088247	3.299e-11	1	1	1	1	1
A	Critical illness	NK cells	ENSG00000243646	IL10RB	Protein-coding transcript	chr21:34,638,663-34,669,539	36.3033	rs12482060	chr21:34,611,571	C	G	1.74197e-08	4.92649e-05	0.755284	9.944e-11	Lead SNP	rs12482060	9.944e-11	1	1	1	1	1
A	Critical illness	NK cells	ENSG00000243646	IL10RB	Protein-coding transcript	chr21:34,638,663-34,669,539	36.3033	rs12482556	chr21:34,602,934	T	C	1.74197e-08	4.92649e-05	0.755284	1.64e-11	Lead SNP	rs12482556	1.64e-11	1	1	1	1	1
A	Critical illness	NK cells	ENSG00000243646	IL10RB	Protein-coding transcript	chr21:34,638,663-34,669,539	36.3033	rs2834154	chr21:34,606,634	A	C	1.74197e-08	4.92649e-05	0.755284	5.574e-11	Lead SNP	rs2834154	5.574e-11	1	1	1	1	1
A	Critical illness	NK cells	ENSG00000243646	IL10RB	Protein-coding transcript	chr21:34,638,663-34,669,539	36.3033	rs6517153	chr21:34,607,436	G	A	1.74197e-08	4.92649e-05	0.755284	4.068e-11	Lead SNP	rs6517153	4.068e-11	1	1	1	1	1
A	Critical illness	NK cells	ENSG00000243646	IL10RB	Protein-coding transcript	chr21:34,638,663-34,669,539	36.3033	rs9636867	chr21:34,609,944	A	G	1.74197e-08	4.92649e-05	0.755284	7.573e-12	Lead SNP	rs9636867	7.573e-12	1	1	1	1	1
A	Critical illness	NK cells	ENSG00000243646	IL10RB	Protein-coding transcript	chr21:34,638,663-34,669,539	36.3033	rs2284550	chr21:34,618,285	G	A	4.21006e-08	0.000110673	-0.722116	2.603e-11	Lead SNP	rs2284550	2.603e-11	1	1	1	1	1
A	Critical illness	NK cells	ENSG00000243646	IL10RB	Protein-coding transcript	chr21:34,638,663-34,669,539	36.3033	rs12482014	chr21:34,611,318	C	T	4.48856e-08	0.000116865	0.764835	1.559e-10	Lead SNP	rs12482014	1.559e-10	1	1	1	1	1
A	Critical illness	NK cells	ENSG00000243646	IL10RB	Protein-coding transcript	chr21:34,638,663-34,669,539	36.3033	rs12482193	chr21:34,611,545	T	C	4.48856e-08	0.000116865	0.764835	5.431e-11	Lead SNP	rs12482193	5.431e-11	1	1	1	1	1
A	Critical illness	NK cells	ENSG00000243646	IL10RB	Protein-coding transcript	chr21:34,638,663-34,669,539	36.3033	rs143687404	chr21:34,606,972	GGGTTTGTCT	G	4.48856e-08	0.000116865	0.764835	3.053e-06	LD SNP	rs2248420	9.447e-11	1	1	0.995584	1	1
A	Critical illness	NK cells	ENSG00000243646	IL10RB	Protein-coding transcript	chr21:34,638,663-34,669,539	36.3033	rs17860142	chr21:34,607,870	C	G	4.48856e-08	0.000116865	0.764835	9.439e-11	Lead SNP	rs17860142	9.439e-11	1	1	1	1	1
A	Critical illness	NK cells	ENSG00000243646	IL10RB	Protein-coding transcript	chr21:34,638,663-34,669,539	36.3033	rs17860165	chr21:34,611,730	C	T	4.48856e-08	0.000116865	0.764835	1.003e-10	Lead SNP	rs17860165	1.003e-10	1	1	1	1	1
A	Critical illness	NK cells	ENSG00000243646	IL10RB	Protein-coding transcript	chr21:34,638,663-34,669,539	36.3033	rs3153	chr21:34,609,505	G	A	4.48856e-08	0.000116865	0.764835	2.762e-10	Lead SNP	rs3153	2.762e-10	1	1	1	1	1
A	Critical illness	NK cells	ENSG00000243646	IL10RB	Protein-coding transcript	chr21:34,638,663-34,669,539	36.3033	rs2834164	chr21:34,621,948	A	C	1.59734e-07	0.000367742	-0.70271	2.242e-11	Lead SNP	rs2834164	2.242e-11	1	1	1	1	1
A	Critical illness	NK cells	ENSG00000243646	IL10RB	Protein-coding transcript	chr21:34,638,663-34,669,539	36.3033	rs2834165	chr21:34,622,536	A	G	1.59734e-07	0.000367742	-0.70271	2.253e-11	Lead SNP	rs2834165	2.253e-11	1	1	1	1	1
A	Critical illness	NK cells	ENSG00000243646	IL10RB	Protein-coding transcript	chr21:34,638,663-34,669,539	36.3033	rs4817554	chr21:34,625,998	T	G	1.88652e-07	0.000427391	-0.706678	8.345e-07	LD SNP	rs2284550	2.603e-11	0.881937	0.965144	0.945878	0.951802	0.991964
A	Critical illness	NK cells	ENSG00000243646	IL10RB	Protein-coding transcript	chr21:34,638,663-34,669,539	36.3033	rs140835879	chr21:34,615,020	C	CTCT	5.726e-06	0.00828941	-0.619529	-10	LD SNP	rs2284550	1.104e-08	0.890867	0.881179	0.824785	0.609983	0.675581
A	Critical illness	NK cells	ENSG00000243646	IL10RB	Protein-coding transcript	chr21:34,638,663-34,669,539	36.3033	rs9975738	chr21:34,602,246	T	G	1.24939e-05	0.0155258	0.616062	2.409e-09	Lead SNP	rs9975738	2.409e-09	1	1	1	1	1
A	Critical illness	NK cells	ENSG00000243646	IL10RB	Protein-coding transcript	chr21:34,638,663-34,669,539	36.3033	rs2186277	chr21:34,593,122	T	C	4.27504e-05	0.0421663	0.570447	1.738e-07	LD SNP	rs2186317	6.896e-09	0.997157	1	1	1	0.995632
A	Critical illness	NK cells	ENSG00000243646	IL10RB	Protein-coding transcript	chr21:34,638,663-34,669,539	36.3033	rs2186317	chr21:34,593,574	G	C	4.27504e-05	0.0421663	0.570447	6.896e-09	Lead SNP	rs2186317	6.896e-09	1	1	1	1	1
A	Critical illness	Naïve B cells	ENSG00000135144	DTX1	Protein-coding transcript	chr12:113,494,514-113,535,833	35.0834	rs2010604	chr12:113,408,208	G	C	5.80086e-05	0.0449885	-0.736931	2.633e-11	Lead SNP	rs2010604	2.633e-11	1	1	1	1	1
A	Critical illness	Naïve B cells	ENSG00000137310	TCF19	Protein-coding transcript	chr6:31,126,319-31,134,936	21.6565	rs17197087	chr6:31,126,232	C	T	2.94871e-07	0.000174096	1.39314	0.008746	LD SNP	rs72856706	8.534e-13	0.848831	0.938071	0.961094	1	0.736354
A	Critical illness	Naïve B cells	ENSG00000137310	TCF19	Protein-coding transcript	chr6:31,126,319-31,134,936	21.6565	rs17197101	chr6:31,126,409	G	T	2.94871e-07	0.000174096	1.39314	0.008487	LD SNP	rs72856706	8.534e-13	0.848831	0.938071	0.961094	1	0.736354
A	Critical illness	Naïve B cells	ENSG00000137310	TCF19	Protein-coding transcript	chr6:31,126,319-31,134,936	21.6565	rs9263789	chr6:31,128,329	G	A	4.40251e-07	0.000246576	1.24609	0.5561	LD SNP	rs72856706	8.534e-13	0.327749	0.699877	0.57411	0.971834	0.911824
A	Critical illness	Naïve B cells	ENSG00000137310	TCF19	Protein-coding transcript	chr6:31,126,319-31,134,936	21.6565	rs111748703	chr6:31,149,228	G	A	2.59227e-06	0.00118732	1.38724	0.0169	LD SNP	rs72856706	8.534e-13	0.785391	0.974519	1	1	0.902917
A	Critical illness	Naïve B cells	ENSG00000137310	TCF19	Protein-coding transcript	chr6:31,126,319-31,134,936	21.6565	rs111837807	chr6:31,121,232	T	C	2.59227e-06	0.00118732	1.38724	7.312e-13	Lead SNP	rs111837807	7.312e-13	1	1	1	1	1
A	Critical illness	Naïve B cells	ENSG00000137310	TCF19	Protein-coding transcript	chr6:31,126,319-31,134,936	21.6565	rs112279190	chr6:31,123,147	C	T	2.59227e-06	0.00118732	1.38724	0.005777	LD SNP	rs72856706	8.534e-13	0.848831	0.987137	1	1	1
A	Critical illness	Naïve B cells	ENSG00000137310	TCF19	Protein-coding transcript	chr6:31,126,319-31,134,936	21.6565	rs112434986	chr6:31,154,814	A	C	2.59227e-06	0.00118732	1.38724	0.005742	LD SNP	rs72856706	8.534e-13	0.748131	0.974519	1	1	0.902917
A	Critical illness	Naïve B cells	ENSG00000137310	TCF19	Protein-coding transcript	chr6:31,126,319-31,134,936	21.6565	rs112640945	chr6:31,117,673	C	T	2.59227e-06	0.00118732	1.38724	0.006064	LD SNP	rs72856706	8.534e-13	1	1	1	1	1
A	Critical illness	Naïve B cells	ENSG00000137310	TCF19	Protein-coding transcript	chr6:31,126,319-31,134,936	21.6565	rs112785163	chr6:31,121,381	G	C	2.59227e-06	0.00118732	1.38724	9.602e-13	Lead SNP	rs112785163	9.602e-13	1	1	1	1	1
A	Critical illness	Naïve B cells	ENSG00000137310	TCF19	Protein-coding transcript	chr6:31,126,319-31,134,936	21.6565	rs112865383	chr6:31,179,240	G	A	2.59227e-06	0.00118732	1.38724	0.003135	LD SNP	rs72856706	8.534e-13	0.918273	0.974519	0.960248	1	0.930743
A	Critical illness	Naïve B cells	ENSG00000137310	TCF19	Protein-coding transcript	chr6:31,126,319-31,134,936	21.6565	rs113108526	chr6:31,095,942	G	A	2.59227e-06	0.00118732	1.38724	0.01682	LD SNP	rs72856706	8.534e-13	0.83676	0.974192	0.950327	0.800475	0.903414
A	Critical illness	Naïve B cells	ENSG00000137310	TCF19	Protein-coding transcript	chr6:31,126,319-31,134,936	21.6565	rs113129896	chr6:31,123,359	C	G	2.59227e-06	0.00118732	1.38724	-10	LD SNP	rs72856706	7.923e-13	0.83887	0.961346	0.97066	1	0.986047
A	Critical illness	Naïve B cells	ENSG00000137310	TCF19	Protein-coding transcript	chr6:31,126,319-31,134,936	21.6565	rs113379855	chr6:31,153,548	C	T	2.59227e-06	0.00118732	1.38724	0.00558	LD SNP	rs72856706	8.534e-13	0.748131	0.974519	1	1	0.902917
A	Critical illness	Naïve B cells	ENSG00000137310	TCF19	Protein-coding transcript	chr6:31,126,319-31,134,936	21.6565	rs113542024	chr6:31,135,777	T	G	2.59227e-06	0.00118732	1.38724	0.004024	LD SNP	rs72856706	8.534e-13	0.918705	1	1	1	0.930799
A	Critical illness	Naïve B cells	ENSG00000137310	TCF19	Protein-coding transcript	chr6:31,126,319-31,134,936	21.6565	rs113932411	chr6:31,117,695	G	A	2.59227e-06	0.00118732	1.38724	0.0114	LD SNP	rs72856706	8.534e-13	1	1	0.990041	0.971834	1
A	Critical illness	Naïve B cells	ENSG00000137310	TCF19	Protein-coding transcript	chr6:31,126,319-31,134,936	21.6565	rs114881571	chr6:31,128,605	C	T	2.59227e-06	0.00118732	1.38724	0.006846	LD SNP	rs72856706	8.534e-13	0.848831	0.987137	1	1	1
A	Critical illness	Naïve B cells	ENSG00000137310	TCF19	Protein-coding transcript	chr6:31,126,319-31,134,936	21.6565	rs11540822	chr6:31,118,898	A	T	2.59227e-06	0.00118732	1.38724	0.004741	LD SNP	rs72856706	8.534e-13	0.16536	0.974222	1	1	0.930799
A	Critical illness	Naïve B cells	ENSG00000137310	TCF19	Protein-coding transcript	chr6:31,126,319-31,134,936	21.6565	rs130072	chr6:31,112,484	C	T	2.59227e-06	0.00118732	1.38724	0.01248	LD SNP	rs72856706	8.534e-13	1	1	1	1	1
A	Critical illness	Naïve B cells	ENSG00000137310	TCF19	Protein-coding transcript	chr6:31,126,319-31,134,936	21.6565	rs138598988	chr6:31,115,032	C	T	2.59227e-06	0.00118732	1.38724	0.01317	LD SNP	rs72856706	8.534e-13	1	1	1	1	1
A	Critical illness	Naïve B cells	ENSG00000137310	TCF19	Protein-coding transcript	chr6:31,126,319-31,134,936	21.6565	rs139804853	chr6:31,144,462	G	A	2.59227e-06	0.00118732	1.38724	0.005926	LD SNP	rs72856706	8.534e-13	0.806288	0.974519	1	1	0.916609
A	Critical illness	Naïve B cells	ENSG00000137310	TCF19	Protein-coding transcript	chr6:31,126,319-31,134,936	21.6565	rs141715528	chr6:31,136,208	C	T	2.59227e-06	0.00118732	1.38724	0.004248	LD SNP	rs72856706	8.534e-13	0.83887	0.987137	1	1	1
A	Critical illness	Naïve B cells	ENSG00000137310	TCF19	Protein-coding transcript	chr6:31,126,319-31,134,936	21.6565	rs142031128	chr6:31,164,689	C	T	2.59227e-06	0.00118732	1.38724	0.003531	LD SNP	rs72856706	8.534e-13	0.918273	0.987137	1	1	0.902917
A	Critical illness	Naïve B cells	ENSG00000137310	TCF19	Protein-coding transcript	chr6:31,126,319-31,134,936	21.6565	rs142242725	chr6:31,135,878	G	A	2.59227e-06	0.00118732	1.38724	0.003774	LD SNP	rs72856706	8.534e-13	0.848831	0.987137	1	1	1
A	Critical illness	Naïve B cells	ENSG00000137310	TCF19	Protein-coding transcript	chr6:31,126,319-31,134,936	21.6565	rs143334143	chr6:31,121,426	G	A	2.59227e-06	0.00118732	1.38724	7.779e-13	Lead SNP	rs143334143	7.779e-13	1	1	1	1	1
A	Critical illness	Naïve B cells	ENSG00000137310	TCF19	Protein-coding transcript	chr6:31,126,319-31,134,936	21.6565	rs144131354	chr6:31,137,234	TA	T	2.59227e-06	0.00118732	1.38724	0.004786	LD SNP	rs72856706	8.534e-13	0.931603	1	1	1	0.930799
A	Critical illness	Naïve B cells	ENSG00000137310	TCF19	Protein-coding transcript	chr6:31,126,319-31,134,936	21.6565	rs145024548	chr6:31,135,167	T	TAA	2.59227e-06	0.00118732	1.38724	-10	LD SNP	rs72856706	7.923e-13	0.835348	0.987137	0.989986	1	1
A	Critical illness	Naïve B cells	ENSG00000137310	TCF19	Protein-coding transcript	chr6:31,126,319-31,134,936	21.6565	rs149090708	chr6:31,135,466	CAG	C	2.59227e-06	0.00118732	1.38724	0.00515	LD SNP	rs72856706	8.534e-13	0.848831	0.987137	1	1	1
A	Critical illness	Naïve B cells	ENSG00000137310	TCF19	Protein-coding transcript	chr6:31,126,319-31,134,936	21.6565	rs150765547	chr6:31,159,581	G	A	2.59227e-06	0.00118732	1.38724	0.002468	LD SNP	rs72856706	8.534e-13	0.766368	0.974519	1	0.971834	0.902917
A	Critical illness	Naïve B cells	ENSG00000137310	TCF19	Protein-coding transcript	chr6:31,126,319-31,134,936	21.6565	rs151095308	chr6:31,134,323	C	T	2.59227e-06	0.00118732	1.38724	0.004202	LD SNP	rs72856706	8.534e-13	0.848831	0.987137	1	1	1
A	Critical illness	Naïve B cells	ENSG00000137310	TCF19	Protein-coding transcript	chr6:31,126,319-31,134,936	21.6565	rs17190776	chr6:31,130,865	G	A	2.59227e-06	0.00118732	1.38724	0.008118	LD SNP	rs72856706	8.534e-13	0.848831	0.987137	1	1	1
A	Critical illness	Naïve B cells	ENSG00000137310	TCF19	Protein-coding transcript	chr6:31,126,319-31,134,936	21.6565	rs17190783	chr6:31,131,209	A	G	2.59227e-06	0.00118732	1.38724	0.008117	LD SNP	rs72856706	8.534e-13	0.848831	0.987137	1	1	0.98618
A	Critical illness	Naïve B cells	ENSG00000137310	TCF19	Protein-coding transcript	chr6:31,126,319-31,134,936	21.6565	rs17190798	chr6:31,131,276	A	T	2.59227e-06	0.00118732	1.38724	0.008126	LD SNP	rs72856706	8.534e-13	0.848831	0.987137	1	1	1
A	Critical illness	Naïve B cells	ENSG00000137310	TCF19	Protein-coding transcript	chr6:31,126,319-31,134,936	21.6565	rs17190811	chr6:31,131,837	A	T	2.59227e-06	0.00118732	1.38724	0.008395	LD SNP	rs72856706	8.534e-13	0.848831	0.987137	1	1	1
A	Critical illness	Naïve B cells	ENSG00000137310	TCF19	Protein-coding transcript	chr6:31,126,319-31,134,936	21.6565	rs17197031	chr6:31,116,133	A	C	2.59227e-06	0.00118732	1.38724	0.01313	LD SNP	rs72856706	8.534e-13	1	1	1	1	0.930799
A	Critical illness	Naïve B cells	ENSG00000137310	TCF19	Protein-coding transcript	chr6:31,126,319-31,134,936	21.6565	rs17197108	chr6:31,126,697	C	A	2.59227e-06	0.00118732	1.38724	0.008021	LD SNP	rs72856706	8.534e-13	0.848831	0.987137	1	1	1
A	Critical illness	Naïve B cells	ENSG00000137310	TCF19	Protein-coding transcript	chr6:31,126,319-31,134,936	21.6565	rs17197276	chr6:31,146,340	C	T	2.59227e-06	0.00118732	1.38724	0.005207	LD SNP	rs72856706	8.534e-13	0.757155	0.974519	1	1	0.902917
A	Critical illness	Naïve B cells	ENSG00000137310	TCF19	Protein-coding transcript	chr6:31,126,319-31,134,936	21.6565	rs17197686	chr6:31,178,540	T	G	2.59227e-06	0.00118732	1.38724	0.003592	LD SNP	rs72856706	8.534e-13	0.918273	0.974519	0.960248	1	0.862228
A	Critical illness	Naïve B cells	ENSG00000137310	TCF19	Protein-coding transcript	chr6:31,126,319-31,134,936	21.6565	rs17851818	chr6:31,132,956	G	C	2.59227e-06	0.00118732	1.38724	0.006707	LD SNP	rs72856706	8.534e-13	0.848831	0.974192	0.980022	1	0.94458
A	Critical illness	Naïve B cells	ENSG00000137310	TCF19	Protein-coding transcript	chr6:31,126,319-31,134,936	21.6565	rs2073724	chr6:31,129,707	C	T	2.59227e-06	0.00118732	1.38724	0.005514	LD SNP	rs72856706	8.534e-13	0.848831	0.987137	1	1	0.986047
A	Critical illness	Naïve B cells	ENSG00000137310	TCF19	Protein-coding transcript	chr6:31,126,319-31,134,936	21.6565	rs372511752	chr6:31,135,722	CCT	C	2.59227e-06	0.00118732	1.38724	-10	LD SNP	rs72856706	7.923e-13	0.848831	0.987137	0.989986	1	1
A	Critical illness	Naïve B cells	ENSG00000137310	TCF19	Protein-coding transcript	chr6:31,126,319-31,134,936	21.6565	rs45438402	chr6:31,133,663	T	C	2.59227e-06	0.00118732	1.38724	0.01086	LD SNP	rs72856706	8.534e-13	0.848831	0.987137	1	1	1
A	Critical illness	Naïve B cells	ENSG00000137310	TCF19	Protein-coding transcript	chr6:31,126,319-31,134,936	21.6565	rs720468	chr6:31,125,993	C	G	2.59227e-06	0.00118732	1.38724	0.01012	LD SNP	rs72856706	8.534e-13	0.842546	0.987137	1	1	1
A	Critical illness	Naïve B cells	ENSG00000137310	TCF19	Protein-coding transcript	chr6:31,126,319-31,134,936	21.6565	rs72856706	chr6:31,120,729	C	T	2.59227e-06	0.00118732	1.38724	7.923e-13	Lead SNP	rs72856706	7.923e-13	1	1	1	1	1
A	Critical illness	Naïve B cells	ENSG00000137310	TCF19	Protein-coding transcript	chr6:31,126,319-31,134,936	21.6565	rs72856713	chr6:31,121,958	C	G	2.59227e-06	0.00118732	1.38724	4.917e-12	Lead SNP	rs72856713	4.917e-12	1	1	1	1	1
A	Critical illness	Naïve B cells	ENSG00000137310	TCF19	Protein-coding transcript	chr6:31,126,319-31,134,936	21.6565	rs72856720	chr6:31,125,402	C	G	2.59227e-06	0.00118732	1.38724	0.01086	LD SNP	rs72856706	8.534e-13	0.848831	0.987137	1	1	1
A	Critical illness	Naïve B cells	ENSG00000137310	TCF19	Protein-coding transcript	chr6:31,126,319-31,134,936	21.6565	rs72856721	chr6:31,127,800	G	T	2.59227e-06	0.00118732	1.38724	0.00803	LD SNP	rs72856706	8.534e-13	0.848831	0.987137	1	1	1
A	Critical illness	Naïve B cells	ENSG00000137310	TCF19	Protein-coding transcript	chr6:31,126,319-31,134,936	21.6565	rs72856736	chr6:31,133,870	G	A	2.59227e-06	0.00118732	1.38724	0.004225	LD SNP	rs72856706	8.534e-13	0.848831	0.987137	1	1	1
A	Critical illness	Naïve B cells	ENSG00000137310	TCF19	Protein-coding transcript	chr6:31,126,319-31,134,936	21.6565	rs72856737	chr6:31,134,625	A	G	2.59227e-06	0.00118732	1.38724	0.004193	LD SNP	rs72856706	8.534e-13	0.848831	0.987137	1	1	1
A	Critical illness	Naïve B cells	ENSG00000137310	TCF19	Protein-coding transcript	chr6:31,126,319-31,134,936	21.6565	rs72856748	chr6:31,137,387	G	C	2.59227e-06	0.00118732	1.38724	0.003733	LD SNP	rs72856706	8.534e-13	0.848831	0.987137	1	1	1
A	Critical illness	Naïve B cells	ENSG00000137310	TCF19	Protein-coding transcript	chr6:31,126,319-31,134,936	21.6565	rs72856757	chr6:31,141,671	C	T	2.59227e-06	0.00118732	1.38724	0.009924	LD SNP	rs72856706	8.534e-13	0.669889	0.96157	1	1	0.916609
A	Critical illness	Naïve B cells	ENSG00000137310	TCF19	Protein-coding transcript	chr6:31,126,319-31,134,936	21.6565	rs72856758	chr6:31,141,954	T	C	2.59227e-06	0.00118732	1.38724	0.005738	LD SNP	rs72856706	8.534e-13	0.765532	0.974519	1	0.971134	0.902782
A	Critical illness	Naïve B cells	ENSG00000137310	TCF19	Protein-coding transcript	chr6:31,126,319-31,134,936	21.6565	rs72863810	chr6:31,179,121	A	G	2.59227e-06	0.00118732	1.38724	0.003843	LD SNP	rs72856706	8.534e-13	0.904688	0.974519	0.940455	1	0.862228
A	Critical illness	Naïve B cells	ENSG00000137310	TCF19	Protein-coding transcript	chr6:31,126,319-31,134,936	21.6565	rs72863820	chr6:31,182,682	C	A	2.59227e-06	0.00118732	1.38724	0.006295	LD SNP	rs72856706	8.534e-13	0.931559	0.96214	0.960248	1	0.862228
A	Critical illness	Naïve B cells	ENSG00000137310	TCF19	Protein-coding transcript	chr6:31,126,319-31,134,936	21.6565	rs72863826	chr6:31,187,338	G	C	2.59227e-06	0.00118732	1.38724	0.007377	LD SNP	rs72856706	8.534e-13	0.918273	0.96214	0.960248	1	0.862228
A	Critical illness	Naïve B cells	ENSG00000137310	TCF19	Protein-coding transcript	chr6:31,126,319-31,134,936	21.6565	rs72863830	chr6:31,189,541	G	A	2.59227e-06	0.00118732	1.38724	0.01252	LD SNP	rs72856706	8.534e-13	0.918273	0.949993	0.960248	1	0.862228
A	Critical illness	Naïve B cells	ENSG00000137310	TCF19	Protein-coding transcript	chr6:31,126,319-31,134,936	21.6565	rs74633760	chr6:31,127,694	A	G	2.59227e-06	0.00118732	1.38724	0.007958	LD SNP	rs72856706	8.534e-13	0.848831	0.987137	1	1	0.930799
A	Critical illness	Naïve B cells	ENSG00000137310	TCF19	Protein-coding transcript	chr6:31,126,319-31,134,936	21.6565	rs73390981	chr6:31,243,578	G	A	4.01907e-06	0.00176404	1.06702	0.02186	LD SNP	rs72856706	8.534e-13	0.406785	0.747639	0.761777	0.838503	0.675289
A	Critical illness	Naïve B cells	ENSG00000137310	TCF19	Protein-coding transcript	chr6:31,126,319-31,134,936	21.6565	rs111243857	chr6:31,102,373	C	T	5.09329e-06	0.00218547	1.26278	0.006952	LD SNP	rs72856706	8.534e-13	0.877477	0.96157	0.914521	0.82862	0.930799
A	Critical illness	Naïve B cells	ENSG00000137310	TCF19	Protein-coding transcript	chr6:31,126,319-31,134,936	21.6565	rs376937075	chr6:31,100,242	T	G	5.09329e-06	0.00218547	1.26278	-10	LD SNP	rs72856706	7.923e-13	0.877654	0.949189	0.904558	0.82862	0.917047
A	Critical illness	Naïve B cells	ENSG00000137310	TCF19	Protein-coding transcript	chr6:31,126,319-31,134,936	21.6565	rs4294047	chr6:31,101,583	G	A	5.09329e-06	0.00218547	1.26278	0.005385	LD SNP	rs72856706	8.534e-13	0.864723	0.949189	0.904558	0.82862	0.917115
A	Critical illness	Naïve B cells	ENSG00000137310	TCF19	Protein-coding transcript	chr6:31,126,319-31,134,936	21.6565	rs534627164	chr6:31,100,194	GAAGCAGAGGCAGGAGAATCGCTTGAACTCAGGAGGCGGAGATTGCAGT	G	5.09329e-06	0.00218547	1.26278	-10	LD SNP	rs72856706	7.923e-13	0.89093	0.949189	0.904558	0.82862	0.917047
A	Critical illness	Naïve B cells	ENSG00000137310	TCF19	Protein-coding transcript	chr6:31,126,319-31,134,936	21.6565	rs72856718	chr6:31,125,257	C	A	5.44858e-06	0.00231951	1.18846	0.009188	LD SNP	rs72856706	8.534e-13	0.848831	0.987137	1	1	1
A	Critical illness	Naïve B cells	ENSG00000137310	TCF19	Protein-coding transcript	chr6:31,126,319-31,134,936	21.6565	rs113580416	chr6:31,065,423	T	C	1.26092e-05	0.00490231	1.21288	0.01494	LD SNP	rs72856706	8.534e-13	0.420411	0.879837	0.867734	0.579107	0.741852
A	Critical illness	Naïve B cells	ENSG00000137310	TCF19	Protein-coding transcript	chr6:31,126,319-31,134,936	21.6565	rs2233976	chr6:31,079,994	C	T	1.26092e-05	0.00490231	1.21288	0.008555	LD SNP	rs72856706	8.534e-13	0.420411	0.879837	0.867734	0.579107	0.741852
A	Critical illness	Naïve B cells	ENSG00000137310	TCF19	Protein-coding transcript	chr6:31,126,319-31,134,936	21.6565	rs72853130	chr6:31,075,139	A	G	1.26092e-05	0.00490231	1.21288	0.01131	LD SNP	rs72856706	8.534e-13	0.535106	0.890923	0.876388	0.579107	0.741852
A	Critical illness	Naïve B cells	ENSG00000137310	TCF19	Protein-coding transcript	chr6:31,126,319-31,134,936	21.6565	rs72861369	chr6:31,045,717	C	T	1.26092e-05	0.00490231	1.21288	0.004731	LD SNP	rs72856706	8.534e-13	0.522569	0.867205	0.876388	0.428163	0.724627
A	Critical illness	Naïve B cells	ENSG00000137310	TCF19	Protein-coding transcript	chr6:31,126,319-31,134,936	21.6565	rs72863043	chr6:31,119,445	C	T	1.35835e-05	0.00520646	1.20808	0.006655	LD SNP	rs72856706	8.534e-13	1	1	1	1	1
A	Critical illness	Naïve B cells	ENSG00000137310	TCF19	Protein-coding transcript	chr6:31,126,319-31,134,936	21.6565	rs28879727	chr6:31,223,601	C	T	2.10955e-05	0.00764742	1.22362	-10	LD SNP	rs72856706	7.923e-13	0.864205	0.89669	0.923874	0.846708	0.824623
A	Critical illness	Naïve B cells	ENSG00000137310	TCF19	Protein-coding transcript	chr6:31,126,319-31,134,936	21.6565	rs28577989	chr6:31,255,762	A	C	8.79659e-05	0.0255067	1.1827	0.006641	LD SNP	rs72856706	8.534e-13	0.687499	0.860439	0.941099	0.805642	0.697462
A	Critical illness	Naïve B cells	ENSG00000159110	IFNAR2	Protein-coding transcript	chr21:34,602,206-34,637,980	36.312	rs9975738	chr21:34,602,246	T	G	1.3607e-09	1.8454e-05	-0.806366	2.409e-09	Lead SNP	rs9975738	2.409e-09	1	1	1	1	1
A	Critical illness	Naïve B cells	ENSG00000159110	IFNAR2	Protein-coding transcript	chr21:34,602,206-34,637,980	36.312	rs140835879	chr21:34,615,020	C	CTCT	2.99374e-09	3.66079e-05	0.770815	-10	LD SNP	rs2284550	1.104e-08	0.890867	0.881179	0.824785	0.609983	0.675581
A	Critical illness	Naïve B cells	ENSG00000159110	IFNAR2	Protein-coding transcript	chr21:34,602,206-34,637,980	36.312	rs2186277	chr21:34,593,122	T	C	2.29586e-08	0.000226075	-0.741208	1.738e-07	LD SNP	rs2186317	6.896e-09	0.997157	1	1	1	0.995632
A	Critical illness	Naïve B cells	ENSG00000159110	IFNAR2	Protein-coding transcript	chr21:34,602,206-34,637,980	36.312	rs2186317	chr21:34,593,574	G	C	2.29586e-08	0.000226075	-0.741208	6.896e-09	Lead SNP	rs2186317	6.896e-09	1	1	1	1	1
A	Critical illness	Naïve B cells	ENSG00000159110	IFNAR2	Protein-coding transcript	chr21:34,602,206-34,637,980	36.312	rs12482968	chr21:34,595,255	A	G	2.85532e-08	0.000279322	-0.742842	3.376e-07	LD SNP	rs2186317	6.896e-09	0.757817	0.994023	1	1	0.991328
A	Critical illness	Naïve B cells	ENSG00000159110	IFNAR2	Protein-coding transcript	chr21:34,602,206-34,637,980	36.312	rs2284550	chr21:34,618,285	G	A	1.27045e-07	0.00107994	0.693208	2.603e-11	Lead SNP	rs2284550	2.603e-11	1	1	1	1	1
A	Critical illness	Naïve B cells	ENSG00000159110	IFNAR2	Protein-coding transcript	chr21:34,602,206-34,637,980	36.312	rs2073361	chr21:34,619,445	A	G	1.57681e-07	0.00125793	0.700717	5.271e-14	Lead SNP	rs2073361	5.271e-14	1	1	1	1	1
A	Critical illness	Naïve B cells	ENSG00000159110	IFNAR2	Protein-coding transcript	chr21:34,602,206-34,637,980	36.312	rs2252639	chr21:34,617,729	A	G	1.57681e-07	0.00125793	0.700717	8.804e-14	Lead SNP	rs2252639	8.804e-14	1	1	1	1	1
A	Critical illness	Naïve B cells	ENSG00000159110	IFNAR2	Protein-coding transcript	chr21:34,602,206-34,637,980	36.312	rs2252650	chr21:34,617,950	A	T	1.57681e-07	0.00125793	0.700717	1.048e-13	Lead SNP	rs2252650	1.048e-13	1	1	1	1	1
A	Critical illness	Naïve B cells	ENSG00000159110	IFNAR2	Protein-coding transcript	chr21:34,602,206-34,637,980	36.312	rs2834161	chr21:34,620,207	C	T	1.57681e-07	0.00125793	0.700717	9.308e-14	Lead SNP	rs2834161	9.308e-14	1	1	1	1	1
A	Critical illness	Naïve B cells	ENSG00000159110	IFNAR2	Protein-coding transcript	chr21:34,602,206-34,637,980	36.312	rs2834163	chr21:34,620,451	G	A	1.57681e-07	0.00125793	0.700717	5.278e-14	Lead SNP	rs2834163	5.278e-14	1	1	1	1	1
A	Critical illness	Naïve B cells	ENSG00000159110	IFNAR2	Protein-coding transcript	chr21:34,602,206-34,637,980	36.312	rs9975538	chr21:34,626,854	C	T	1.70735e-07	0.00135483	0.711336	2.907e-08	Lead SNP	rs9975538	2.907e-08	1	1	1	1	1
A	Critical illness	Naïve B cells	ENSG00000159110	IFNAR2	Protein-coding transcript	chr21:34,602,206-34,637,980	36.312	rs2236758	chr21:34,625,413	A	G	1.8957e-07	0.001407	0.698426	8.317e-08	LD SNP	rs2300370	6.901e-12	0.469414	0.943279	0.953743	0.973002	0.992067
A	Critical illness	Naïve B cells	ENSG00000159110	IFNAR2	Protein-coding transcript	chr21:34,602,206-34,637,980	36.312	rs1051393	chr21:34,614,255	T	G	3.35849e-07	0.00215497	-0.6845	1.69e-10	Lead SNP	rs1051393	1.69e-10	1	1	1	1	1
A	Critical illness	Naïve B cells	ENSG00000159110	IFNAR2	Protein-coding transcript	chr21:34,602,206-34,637,980	36.312	rs13050728	chr21:34,615,210	T	C	3.35849e-07	0.00215497	0.6845	1.301e-14	Lead SNP	rs13050728	1.301e-14	1	1	1	1	1
A	Critical illness	Naïve B cells	ENSG00000159110	IFNAR2	Protein-coding transcript	chr21:34,602,206-34,637,980	36.312	rs17860115	chr21:34,602,305	C	A	3.35849e-07	0.00215497	-0.6845	9.155e-12	Lead SNP	rs17860115	9.155e-12	1	1	1	1	1
A	Critical illness	Naïve B cells	ENSG00000159110	IFNAR2	Protein-coding transcript	chr21:34,602,206-34,637,980	36.312	rs17860169	chr21:34,613,301	A	G	3.35849e-07	0.00215497	-0.6845	1.076e-11	Lead SNP	rs17860169	1.076e-11	1	1	1	1	1
A	Critical illness	Naïve B cells	ENSG00000159110	IFNAR2	Protein-coding transcript	chr21:34,602,206-34,637,980	36.312	rs2236756	chr21:34,616,923	C	A	3.35849e-07	0.00215497	0.6845	1.257e-13	Lead SNP	rs2236756	1.257e-13	1	1	1	1	1
A	Critical illness	Naïve B cells	ENSG00000159110	IFNAR2	Protein-coding transcript	chr21:34,602,206-34,637,980	36.312	rs2300370	chr21:34,604,557	G	A	3.35849e-07	0.00215497	-0.6845	6.901e-12	Lead SNP	rs2300370	6.901e-12	1	1	1	1	1
A	Critical illness	Naïve B cells	ENSG00000159110	IFNAR2	Protein-coding transcript	chr21:34,602,206-34,637,980	36.312	rs2834158	chr21:34,617,213	T	C	3.296e-07	0.00215497	0.684643	4.871e-08	Lead SNP	rs2834158	4.871e-08	1	1	1	1	1
A	Critical illness	Naïve B cells	ENSG00000159110	IFNAR2	Protein-coding transcript	chr21:34,602,206-34,637,980	36.312	rs557428914	chr21:34,610,985	G	GT	3.35849e-07	0.00215497	-0.6845	-10	LD SNP	rs9976829	6.058e-10	0.970692	0.988417	0.987158	0.986445	0.988078
A	Critical illness	Naïve B cells	ENSG00000159110	IFNAR2	Protein-coding transcript	chr21:34,602,206-34,637,980	36.312	rs62226155	chr21:34,614,987	G	C	3.35849e-07	0.00215497	0.6845	2.076e-08	Lead SNP	rs62226155	2.076e-08	1	1	1	1	1
A	Critical illness	Naïve B cells	ENSG00000159110	IFNAR2	Protein-coding transcript	chr21:34,602,206-34,637,980	36.312	rs9976829	chr21:34,614,834	G	A	3.35849e-07	0.00215497	0.6845	2.045e-14	Lead SNP	rs9976829	2.045e-14	1	1	1	1	1
A	Critical illness	Naïve B cells	ENSG00000159110	IFNAR2	Protein-coding transcript	chr21:34,602,206-34,637,980	36.312	rs2834164	chr21:34,621,948	A	C	4.28099e-07	0.00258936	0.674839	2.242e-11	Lead SNP	rs2834164	2.242e-11	1	1	1	1	1
A	Critical illness	Naïve B cells	ENSG00000159110	IFNAR2	Protein-coding transcript	chr21:34,602,206-34,637,980	36.312	rs2834165	chr21:34,622,536	A	G	4.28099e-07	0.00258936	0.674839	2.253e-11	Lead SNP	rs2834165	2.253e-11	1	1	1	1	1
A	Critical illness	Naïve B cells	ENSG00000159110	IFNAR2	Protein-coding transcript	chr21:34,602,206-34,637,980	36.312	rs2248420	chr21:34,605,778	C	T	4.89018e-07	0.00286654	-0.702093	9.447e-11	Lead SNP	rs2248420	9.447e-11	1	1	1	1	1
A	Critical illness	Naïve B cells	ENSG00000159110	IFNAR2	Protein-coding transcript	chr21:34,602,206-34,637,980	36.312	rs11701402	chr21:34,627,774	C	G	6.83833e-07	0.00376444	0.675566	1.927e-07	LD SNP	rs9975538	2.907e-08	0.2646	0.945192	0.987185	1	0.988327
A	Critical illness	Naïve B cells	ENSG00000159110	IFNAR2	Protein-coding transcript	chr21:34,602,206-34,637,980	36.312	rs11088247	chr21:34,603,249	C	G	7.57022e-07	0.00408445	-0.669647	3.299e-11	Lead SNP	rs11088247	3.299e-11	1	1	1	1	1
A	Critical illness	Naïve B cells	ENSG00000159110	IFNAR2	Protein-coding transcript	chr21:34,602,206-34,637,980	36.312	rs12482060	chr21:34,611,571	C	G	7.57022e-07	0.00408445	-0.669647	9.944e-11	Lead SNP	rs12482060	9.944e-11	1	1	1	1	1
A	Critical illness	Naïve B cells	ENSG00000159110	IFNAR2	Protein-coding transcript	chr21:34,602,206-34,637,980	36.312	rs12482556	chr21:34,602,934	T	C	7.57022e-07	0.00408445	-0.669647	1.64e-11	Lead SNP	rs12482556	1.64e-11	1	1	1	1	1
A	Critical illness	Naïve B cells	ENSG00000159110	IFNAR2	Protein-coding transcript	chr21:34,602,206-34,637,980	36.312	rs2834154	chr21:34,606,634	A	C	7.57022e-07	0.00408445	-0.669647	5.574e-11	Lead SNP	rs2834154	5.574e-11	1	1	1	1	1
A	Critical illness	Naïve B cells	ENSG00000159110	IFNAR2	Protein-coding transcript	chr21:34,602,206-34,637,980	36.312	rs2834157	chr21:34,616,545	A	G	7.53567e-07	0.00408445	0.678463	3.335e-13	Lead SNP	rs2834157	3.335e-13	1	1	1	1	1
A	Critical illness	Naïve B cells	ENSG00000159110	IFNAR2	Protein-coding transcript	chr21:34,602,206-34,637,980	36.312	rs6517153	chr21:34,607,436	G	A	7.57022e-07	0.00408445	-0.669647	4.068e-11	Lead SNP	rs6517153	4.068e-11	1	1	1	1	1
A	Critical illness	Naïve B cells	ENSG00000159110	IFNAR2	Protein-coding transcript	chr21:34,602,206-34,637,980	36.312	rs9636867	chr21:34,609,944	A	G	7.57022e-07	0.00408445	-0.669647	7.573e-12	Lead SNP	rs9636867	7.573e-12	1	1	1	1	1
A	Critical illness	Naïve B cells	ENSG00000159110	IFNAR2	Protein-coding transcript	chr21:34,602,206-34,637,980	36.312	rs12053666	chr21:34,618,439	G	A	7.70665e-07	0.00410608	-0.68712	9.916e-11	Lead SNP	rs12053666	9.916e-11	1	1	1	1	1
A	Critical illness	Naïve B cells	ENSG00000159110	IFNAR2	Protein-coding transcript	chr21:34,602,206-34,637,980	36.312	rs2284549	chr21:34,618,043	A	T	7.70665e-07	0.00410608	0.68712	2.225e-13	Lead SNP	rs2284549	2.225e-13	1	1	1	1	1
A	Critical illness	Naïve B cells	ENSG00000159110	IFNAR2	Protein-coding transcript	chr21:34,602,206-34,637,980	36.312	rs2284551	chr21:34,618,313	A	G	7.70665e-07	0.00410608	0.68712	2.325e-13	Lead SNP	rs2284551	2.325e-13	1	1	1	1	1
A	Critical illness	Naïve B cells	ENSG00000159110	IFNAR2	Protein-coding transcript	chr21:34,602,206-34,637,980	36.312	rs2236757	chr21:34,624,917	A	G	8.78849e-07	0.00458425	0.685681	2.454e-13	Lead SNP	rs2236757	2.454e-13	1	1	1	1	1
A	Critical illness	Naïve B cells	ENSG00000159110	IFNAR2	Protein-coding transcript	chr21:34,602,206-34,637,980	36.312	rs2186278	chr21:34,593,150	T	G	9.93931e-07	0.00511303	-0.695722	4.496e-06	LD SNP	rs62226132	4.175e-10	1	1	0.995573	0.995518	0.995881
A	Critical illness	Naïve B cells	ENSG00000159110	IFNAR2	Protein-coding transcript	chr21:34,602,206-34,637,980	36.312	rs62226130	chr21:34,590,623	A	G	9.93931e-07	0.00511303	-0.695722	6.252e-07	LD SNP	rs12627039	3.865e-11	0.833866	0.994168	0.986774	0.938848	0.956457
A	Critical illness	Naïve B cells	ENSG00000159110	IFNAR2	Protein-coding transcript	chr21:34,602,206-34,637,980	36.312	rs62226131	chr21:34,593,673	T	A	9.93931e-07	0.00511303	-0.695722	3.495e-06	LD SNP	rs62226132	4.175e-10	0.992935	1	1	1	1
A	Critical illness	Naïve B cells	ENSG00000159110	IFNAR2	Protein-coding transcript	chr21:34,602,206-34,637,980	36.312	rs62226132	chr21:34,593,710	T	A	9.93931e-07	0.00511303	-0.695722	4.175e-10	Lead SNP	rs62226132	4.175e-10	1	1	1	1	1
A	Critical illness	Naïve B cells	ENSG00000159110	IFNAR2	Protein-coding transcript	chr21:34,602,206-34,637,980	36.312	rs62226152	chr21:34,596,750	C	T	9.93067e-07	0.00511303	-0.69658	4.444e-10	Lead SNP	rs62226152	4.444e-10	1	1	1	1	1
A	Critical illness	Naïve B cells	ENSG00000159110	IFNAR2	Protein-coding transcript	chr21:34,602,206-34,637,980	36.312	rs4553897	chr21:34,599,084	G	A	1.06031e-06	0.00538982	-0.69195	2.647e-10	Lead SNP	rs4553897	2.647e-10	1	1	1	1	1
A	Critical illness	Naïve B cells	ENSG00000159110	IFNAR2	Protein-coding transcript	chr21:34,602,206-34,637,980	36.312	rs56079299	chr21:34,589,811	A	G	1.06038e-06	0.00538982	-0.691164	7.707e-07	LD SNP	rs12627039	3.865e-11	0.982174	0.99419	0.991185	0.947157	0.956457
A	Critical illness	Naïve B cells	ENSG00000159110	IFNAR2	Protein-coding transcript	chr21:34,602,206-34,637,980	36.312	rs12482014	chr21:34,611,318	C	T	1.09422e-06	0.00550553	-0.686322	1.559e-10	Lead SNP	rs12482014	1.559e-10	1	1	1	1	1
A	Critical illness	Naïve B cells	ENSG00000159110	IFNAR2	Protein-coding transcript	chr21:34,602,206-34,637,980	36.312	rs12482193	chr21:34,611,545	T	C	1.09422e-06	0.00550553	-0.686322	5.431e-11	Lead SNP	rs12482193	5.431e-11	1	1	1	1	1
A	Critical illness	Naïve B cells	ENSG00000159110	IFNAR2	Protein-coding transcript	chr21:34,602,206-34,637,980	36.312	rs143687404	chr21:34,606,972	GGGTTTGTCT	G	1.09422e-06	0.00550553	-0.686322	3.053e-06	LD SNP	rs2248420	9.447e-11	1	1	0.995584	1	1
A	Critical illness	Naïve B cells	ENSG00000159110	IFNAR2	Protein-coding transcript	chr21:34,602,206-34,637,980	36.312	rs17860142	chr21:34,607,870	C	G	1.09422e-06	0.00550553	-0.686322	9.439e-11	Lead SNP	rs17860142	9.439e-11	1	1	1	1	1
A	Critical illness	Naïve B cells	ENSG00000159110	IFNAR2	Protein-coding transcript	chr21:34,602,206-34,637,980	36.312	rs17860165	chr21:34,611,730	C	T	1.09422e-06	0.00550553	-0.686322	1.003e-10	Lead SNP	rs17860165	1.003e-10	1	1	1	1	1
A	Critical illness	Naïve B cells	ENSG00000159110	IFNAR2	Protein-coding transcript	chr21:34,602,206-34,637,980	36.312	rs3153	chr21:34,609,505	G	A	1.09422e-06	0.00550553	-0.686322	2.762e-10	Lead SNP	rs3153	2.762e-10	1	1	1	1	1
A	Critical illness	Naïve B cells	ENSG00000159110	IFNAR2	Protein-coding transcript	chr21:34,602,206-34,637,980	36.312	rs4817554	chr21:34,625,998	T	G	1.15282e-06	0.00578089	0.659558	8.345e-07	LD SNP	rs2284550	2.603e-11	0.881937	0.965144	0.945878	0.951802	0.991964
A	Critical illness	Naïve B cells	ENSG00000159110	IFNAR2	Protein-coding transcript	chr21:34,602,206-34,637,980	36.312	rs6517152	chr21:34,607,223	A	G	2.35985e-05	0.0443947	-0.630851	3.372e-05	LD SNP	rs2186317	3.085e-08	0.137475	0.58498	0.60402	0.859598	0.552978
A	Critical illness	Naïve B cells	ENSG00000224796	RPL32P1	Pseudogene	chr6:33,047,228-33,047,637	357.632	rs2567289	chr6:33,049,565	C	G	1.39354e-10	1.70552e-07	-1.21951	0.1471	LD SNP	rs9501257	2.608e-08	0.577235	0.663836	0.668953	0.652061	0.809327
A	Critical illness	Naïve B cells	ENSG00000224796	RPL32P1	Pseudogene	chr6:33,047,228-33,047,637	357.632	rs3128930	chr6:33,075,666	C	T	4.78791e-08	3.40491e-05	-0.893916	0.006337	LD SNP	rs9501257	2.608e-08	0.863305	0.288989	0.27198	0.390282	0.348419
A	Critical illness	Naïve B cells	ENSG00000224796	RPL32P1	Pseudogene	chr6:33,047,228-33,047,637	357.632	rs3128927	chr6:33,074,288	C	T	1.80734e-07	0.000112	-0.864082	0.004793	LD SNP	rs9501257	2.608e-08	0.803514	0.25323	0.236936	0.32448	0.299816
A	Critical illness	Naïve B cells	ENSG00000224796	RPL32P1	Pseudogene	chr6:33,047,228-33,047,637	357.632	rs1042117	chr6:33,048,539	T	A	1.60932e-06	0.000777873	-1.10977	0.2143	LD SNP	rs9501257	2.608e-08	0.747118	0.98586	0.889404	0.873903	0.886607
A	Critical illness	Naïve B cells	ENSG00000224796	RPL32P1	Pseudogene	chr6:33,047,228-33,047,637	357.632	rs113353922	chr6:33,048,977	G	GA	1.60932e-06	0.000777873	-1.10977	-10	LD SNP	rs9501257	2.608e-08	0.814023	0.98586	0.975744	0.873903	0.931353
A	Critical illness	Naïve B cells	ENSG00000224796	RPL32P1	Pseudogene	chr6:33,047,228-33,047,637	357.632	rs7771721	chr6:33,049,727	A	T	1.60932e-06	0.000777873	-1.10977	0.0139	LD SNP	rs9501257	2.608e-08	0.814023	0.972827	0.975744	0.885723	0.923913
A	Critical illness	Naïve B cells	ENSG00000224796	RPL32P1	Pseudogene	chr6:33,047,228-33,047,637	357.632	rs7772134	chr6:33,049,726	G	T	1.60932e-06	0.000777873	-1.10977	0.01338	LD SNP	rs9501257	2.608e-08	0.81122	0.972827	0.975744	0.885723	0.923913
A	Critical illness	Naïve B cells	ENSG00000224796	RPL32P1	Pseudogene	chr6:33,047,228-33,047,637	357.632	rs112170964	chr6:33,055,720	T	TC	3.65418e-06	0.00162202	-0.986078	0.4118	LD SNP	rs9501257	2.608e-08	0.985456	1	0.987923	1	0.976856
A	Critical illness	Naïve B cells	ENSG00000224796	RPL32P1	Pseudogene	chr6:33,047,228-33,047,637	357.632	rs9296076	chr6:33,056,840	T	C	3.65418e-06	0.00162202	-0.986078	0.3652	LD SNP	rs9501257	2.608e-08	0.991242	1	0.987923	1	0.984616
A	Critical illness	Naïve B cells	ENSG00000224796	RPL32P1	Pseudogene	chr6:33,047,228-33,047,637	357.632	rs9501257	chr6:33,055,355	A	G	3.65418e-06	0.00162202	-0.986078	2.608e-08	Lead SNP	rs9501257	2.608e-08	1	1	1	1	1
A	Critical illness	Naïve CD4+ T cells	ENSG00000111331	OAS3	Protein-coding transcript	chr12:113,376,157-113,411,054	35.6958	rs1293767	chr12:113,425,154	C	G	1.68225e-07	0.000299913	-0.943769	3.828e-10	Lead SNP	rs1293767	3.828e-10	1	1	1	1	1
A	Critical illness	Naïve CD4+ T cells	ENSG00000111331	OAS3	Protein-coding transcript	chr12:113,376,157-113,411,054	35.6958	rs1293765	chr12:113,425,493	T	C	1.76148e-07	0.000305302	-0.950773	2.625e-09	Lead SNP	rs1293765	2.625e-09	1	1	1	1	1
A	Critical illness	Naïve CD4+ T cells	ENSG00000111331	OAS3	Protein-coding transcript	chr12:113,376,157-113,411,054	35.6958	rs1293768	chr12:113,424,501	T	G	1.76148e-07	0.000305302	-0.950773	2.251e-09	Lead SNP	rs1293768	2.251e-09	1	1	1	1	1
A	Critical illness	Naïve CD4+ T cells	ENSG00000111331	OAS3	Protein-coding transcript	chr12:113,376,157-113,411,054	35.6958	rs1293764	chr12:113,425,679	T	C	3.8898e-07	0.000622918	-0.883679	2.478e-09	Lead SNP	rs1293764	2.478e-09	1	1	1	1	1
A	Critical illness	Naïve CD4+ T cells	ENSG00000111331	OAS3	Protein-coding transcript	chr12:113,376,157-113,411,054	35.6958	rs1293771	chr12:113,421,295	A	G	3.91827e-07	0.000627118	-0.937072	2.509e-09	Lead SNP	rs1293771	2.509e-09	1	1	1	1	1
A	Critical illness	Naïve CD4+ T cells	ENSG00000111331	OAS3	Protein-coding transcript	chr12:113,376,157-113,411,054	35.6958	rs1293772	chr12:113,420,604	A	G	3.91827e-07	0.000627118	-0.937072	2.168e-09	Lead SNP	rs1293772	2.168e-09	1	1	1	1	1
A	Critical illness	Naïve CD4+ T cells	ENSG00000111331	OAS3	Protein-coding transcript	chr12:113,376,157-113,411,054	35.6958	rs1293774	chr12:113,419,177	C	T	3.91827e-07	0.000627118	-0.937072	2.175e-09	Lead SNP	rs1293774	2.175e-09	1	1	1	1	1
A	Critical illness	Naïve CD4+ T cells	ENSG00000111331	OAS3	Protein-coding transcript	chr12:113,376,157-113,411,054	35.6958	rs1298962	chr12:113,418,850	G	C	3.91827e-07	0.000627118	-0.937072	2.611e-09	Lead SNP	rs1298962	2.611e-09	1	1	1	1	1
A	Critical illness	Naïve CD4+ T cells	ENSG00000111331	OAS3	Protein-coding transcript	chr12:113,376,157-113,411,054	35.6958	rs10850103	chr12:113,385,000	A	T	1.11138e-06	0.00160054	-0.868	6.294e-11	Lead SNP	rs10850103	6.294e-11	1	1	1	1	1
A	Critical illness	Naïve CD4+ T cells	ENSG00000111331	OAS3	Protein-coding transcript	chr12:113,376,157-113,411,054	35.6958	rs2285932	chr12:113,386,950	T	C	1.11138e-06	0.00160054	-0.868	5.154e-11	Lead SNP	rs2285932	5.154e-11	1	1	1	1	1
A	Critical illness	Naïve CD4+ T cells	ENSG00000111331	OAS3	Protein-coding transcript	chr12:113,376,157-113,411,054	35.6958	rs10744788	chr12:113,394,019	T	G	1.15347e-06	0.00164758	-0.827299	1.457e-05	LD SNP	rs2057778	2.35e-10	0.927138	0.80931	0.741998	0.157625	0.69745
A	Critical illness	Naïve CD4+ T cells	ENSG00000111331	OAS3	Protein-coding transcript	chr12:113,376,157-113,411,054	35.6958	rs1557866	chr12:113,405,181	A	C	1.15347e-06	0.00164758	-0.827299	5.1e-11	Lead SNP	rs1557866	5.1e-11	1	1	1	1	1
A	Critical illness	Naïve CD4+ T cells	ENSG00000111331	OAS3	Protein-coding transcript	chr12:113,376,157-113,411,054	35.6958	rs2016831	chr12:113,406,460	G	C	1.15347e-06	0.00164758	-0.827299	4.507e-11	Lead SNP	rs2016831	4.507e-11	1	1	1	1	1
A	Critical illness	Naïve CD4+ T cells	ENSG00000111331	OAS3	Protein-coding transcript	chr12:113,376,157-113,411,054	35.6958	rs3937434	chr12:113,406,196	A	G	1.15347e-06	0.00164758	-0.827299	4.496e-11	Lead SNP	rs3937434	4.496e-11	1	1	1	1	1
A	Critical illness	Naïve CD4+ T cells	ENSG00000111331	OAS3	Protein-coding transcript	chr12:113,376,157-113,411,054	35.6958	rs4767044	chr12:113,402,899	C	A	1.15347e-06	0.00164758	-0.827299	3.688e-11	Lead SNP	rs4767044	3.688e-11	1	1	1	1	1
A	Critical illness	Naïve CD4+ T cells	ENSG00000111331	OAS3	Protein-coding transcript	chr12:113,376,157-113,411,054	35.6958	rs5800978	chr12:113,406,562	C	CT	1.15347e-06	0.00164758	-0.827299	1.418e-05	LD SNP	rs2057778	2.35e-10	0.927138	0.80931	0.741998	0.157625	0.692111
A	Critical illness	Naïve CD4+ T cells	ENSG00000111331	OAS3	Protein-coding transcript	chr12:113,376,157-113,411,054	35.6958	rs757405	chr12:113,406,945	T	A	1.15347e-06	0.00164758	-0.827299	3.967e-11	Lead SNP	rs757405	3.967e-11	1	1	1	1	1
A	Critical illness	Naïve CD4+ T cells	ENSG00000111331	OAS3	Protein-coding transcript	chr12:113,376,157-113,411,054	35.6958	rs2010604	chr12:113,408,208	G	C	1.21197e-06	0.00171971	-0.800317	2.633e-11	Lead SNP	rs2010604	2.633e-11	1	1	1	1	1
A	Critical illness	Naïve CD4+ T cells	ENSG00000111331	OAS3	Protein-coding transcript	chr12:113,376,157-113,411,054	35.6958	rs10744791	chr12:113,410,316	G	A	1.49328e-06	0.00207749	-0.816147	2.208e-11	Lead SNP	rs10744791	2.208e-11	1	1	1	1	1
A	Critical illness	Naïve CD4+ T cells	ENSG00000111331	OAS3	Protein-coding transcript	chr12:113,376,157-113,411,054	35.6958	rs4767045	chr12:113,409,413	C	T	1.49328e-06	0.00207749	-0.816147	2.534e-11	Lead SNP	rs4767045	2.534e-11	1	1	1	1	1
A	Critical illness	Naïve CD4+ T cells	ENSG00000111331	OAS3	Protein-coding transcript	chr12:113,376,157-113,411,054	35.6958	rs4238034	chr12:113,397,143	T	C	1.58133e-05	0.0149556	-0.731777	1.172e-11	Lead SNP	rs4238034	1.172e-11	1	1	1	1	1
A	Critical illness	Naïve CD4+ T cells	ENSG00000111331	OAS3	Protein-coding transcript	chr12:113,376,157-113,411,054	35.6958	rs10744789	chr12:113,396,010	T	C	1.62736e-05	0.0153403	-0.734444	1.206e-11	Lead SNP	rs10744789	1.206e-11	1	1	1	1	1
A	Critical illness	Naïve CD4+ T cells	ENSG00000111331	OAS3	Protein-coding transcript	chr12:113,376,157-113,411,054	35.6958	rs10850105	chr12:113,391,363	A	G	1.62736e-05	0.0153403	-0.734444	2.947e-06	LD SNP	rs4767041	1.965e-12	0.000140725	0.620401	0.801438	0.160782	0.709118
A	Critical illness	Naïve CD4+ T cells	ENSG00000111331	OAS3	Protein-coding transcript	chr12:113,376,157-113,411,054	35.6958	rs150390228	chr12:113,395,704	G	A	1.62736e-05	0.0153403	-0.734444	5.859e-06	LD SNP	rs6489879	1.957e-11	0.0144257	0.672619	0.801773	0.160782	0.709118
A	Critical illness	Naïve CD4+ T cells	ENSG00000111331	OAS3	Protein-coding transcript	chr12:113,376,157-113,411,054	35.6958	rs7295756	chr12:113,392,744	C	T	1.62736e-05	0.0153403	-0.734444	3.046e-06	LD SNP	rs4767041	1.965e-12	0.000140725	0.620401	0.801438	0.160782	0.709118
A	Critical illness	Naïve CD4+ T cells	ENSG00000111331	OAS3	Protein-coding transcript	chr12:113,376,157-113,411,054	35.6958	rs7310667	chr12:113,392,182	A	G	1.62736e-05	0.0153403	-0.734444	3.403e-12	Lead SNP	rs7310667	3.403e-12	1	1	1	1	1
A	Critical illness	Naïve CD4+ T cells	ENSG00000111331	OAS3	Protein-coding transcript	chr12:113,376,157-113,411,054	35.6958	rs78220999	chr12:113,395,457	C	T	1.62736e-05	0.0153403	-0.734444	5.277e-06	LD SNP	rs6489879	1.957e-11	0.0144257	0.672619	0.801773	0.160782	0.709118
A	Critical illness	Naïve CD4+ T cells	ENSG00000137310	TCF19	Protein-coding transcript	chr6:31,126,319-31,134,936	22.4296	rs17197087	chr6:31,126,232	C	T	3.16518e-10	6.04991e-07	1.76254	0.008746	LD SNP	rs72856706	8.534e-13	0.848831	0.938071	0.961094	1	0.736354
A	Critical illness	Naïve CD4+ T cells	ENSG00000137310	TCF19	Protein-coding transcript	chr6:31,126,319-31,134,936	22.4296	rs17197101	chr6:31,126,409	G	T	3.16518e-10	6.04991e-07	1.76254	0.008487	LD SNP	rs72856706	8.534e-13	0.848831	0.938071	0.961094	1	0.736354
A	Critical illness	Naïve CD4+ T cells	ENSG00000137310	TCF19	Protein-coding transcript	chr6:31,126,319-31,134,936	22.4296	rs9263789	chr6:31,128,329	G	A	4.46526e-07	0.000318392	1.30874	0.5561	LD SNP	rs72856706	8.534e-13	0.327749	0.699877	0.57411	0.971834	0.911824
A	Critical illness	Naïve CD4+ T cells	ENSG00000137310	TCF19	Protein-coding transcript	chr6:31,126,319-31,134,936	22.4296	rs111748703	chr6:31,149,228	G	A	4.83474e-07	0.000337345	1.60334	0.0169	LD SNP	rs72856706	8.534e-13	0.785391	0.974519	1	1	0.902917
A	Critical illness	Naïve CD4+ T cells	ENSG00000137310	TCF19	Protein-coding transcript	chr6:31,126,319-31,134,936	22.4296	rs111837807	chr6:31,121,232	T	C	4.83474e-07	0.000337345	1.60334	7.312e-13	Lead SNP	rs111837807	7.312e-13	1	1	1	1	1
A	Critical illness	Naïve CD4+ T cells	ENSG00000137310	TCF19	Protein-coding transcript	chr6:31,126,319-31,134,936	22.4296	rs112279190	chr6:31,123,147	C	T	4.83474e-07	0.000337345	1.60334	0.005777	LD SNP	rs72856706	8.534e-13	0.848831	0.987137	1	1	1
A	Critical illness	Naïve CD4+ T cells	ENSG00000137310	TCF19	Protein-coding transcript	chr6:31,126,319-31,134,936	22.4296	rs112434986	chr6:31,154,814	A	C	4.83474e-07	0.000337345	1.60334	0.005742	LD SNP	rs72856706	8.534e-13	0.748131	0.974519	1	1	0.902917
A	Critical illness	Naïve CD4+ T cells	ENSG00000137310	TCF19	Protein-coding transcript	chr6:31,126,319-31,134,936	22.4296	rs112640945	chr6:31,117,673	C	T	4.83474e-07	0.000337345	1.60334	0.006064	LD SNP	rs72856706	8.534e-13	1	1	1	1	1
A	Critical illness	Naïve CD4+ T cells	ENSG00000137310	TCF19	Protein-coding transcript	chr6:31,126,319-31,134,936	22.4296	rs112785163	chr6:31,121,381	G	C	4.83474e-07	0.000337345	1.60334	9.602e-13	Lead SNP	rs112785163	9.602e-13	1	1	1	1	1
A	Critical illness	Naïve CD4+ T cells	ENSG00000137310	TCF19	Protein-coding transcript	chr6:31,126,319-31,134,936	22.4296	rs112865383	chr6:31,179,240	G	A	4.83474e-07	0.000337345	1.60334	0.003135	LD SNP	rs72856706	8.534e-13	0.918273	0.974519	0.960248	1	0.930743
A	Critical illness	Naïve CD4+ T cells	ENSG00000137310	TCF19	Protein-coding transcript	chr6:31,126,319-31,134,936	22.4296	rs113108526	chr6:31,095,942	G	A	4.83474e-07	0.000337345	1.60334	0.01682	LD SNP	rs72856706	8.534e-13	0.83676	0.974192	0.950327	0.800475	0.903414
A	Critical illness	Naïve CD4+ T cells	ENSG00000137310	TCF19	Protein-coding transcript	chr6:31,126,319-31,134,936	22.4296	rs113129896	chr6:31,123,359	C	G	4.83474e-07	0.000337345	1.60334	-10	LD SNP	rs72856706	7.923e-13	0.83887	0.961346	0.97066	1	0.986047
A	Critical illness	Naïve CD4+ T cells	ENSG00000137310	TCF19	Protein-coding transcript	chr6:31,126,319-31,134,936	22.4296	rs113379855	chr6:31,153,548	C	T	4.83474e-07	0.000337345	1.60334	0.00558	LD SNP	rs72856706	8.534e-13	0.748131	0.974519	1	1	0.902917
A	Critical illness	Naïve CD4+ T cells	ENSG00000137310	TCF19	Protein-coding transcript	chr6:31,126,319-31,134,936	22.4296	rs113542024	chr6:31,135,777	T	G	4.83474e-07	0.000337345	1.60334	0.004024	LD SNP	rs72856706	8.534e-13	0.918705	1	1	1	0.930799
A	Critical illness	Naïve CD4+ T cells	ENSG00000137310	TCF19	Protein-coding transcript	chr6:31,126,319-31,134,936	22.4296	rs113932411	chr6:31,117,695	G	A	4.83474e-07	0.000337345	1.60334	0.0114	LD SNP	rs72856706	8.534e-13	1	1	0.990041	0.971834	1
A	Critical illness	Naïve CD4+ T cells	ENSG00000137310	TCF19	Protein-coding transcript	chr6:31,126,319-31,134,936	22.4296	rs114881571	chr6:31,128,605	C	T	4.83474e-07	0.000337345	1.60334	0.006846	LD SNP	rs72856706	8.534e-13	0.848831	0.987137	1	1	1
A	Critical illness	Naïve CD4+ T cells	ENSG00000137310	TCF19	Protein-coding transcript	chr6:31,126,319-31,134,936	22.4296	rs11540822	chr6:31,118,898	A	T	4.83474e-07	0.000337345	1.60334	0.004741	LD SNP	rs72856706	8.534e-13	0.16536	0.974222	1	1	0.930799
A	Critical illness	Naïve CD4+ T cells	ENSG00000137310	TCF19	Protein-coding transcript	chr6:31,126,319-31,134,936	22.4296	rs130072	chr6:31,112,484	C	T	4.83474e-07	0.000337345	1.60334	0.01248	LD SNP	rs72856706	8.534e-13	1	1	1	1	1
A	Critical illness	Naïve CD4+ T cells	ENSG00000137310	TCF19	Protein-coding transcript	chr6:31,126,319-31,134,936	22.4296	rs138598988	chr6:31,115,032	C	T	4.83474e-07	0.000337345	1.60334	0.01317	LD SNP	rs72856706	8.534e-13	1	1	1	1	1
A	Critical illness	Naïve CD4+ T cells	ENSG00000137310	TCF19	Protein-coding transcript	chr6:31,126,319-31,134,936	22.4296	rs139804853	chr6:31,144,462	G	A	4.83474e-07	0.000337345	1.60334	0.005926	LD SNP	rs72856706	8.534e-13	0.806288	0.974519	1	1	0.916609
A	Critical illness	Naïve CD4+ T cells	ENSG00000137310	TCF19	Protein-coding transcript	chr6:31,126,319-31,134,936	22.4296	rs141715528	chr6:31,136,208	C	T	4.83474e-07	0.000337345	1.60334	0.004248	LD SNP	rs72856706	8.534e-13	0.83887	0.987137	1	1	1
A	Critical illness	Naïve CD4+ T cells	ENSG00000137310	TCF19	Protein-coding transcript	chr6:31,126,319-31,134,936	22.4296	rs142031128	chr6:31,164,689	C	T	4.83474e-07	0.000337345	1.60334	0.003531	LD SNP	rs72856706	8.534e-13	0.918273	0.987137	1	1	0.902917
A	Critical illness	Naïve CD4+ T cells	ENSG00000137310	TCF19	Protein-coding transcript	chr6:31,126,319-31,134,936	22.4296	rs142242725	chr6:31,135,878	G	A	4.83474e-07	0.000337345	1.60334	0.003774	LD SNP	rs72856706	8.534e-13	0.848831	0.987137	1	1	1
A	Critical illness	Naïve CD4+ T cells	ENSG00000137310	TCF19	Protein-coding transcript	chr6:31,126,319-31,134,936	22.4296	rs143334143	chr6:31,121,426	G	A	4.83474e-07	0.000337345	1.60334	7.779e-13	Lead SNP	rs143334143	7.779e-13	1	1	1	1	1
A	Critical illness	Naïve CD4+ T cells	ENSG00000137310	TCF19	Protein-coding transcript	chr6:31,126,319-31,134,936	22.4296	rs144131354	chr6:31,137,234	TA	T	4.83474e-07	0.000337345	1.60334	0.004786	LD SNP	rs72856706	8.534e-13	0.931603	1	1	1	0.930799
A	Critical illness	Naïve CD4+ T cells	ENSG00000137310	TCF19	Protein-coding transcript	chr6:31,126,319-31,134,936	22.4296	rs145024548	chr6:31,135,167	T	TAA	4.83474e-07	0.000337345	1.60334	-10	LD SNP	rs72856706	7.923e-13	0.835348	0.987137	0.989986	1	1
A	Critical illness	Naïve CD4+ T cells	ENSG00000137310	TCF19	Protein-coding transcript	chr6:31,126,319-31,134,936	22.4296	rs149090708	chr6:31,135,466	CAG	C	4.83474e-07	0.000337345	1.60334	0.00515	LD SNP	rs72856706	8.534e-13	0.848831	0.987137	1	1	1
A	Critical illness	Naïve CD4+ T cells	ENSG00000137310	TCF19	Protein-coding transcript	chr6:31,126,319-31,134,936	22.4296	rs150765547	chr6:31,159,581	G	A	4.83474e-07	0.000337345	1.60334	0.002468	LD SNP	rs72856706	8.534e-13	0.766368	0.974519	1	0.971834	0.902917
A	Critical illness	Naïve CD4+ T cells	ENSG00000137310	TCF19	Protein-coding transcript	chr6:31,126,319-31,134,936	22.4296	rs151095308	chr6:31,134,323	C	T	4.83474e-07	0.000337345	1.60334	0.004202	LD SNP	rs72856706	8.534e-13	0.848831	0.987137	1	1	1
A	Critical illness	Naïve CD4+ T cells	ENSG00000137310	TCF19	Protein-coding transcript	chr6:31,126,319-31,134,936	22.4296	rs17190776	chr6:31,130,865	G	A	4.83474e-07	0.000337345	1.60334	0.008118	LD SNP	rs72856706	8.534e-13	0.848831	0.987137	1	1	1
A	Critical illness	Naïve CD4+ T cells	ENSG00000137310	TCF19	Protein-coding transcript	chr6:31,126,319-31,134,936	22.4296	rs17190783	chr6:31,131,209	A	G	4.83474e-07	0.000337345	1.60334	0.008117	LD SNP	rs72856706	8.534e-13	0.848831	0.987137	1	1	0.98618
A	Critical illness	Naïve CD4+ T cells	ENSG00000137310	TCF19	Protein-coding transcript	chr6:31,126,319-31,134,936	22.4296	rs17190798	chr6:31,131,276	A	T	4.83474e-07	0.000337345	1.60334	0.008126	LD SNP	rs72856706	8.534e-13	0.848831	0.987137	1	1	1
A	Critical illness	Naïve CD4+ T cells	ENSG00000137310	TCF19	Protein-coding transcript	chr6:31,126,319-31,134,936	22.4296	rs17190811	chr6:31,131,837	A	T	4.83474e-07	0.000337345	1.60334	0.008395	LD SNP	rs72856706	8.534e-13	0.848831	0.987137	1	1	1
A	Critical illness	Naïve CD4+ T cells	ENSG00000137310	TCF19	Protein-coding transcript	chr6:31,126,319-31,134,936	22.4296	rs17197031	chr6:31,116,133	A	C	4.83474e-07	0.000337345	1.60334	0.01313	LD SNP	rs72856706	8.534e-13	1	1	1	1	0.930799
A	Critical illness	Naïve CD4+ T cells	ENSG00000137310	TCF19	Protein-coding transcript	chr6:31,126,319-31,134,936	22.4296	rs17197108	chr6:31,126,697	C	A	4.83474e-07	0.000337345	1.60334	0.008021	LD SNP	rs72856706	8.534e-13	0.848831	0.987137	1	1	1
A	Critical illness	Naïve CD4+ T cells	ENSG00000137310	TCF19	Protein-coding transcript	chr6:31,126,319-31,134,936	22.4296	rs17197276	chr6:31,146,340	C	T	4.83474e-07	0.000337345	1.60334	0.005207	LD SNP	rs72856706	8.534e-13	0.757155	0.974519	1	1	0.902917
A	Critical illness	Naïve CD4+ T cells	ENSG00000137310	TCF19	Protein-coding transcript	chr6:31,126,319-31,134,936	22.4296	rs17197686	chr6:31,178,540	T	G	4.83474e-07	0.000337345	1.60334	0.003592	LD SNP	rs72856706	8.534e-13	0.918273	0.974519	0.960248	1	0.862228
A	Critical illness	Naïve CD4+ T cells	ENSG00000137310	TCF19	Protein-coding transcript	chr6:31,126,319-31,134,936	22.4296	rs17851818	chr6:31,132,956	G	C	4.83474e-07	0.000337345	1.60334	0.006707	LD SNP	rs72856706	8.534e-13	0.848831	0.974192	0.980022	1	0.94458
A	Critical illness	Naïve CD4+ T cells	ENSG00000137310	TCF19	Protein-coding transcript	chr6:31,126,319-31,134,936	22.4296	rs2073724	chr6:31,129,707	C	T	4.83474e-07	0.000337345	1.60334	0.005514	LD SNP	rs72856706	8.534e-13	0.848831	0.987137	1	1	0.986047
A	Critical illness	Naïve CD4+ T cells	ENSG00000137310	TCF19	Protein-coding transcript	chr6:31,126,319-31,134,936	22.4296	rs372511752	chr6:31,135,722	CCT	C	4.83474e-07	0.000337345	1.60334	-10	LD SNP	rs72856706	7.923e-13	0.848831	0.987137	0.989986	1	1
A	Critical illness	Naïve CD4+ T cells	ENSG00000137310	TCF19	Protein-coding transcript	chr6:31,126,319-31,134,936	22.4296	rs45438402	chr6:31,133,663	T	C	4.83474e-07	0.000337345	1.60334	0.01086	LD SNP	rs72856706	8.534e-13	0.848831	0.987137	1	1	1
A	Critical illness	Naïve CD4+ T cells	ENSG00000137310	TCF19	Protein-coding transcript	chr6:31,126,319-31,134,936	22.4296	rs720468	chr6:31,125,993	C	G	4.83474e-07	0.000337345	1.60334	0.01012	LD SNP	rs72856706	8.534e-13	0.842546	0.987137	1	1	1
A	Critical illness	Naïve CD4+ T cells	ENSG00000137310	TCF19	Protein-coding transcript	chr6:31,126,319-31,134,936	22.4296	rs72856706	chr6:31,120,729	C	T	4.83474e-07	0.000337345	1.60334	7.923e-13	Lead SNP	rs72856706	7.923e-13	1	1	1	1	1
A	Critical illness	Naïve CD4+ T cells	ENSG00000137310	TCF19	Protein-coding transcript	chr6:31,126,319-31,134,936	22.4296	rs72856713	chr6:31,121,958	C	G	4.83474e-07	0.000337345	1.60334	4.917e-12	Lead SNP	rs72856713	4.917e-12	1	1	1	1	1
A	Critical illness	Naïve CD4+ T cells	ENSG00000137310	TCF19	Protein-coding transcript	chr6:31,126,319-31,134,936	22.4296	rs72856720	chr6:31,125,402	C	G	4.83474e-07	0.000337345	1.60334	0.01086	LD SNP	rs72856706	8.534e-13	0.848831	0.987137	1	1	1
A	Critical illness	Naïve CD4+ T cells	ENSG00000137310	TCF19	Protein-coding transcript	chr6:31,126,319-31,134,936	22.4296	rs72856721	chr6:31,127,800	G	T	4.83474e-07	0.000337345	1.60334	0.00803	LD SNP	rs72856706	8.534e-13	0.848831	0.987137	1	1	1
A	Critical illness	Naïve CD4+ T cells	ENSG00000137310	TCF19	Protein-coding transcript	chr6:31,126,319-31,134,936	22.4296	rs72856736	chr6:31,133,870	G	A	4.83474e-07	0.000337345	1.60334	0.004225	LD SNP	rs72856706	8.534e-13	0.848831	0.987137	1	1	1
A	Critical illness	Naïve CD4+ T cells	ENSG00000137310	TCF19	Protein-coding transcript	chr6:31,126,319-31,134,936	22.4296	rs72856737	chr6:31,134,625	A	G	4.83474e-07	0.000337345	1.60334	0.004193	LD SNP	rs72856706	8.534e-13	0.848831	0.987137	1	1	1
A	Critical illness	Naïve CD4+ T cells	ENSG00000137310	TCF19	Protein-coding transcript	chr6:31,126,319-31,134,936	22.4296	rs72856748	chr6:31,137,387	G	C	4.83474e-07	0.000337345	1.60334	0.003733	LD SNP	rs72856706	8.534e-13	0.848831	0.987137	1	1	1
A	Critical illness	Naïve CD4+ T cells	ENSG00000137310	TCF19	Protein-coding transcript	chr6:31,126,319-31,134,936	22.4296	rs72856757	chr6:31,141,671	C	T	4.83474e-07	0.000337345	1.60334	0.009924	LD SNP	rs72856706	8.534e-13	0.669889	0.96157	1	1	0.916609
A	Critical illness	Naïve CD4+ T cells	ENSG00000137310	TCF19	Protein-coding transcript	chr6:31,126,319-31,134,936	22.4296	rs72856758	chr6:31,141,954	T	C	4.83474e-07	0.000337345	1.60334	0.005738	LD SNP	rs72856706	8.534e-13	0.765532	0.974519	1	0.971134	0.902782
A	Critical illness	Naïve CD4+ T cells	ENSG00000137310	TCF19	Protein-coding transcript	chr6:31,126,319-31,134,936	22.4296	rs72863810	chr6:31,179,121	A	G	4.83474e-07	0.000337345	1.60334	0.003843	LD SNP	rs72856706	8.534e-13	0.904688	0.974519	0.940455	1	0.862228
A	Critical illness	Naïve CD4+ T cells	ENSG00000137310	TCF19	Protein-coding transcript	chr6:31,126,319-31,134,936	22.4296	rs72863820	chr6:31,182,682	C	A	4.83474e-07	0.000337345	1.60334	0.006295	LD SNP	rs72856706	8.534e-13	0.931559	0.96214	0.960248	1	0.862228
A	Critical illness	Naïve CD4+ T cells	ENSG00000137310	TCF19	Protein-coding transcript	chr6:31,126,319-31,134,936	22.4296	rs72863826	chr6:31,187,338	G	C	4.83474e-07	0.000337345	1.60334	0.007377	LD SNP	rs72856706	8.534e-13	0.918273	0.96214	0.960248	1	0.862228
A	Critical illness	Naïve CD4+ T cells	ENSG00000137310	TCF19	Protein-coding transcript	chr6:31,126,319-31,134,936	22.4296	rs72863830	chr6:31,189,541	G	A	4.83474e-07	0.000337345	1.60334	0.01252	LD SNP	rs72856706	8.534e-13	0.918273	0.949993	0.960248	1	0.862228
A	Critical illness	Naïve CD4+ T cells	ENSG00000137310	TCF19	Protein-coding transcript	chr6:31,126,319-31,134,936	22.4296	rs74633760	chr6:31,127,694	A	G	4.83474e-07	0.000337345	1.60334	0.007958	LD SNP	rs72856706	8.534e-13	0.848831	0.987137	1	1	0.930799
A	Critical illness	Naïve CD4+ T cells	ENSG00000137310	TCF19	Protein-coding transcript	chr6:31,126,319-31,134,936	22.4296	rs72856718	chr6:31,125,257	C	A	3.46942e-06	0.00184401	1.28827	0.009188	LD SNP	rs72856706	8.534e-13	0.848831	0.987137	1	1	1
A	Critical illness	Naïve CD4+ T cells	ENSG00000137310	TCF19	Protein-coding transcript	chr6:31,126,319-31,134,936	22.4296	rs111243857	chr6:31,102,373	C	T	3.61323e-06	0.00190694	1.3681	0.006952	LD SNP	rs72856706	8.534e-13	0.877477	0.96157	0.914521	0.82862	0.930799
A	Critical illness	Naïve CD4+ T cells	ENSG00000137310	TCF19	Protein-coding transcript	chr6:31,126,319-31,134,936	22.4296	rs376937075	chr6:31,100,242	T	G	3.61323e-06	0.00190694	1.3681	-10	LD SNP	rs72856706	7.923e-13	0.877654	0.949189	0.904558	0.82862	0.917047
A	Critical illness	Naïve CD4+ T cells	ENSG00000137310	TCF19	Protein-coding transcript	chr6:31,126,319-31,134,936	22.4296	rs4294047	chr6:31,101,583	G	A	3.61323e-06	0.00190694	1.3681	0.005385	LD SNP	rs72856706	8.534e-13	0.864723	0.949189	0.904558	0.82862	0.917115
A	Critical illness	Naïve CD4+ T cells	ENSG00000137310	TCF19	Protein-coding transcript	chr6:31,126,319-31,134,936	22.4296	rs534627164	chr6:31,100,194	GAAGCAGAGGCAGGAGAATCGCTTGAACTCAGGAGGCGGAGATTGCAGT	G	3.61323e-06	0.00190694	1.3681	-10	LD SNP	rs72856706	7.923e-13	0.89093	0.949189	0.904558	0.82862	0.917047
A	Critical illness	Naïve CD4+ T cells	ENSG00000137310	TCF19	Protein-coding transcript	chr6:31,126,319-31,134,936	22.4296	rs113580416	chr6:31,065,423	T	C	1.04142e-05	0.00475789	1.31197	0.01494	LD SNP	rs72856706	8.534e-13	0.420411	0.879837	0.867734	0.579107	0.741852
A	Critical illness	Naïve CD4+ T cells	ENSG00000137310	TCF19	Protein-coding transcript	chr6:31,126,319-31,134,936	22.4296	rs2233976	chr6:31,079,994	C	T	1.04142e-05	0.00475789	1.31197	0.008555	LD SNP	rs72856706	8.534e-13	0.420411	0.879837	0.867734	0.579107	0.741852
A	Critical illness	Naïve CD4+ T cells	ENSG00000137310	TCF19	Protein-coding transcript	chr6:31,126,319-31,134,936	22.4296	rs72853130	chr6:31,075,139	A	G	1.04142e-05	0.00475789	1.31197	0.01131	LD SNP	rs72856706	8.534e-13	0.535106	0.890923	0.876388	0.579107	0.741852
A	Critical illness	Naïve CD4+ T cells	ENSG00000137310	TCF19	Protein-coding transcript	chr6:31,126,319-31,134,936	22.4296	rs72861369	chr6:31,045,717	C	T	1.04142e-05	0.00475789	1.31197	0.004731	LD SNP	rs72856706	8.534e-13	0.522569	0.867205	0.876388	0.428163	0.724627
A	Critical illness	Naïve CD4+ T cells	ENSG00000137310	TCF19	Protein-coding transcript	chr6:31,126,319-31,134,936	22.4296	rs28879727	chr6:31,223,601	C	T	1.43914e-05	0.00611027	1.34307	-10	LD SNP	rs72856706	7.923e-13	0.864205	0.89669	0.923874	0.846708	0.824623
A	Critical illness	Naïve CD4+ T cells	ENSG00000137310	TCF19	Protein-coding transcript	chr6:31,126,319-31,134,936	22.4296	rs72863043	chr6:31,119,445	C	T	1.48327e-05	0.0062855	1.28723	0.006655	LD SNP	rs72856706	8.534e-13	1	1	1	1	1
A	Critical illness	Naïve CD4+ T cells	ENSG00000137310	TCF19	Protein-coding transcript	chr6:31,126,319-31,134,936	22.4296	rs73390981	chr6:31,243,578	G	A	3.98202e-05	0.0142928	1.1162	0.02186	LD SNP	rs72856706	8.534e-13	0.406785	0.747639	0.761777	0.838503	0.675289
A	Critical illness	Naïve CD4+ T cells	ENSG00000137310	TCF19	Protein-coding transcript	chr6:31,126,319-31,134,936	22.4296	rs281860333	chr6:31,239,607	G	A	8.17407e-05	0.0260461	0.943021	-10	LD SNP	rs72856706	7.923e-13	0.120638	0.680793	0.715913	0.838503	0.679147
A	Critical illness	Naïve CD4+ T cells	ENSG00000137310	TCF19	Protein-coding transcript	chr6:31,126,319-31,134,936	22.4296	rs41542423	chr6:31,239,607	G	A	8.17407e-05	0.0260461	0.943021	-10	LD SNP	rs72856706	7.923e-13	0.120638	0.680793	0.715913	0.838503	0.679147
A	Critical illness	Naïve CD4+ T cells	ENSG00000137310	TCF19	Protein-coding transcript	chr6:31,126,319-31,134,936	22.4296	rs114300451	chr6:31,234,537	G	A	8.85761e-05	0.0279463	1.0114	0.003367	LD SNP	rs72856706	8.534e-13	0.177111	0.823297	0.892935	0.942982	0.848791
A	Critical illness	Naïve CD4+ T cells	ENSG00000159110	IFNAR2	Protein-coding transcript	chr21:34,602,206-34,637,980	67.894	rs11088247	chr21:34,603,249	C	G	1.84479e-09	9.59626e-06	-0.79479	3.299e-11	Lead SNP	rs11088247	3.299e-11	1	1	1	1	1
A	Critical illness	Naïve CD4+ T cells	ENSG00000159110	IFNAR2	Protein-coding transcript	chr21:34,602,206-34,637,980	67.894	rs12482060	chr21:34,611,571	C	G	1.84479e-09	9.59626e-06	-0.79479	9.944e-11	Lead SNP	rs12482060	9.944e-11	1	1	1	1	1
A	Critical illness	Naïve CD4+ T cells	ENSG00000159110	IFNAR2	Protein-coding transcript	chr21:34,602,206-34,637,980	67.894	rs12482556	chr21:34,602,934	T	C	1.84479e-09	9.59626e-06	-0.79479	1.64e-11	Lead SNP	rs12482556	1.64e-11	1	1	1	1	1
A	Critical illness	Naïve CD4+ T cells	ENSG00000159110	IFNAR2	Protein-coding transcript	chr21:34,602,206-34,637,980	67.894	rs2834154	chr21:34,606,634	A	C	1.84479e-09	9.59626e-06	-0.79479	5.574e-11	Lead SNP	rs2834154	5.574e-11	1	1	1	1	1
A	Critical illness	Naïve CD4+ T cells	ENSG00000159110	IFNAR2	Protein-coding transcript	chr21:34,602,206-34,637,980	67.894	rs6517153	chr21:34,607,436	G	A	1.84479e-09	9.59626e-06	-0.79479	4.068e-11	Lead SNP	rs6517153	4.068e-11	1	1	1	1	1
A	Critical illness	Naïve CD4+ T cells	ENSG00000159110	IFNAR2	Protein-coding transcript	chr21:34,602,206-34,637,980	67.894	rs9636867	chr21:34,609,944	A	G	1.84479e-09	9.59626e-06	-0.79479	7.573e-12	Lead SNP	rs9636867	7.573e-12	1	1	1	1	1
A	Critical illness	Naïve CD4+ T cells	ENSG00000159110	IFNAR2	Protein-coding transcript	chr21:34,602,206-34,637,980	67.894	rs2186277	chr21:34,593,122	T	C	3.99456e-09	1.8362e-05	-0.782636	1.738e-07	LD SNP	rs2186317	6.896e-09	0.997157	1	1	1	0.995632
A	Critical illness	Naïve CD4+ T cells	ENSG00000159110	IFNAR2	Protein-coding transcript	chr21:34,602,206-34,637,980	67.894	rs2186317	chr21:34,593,574	G	C	3.99456e-09	1.8362e-05	-0.782636	6.896e-09	Lead SNP	rs2186317	6.896e-09	1	1	1	1	1
A	Critical illness	Naïve CD4+ T cells	ENSG00000159110	IFNAR2	Protein-coding transcript	chr21:34,602,206-34,637,980	67.894	rs2073361	chr21:34,619,445	A	G	4.35742e-09	1.97909e-05	0.775901	5.271e-14	Lead SNP	rs2073361	5.271e-14	1	1	1	1	1
A	Critical illness	Naïve CD4+ T cells	ENSG00000159110	IFNAR2	Protein-coding transcript	chr21:34,602,206-34,637,980	67.894	rs2252639	chr21:34,617,729	A	G	4.35742e-09	1.97909e-05	0.775901	8.804e-14	Lead SNP	rs2252639	8.804e-14	1	1	1	1	1
A	Critical illness	Naïve CD4+ T cells	ENSG00000159110	IFNAR2	Protein-coding transcript	chr21:34,602,206-34,637,980	67.894	rs2252650	chr21:34,617,950	A	T	4.35742e-09	1.97909e-05	0.775901	1.048e-13	Lead SNP	rs2252650	1.048e-13	1	1	1	1	1
A	Critical illness	Naïve CD4+ T cells	ENSG00000159110	IFNAR2	Protein-coding transcript	chr21:34,602,206-34,637,980	67.894	rs2834161	chr21:34,620,207	C	T	4.35742e-09	1.97909e-05	0.775901	9.308e-14	Lead SNP	rs2834161	9.308e-14	1	1	1	1	1
A	Critical illness	Naïve CD4+ T cells	ENSG00000159110	IFNAR2	Protein-coding transcript	chr21:34,602,206-34,637,980	67.894	rs2834163	chr21:34,620,451	G	A	4.35742e-09	1.97909e-05	0.775901	5.278e-14	Lead SNP	rs2834163	5.278e-14	1	1	1	1	1
A	Critical illness	Naïve CD4+ T cells	ENSG00000159110	IFNAR2	Protein-coding transcript	chr21:34,602,206-34,637,980	67.894	rs2236758	chr21:34,625,413	A	G	4.45778e-09	2.01565e-05	0.777234	8.317e-08	LD SNP	rs2300370	6.901e-12	0.469414	0.943279	0.953743	0.973002	0.992067
A	Critical illness	Naïve CD4+ T cells	ENSG00000159110	IFNAR2	Protein-coding transcript	chr21:34,602,206-34,637,980	67.894	rs1051393	chr21:34,614,255	T	G	6.09738e-09	2.49391e-05	-0.769862	1.69e-10	Lead SNP	rs1051393	1.69e-10	1	1	1	1	1
A	Critical illness	Naïve CD4+ T cells	ENSG00000159110	IFNAR2	Protein-coding transcript	chr21:34,602,206-34,637,980	67.894	rs13050728	chr21:34,615,210	T	C	6.09738e-09	2.49391e-05	0.769862	1.301e-14	Lead SNP	rs13050728	1.301e-14	1	1	1	1	1
A	Critical illness	Naïve CD4+ T cells	ENSG00000159110	IFNAR2	Protein-coding transcript	chr21:34,602,206-34,637,980	67.894	rs17860115	chr21:34,602,305	C	A	6.09738e-09	2.49391e-05	-0.769862	9.155e-12	Lead SNP	rs17860115	9.155e-12	1	1	1	1	1
A	Critical illness	Naïve CD4+ T cells	ENSG00000159110	IFNAR2	Protein-coding transcript	chr21:34,602,206-34,637,980	67.894	rs17860169	chr21:34,613,301	A	G	6.09738e-09	2.49391e-05	-0.769862	1.076e-11	Lead SNP	rs17860169	1.076e-11	1	1	1	1	1
A	Critical illness	Naïve CD4+ T cells	ENSG00000159110	IFNAR2	Protein-coding transcript	chr21:34,602,206-34,637,980	67.894	rs2236756	chr21:34,616,923	C	A	6.09738e-09	2.49391e-05	0.769862	1.257e-13	Lead SNP	rs2236756	1.257e-13	1	1	1	1	1
A	Critical illness	Naïve CD4+ T cells	ENSG00000159110	IFNAR2	Protein-coding transcript	chr21:34,602,206-34,637,980	67.894	rs2300370	chr21:34,604,557	G	A	6.09738e-09	2.49391e-05	-0.769862	6.901e-12	Lead SNP	rs2300370	6.901e-12	1	1	1	1	1
A	Critical illness	Naïve CD4+ T cells	ENSG00000159110	IFNAR2	Protein-coding transcript	chr21:34,602,206-34,637,980	67.894	rs557428914	chr21:34,610,985	G	GT	6.09738e-09	2.49391e-05	-0.769862	-10	LD SNP	rs9976829	6.058e-10	0.970692	0.988417	0.987158	0.986445	0.988078
A	Critical illness	Naïve CD4+ T cells	ENSG00000159110	IFNAR2	Protein-coding transcript	chr21:34,602,206-34,637,980	67.894	rs62226155	chr21:34,614,987	G	C	6.09738e-09	2.49391e-05	0.769862	2.076e-08	Lead SNP	rs62226155	2.076e-08	1	1	1	1	1
A	Critical illness	Naïve CD4+ T cells	ENSG00000159110	IFNAR2	Protein-coding transcript	chr21:34,602,206-34,637,980	67.894	rs9976829	chr21:34,614,834	G	A	6.09738e-09	2.49391e-05	0.769862	2.045e-14	Lead SNP	rs9976829	2.045e-14	1	1	1	1	1
A	Critical illness	Naïve CD4+ T cells	ENSG00000159110	IFNAR2	Protein-coding transcript	chr21:34,602,206-34,637,980	67.894	rs2834158	chr21:34,617,213	T	C	6.23248e-09	2.54233e-05	0.769196	4.871e-08	Lead SNP	rs2834158	4.871e-08	1	1	1	1	1
A	Critical illness	Naïve CD4+ T cells	ENSG00000159110	IFNAR2	Protein-coding transcript	chr21:34,602,206-34,637,980	67.894	rs12482968	chr21:34,595,255	A	G	1.05224e-08	3.29502e-05	-0.771023	3.376e-07	LD SNP	rs2186317	6.896e-09	0.757817	0.994023	1	1	0.991328
A	Critical illness	Naïve CD4+ T cells	ENSG00000159110	IFNAR2	Protein-coding transcript	chr21:34,602,206-34,637,980	67.894	rs2284550	chr21:34,618,285	G	A	1.32605e-08	3.99925e-05	0.754427	2.603e-11	Lead SNP	rs2284550	2.603e-11	1	1	1	1	1
A	Critical illness	Naïve CD4+ T cells	ENSG00000159110	IFNAR2	Protein-coding transcript	chr21:34,602,206-34,637,980	67.894	rs9975538	chr21:34,626,854	C	T	1.40493e-08	4.21625e-05	0.766842	2.907e-08	Lead SNP	rs9975538	2.907e-08	1	1	1	1	1
A	Critical illness	Naïve CD4+ T cells	ENSG00000159110	IFNAR2	Protein-coding transcript	chr21:34,602,206-34,637,980	67.894	rs2834164	chr21:34,621,948	A	C	2.25269e-08	5.99219e-05	0.752366	2.242e-11	Lead SNP	rs2834164	2.242e-11	1	1	1	1	1
A	Critical illness	Naïve CD4+ T cells	ENSG00000159110	IFNAR2	Protein-coding transcript	chr21:34,602,206-34,637,980	67.894	rs2834165	chr21:34,622,536	A	G	2.25269e-08	5.99219e-05	0.752366	2.253e-11	Lead SNP	rs2834165	2.253e-11	1	1	1	1	1
A	Critical illness	Naïve CD4+ T cells	ENSG00000159110	IFNAR2	Protein-coding transcript	chr21:34,602,206-34,637,980	67.894	rs2834157	chr21:34,616,545	A	G	2.43872e-08	6.44758e-05	0.75742	3.335e-13	Lead SNP	rs2834157	3.335e-13	1	1	1	1	1
A	Critical illness	Naïve CD4+ T cells	ENSG00000159110	IFNAR2	Protein-coding transcript	chr21:34,602,206-34,637,980	67.894	rs12053666	chr21:34,618,439	G	A	3.64005e-08	9.21538e-05	-0.759819	9.916e-11	Lead SNP	rs12053666	9.916e-11	1	1	1	1	1
A	Critical illness	Naïve CD4+ T cells	ENSG00000159110	IFNAR2	Protein-coding transcript	chr21:34,602,206-34,637,980	67.894	rs2284549	chr21:34,618,043	A	T	3.64005e-08	9.21538e-05	0.759819	2.225e-13	Lead SNP	rs2284549	2.225e-13	1	1	1	1	1
A	Critical illness	Naïve CD4+ T cells	ENSG00000159110	IFNAR2	Protein-coding transcript	chr21:34,602,206-34,637,980	67.894	rs2284551	chr21:34,618,313	A	G	3.64005e-08	9.21538e-05	0.759819	2.325e-13	Lead SNP	rs2284551	2.325e-13	1	1	1	1	1
A	Critical illness	Naïve CD4+ T cells	ENSG00000159110	IFNAR2	Protein-coding transcript	chr21:34,602,206-34,637,980	67.894	rs12482014	chr21:34,611,318	C	T	3.95526e-08	9.95541e-05	-0.76654	1.559e-10	Lead SNP	rs12482014	1.559e-10	1	1	1	1	1
A	Critical illness	Naïve CD4+ T cells	ENSG00000159110	IFNAR2	Protein-coding transcript	chr21:34,602,206-34,637,980	67.894	rs12482193	chr21:34,611,545	T	C	3.95526e-08	9.95541e-05	-0.76654	5.431e-11	Lead SNP	rs12482193	5.431e-11	1	1	1	1	1
A	Critical illness	Naïve CD4+ T cells	ENSG00000159110	IFNAR2	Protein-coding transcript	chr21:34,602,206-34,637,980	67.894	rs143687404	chr21:34,606,972	GGGTTTGTCT	G	3.95526e-08	9.95541e-05	-0.76654	3.053e-06	LD SNP	rs2248420	9.447e-11	1	1	0.995584	1	1
A	Critical illness	Naïve CD4+ T cells	ENSG00000159110	IFNAR2	Protein-coding transcript	chr21:34,602,206-34,637,980	67.894	rs17860142	chr21:34,607,870	C	G	3.95526e-08	9.95541e-05	-0.76654	9.439e-11	Lead SNP	rs17860142	9.439e-11	1	1	1	1	1
A	Critical illness	Naïve CD4+ T cells	ENSG00000159110	IFNAR2	Protein-coding transcript	chr21:34,602,206-34,637,980	67.894	rs17860165	chr21:34,611,730	C	T	3.95526e-08	9.95541e-05	-0.76654	1.003e-10	Lead SNP	rs17860165	1.003e-10	1	1	1	1	1
A	Critical illness	Naïve CD4+ T cells	ENSG00000159110	IFNAR2	Protein-coding transcript	chr21:34,602,206-34,637,980	67.894	rs3153	chr21:34,609,505	G	A	3.95526e-08	9.95541e-05	-0.76654	2.762e-10	Lead SNP	rs3153	2.762e-10	1	1	1	1	1
A	Critical illness	Naïve CD4+ T cells	ENSG00000159110	IFNAR2	Protein-coding transcript	chr21:34,602,206-34,637,980	67.894	rs11701402	chr21:34,627,774	C	G	5.21079e-08	0.000124587	0.735905	1.927e-07	LD SNP	rs9975538	2.907e-08	0.2646	0.945192	0.987185	1	0.988327
A	Critical illness	Naïve CD4+ T cells	ENSG00000159110	IFNAR2	Protein-coding transcript	chr21:34,602,206-34,637,980	67.894	rs2236757	chr21:34,624,917	A	G	5.6245e-08	0.000132269	0.75204	2.454e-13	Lead SNP	rs2236757	2.454e-13	1	1	1	1	1
A	Critical illness	Naïve CD4+ T cells	ENSG00000159110	IFNAR2	Protein-coding transcript	chr21:34,602,206-34,637,980	67.894	rs56079299	chr21:34,589,811	A	G	6.74365e-08	0.000157252	-0.759897	7.707e-07	LD SNP	rs12627039	3.865e-11	0.982174	0.99419	0.991185	0.947157	0.956457
A	Critical illness	Naïve CD4+ T cells	ENSG00000159110	IFNAR2	Protein-coding transcript	chr21:34,602,206-34,637,980	67.894	rs9975738	chr21:34,602,246	T	G	8.83941e-08	0.000200438	-0.736987	2.409e-09	Lead SNP	rs9975738	2.409e-09	1	1	1	1	1
A	Critical illness	Naïve CD4+ T cells	ENSG00000159110	IFNAR2	Protein-coding transcript	chr21:34,602,206-34,637,980	67.894	rs2186278	chr21:34,593,150	T	G	9.61177e-08	0.000216661	-0.755591	4.496e-06	LD SNP	rs62226132	4.175e-10	1	1	0.995573	0.995518	0.995881
A	Critical illness	Naïve CD4+ T cells	ENSG00000159110	IFNAR2	Protein-coding transcript	chr21:34,602,206-34,637,980	67.894	rs62226130	chr21:34,590,623	A	G	9.61177e-08	0.000216661	-0.755591	6.252e-07	LD SNP	rs12627039	3.865e-11	0.833866	0.994168	0.986774	0.938848	0.956457
A	Critical illness	Naïve CD4+ T cells	ENSG00000159110	IFNAR2	Protein-coding transcript	chr21:34,602,206-34,637,980	67.894	rs62226131	chr21:34,593,673	T	A	9.61177e-08	0.000216661	-0.755591	3.495e-06	LD SNP	rs62226132	4.175e-10	0.992935	1	1	1	1
A	Critical illness	Naïve CD4+ T cells	ENSG00000159110	IFNAR2	Protein-coding transcript	chr21:34,602,206-34,637,980	67.894	rs62226132	chr21:34,593,710	T	A	9.61177e-08	0.000216661	-0.755591	4.175e-10	Lead SNP	rs62226132	4.175e-10	1	1	1	1	1
A	Critical illness	Naïve CD4+ T cells	ENSG00000159110	IFNAR2	Protein-coding transcript	chr21:34,602,206-34,637,980	67.894	rs4553897	chr21:34,599,084	G	A	1.03742e-07	0.000230264	-0.751518	2.647e-10	Lead SNP	rs4553897	2.647e-10	1	1	1	1	1
A	Critical illness	Naïve CD4+ T cells	ENSG00000159110	IFNAR2	Protein-coding transcript	chr21:34,602,206-34,637,980	67.894	rs4817554	chr21:34,625,998	T	G	1.06642e-07	0.000236528	0.729853	8.345e-07	LD SNP	rs2284550	2.603e-11	0.881937	0.965144	0.945878	0.951802	0.991964
A	Critical illness	Naïve CD4+ T cells	ENSG00000159110	IFNAR2	Protein-coding transcript	chr21:34,602,206-34,637,980	67.894	rs2248420	chr21:34,605,778	C	T	1.11738e-07	0.000245683	-0.741128	9.447e-11	Lead SNP	rs2248420	9.447e-11	1	1	1	1	1
A	Critical illness	Naïve CD4+ T cells	ENSG00000159110	IFNAR2	Protein-coding transcript	chr21:34,602,206-34,637,980	67.894	rs62226152	chr21:34,596,750	C	T	1.48438e-07	0.000313685	-0.746968	4.444e-10	Lead SNP	rs62226152	4.444e-10	1	1	1	1	1
A	Critical illness	Naïve CD4+ T cells	ENSG00000159110	IFNAR2	Protein-coding transcript	chr21:34,602,206-34,637,980	67.894	rs140835879	chr21:34,615,020	C	CTCT	3.24488e-07	0.000611038	0.688084	-10	LD SNP	rs2284550	1.104e-08	0.890867	0.881179	0.824785	0.609983	0.675581
A	Critical illness	Naïve CD4+ T cells	ENSG00000243646	IL10RB	Protein-coding transcript	chr21:34,638,663-34,669,539	26.8102	rs2073361	chr21:34,619,445	A	G	3.5834e-07	0.000669398	-0.669194	5.271e-14	Lead SNP	rs2073361	5.271e-14	1	1	1	1	1
A	Critical illness	Naïve CD4+ T cells	ENSG00000243646	IL10RB	Protein-coding transcript	chr21:34,638,663-34,669,539	26.8102	rs2252639	chr21:34,617,729	A	G	3.5834e-07	0.000669398	-0.669194	8.804e-14	Lead SNP	rs2252639	8.804e-14	1	1	1	1	1
A	Critical illness	Naïve CD4+ T cells	ENSG00000243646	IL10RB	Protein-coding transcript	chr21:34,638,663-34,669,539	26.8102	rs2252650	chr21:34,617,950	A	T	3.5834e-07	0.000669398	-0.669194	1.048e-13	Lead SNP	rs2252650	1.048e-13	1	1	1	1	1
A	Critical illness	Naïve CD4+ T cells	ENSG00000243646	IL10RB	Protein-coding transcript	chr21:34,638,663-34,669,539	26.8102	rs2834161	chr21:34,620,207	C	T	3.5834e-07	0.000669398	-0.669194	9.308e-14	Lead SNP	rs2834161	9.308e-14	1	1	1	1	1
A	Critical illness	Naïve CD4+ T cells	ENSG00000243646	IL10RB	Protein-coding transcript	chr21:34,638,663-34,669,539	26.8102	rs2834163	chr21:34,620,451	G	A	3.5834e-07	0.000669398	-0.669194	5.278e-14	Lead SNP	rs2834163	5.278e-14	1	1	1	1	1
A	Critical illness	Naïve CD4+ T cells	ENSG00000243646	IL10RB	Protein-coding transcript	chr21:34,638,663-34,669,539	26.8102	rs2236758	chr21:34,625,413	A	G	3.94638e-07	0.000724747	-0.668628	8.317e-08	LD SNP	rs2300370	6.901e-12	0.469414	0.943279	0.953743	0.973002	0.992067
A	Critical illness	Naïve CD4+ T cells	ENSG00000243646	IL10RB	Protein-coding transcript	chr21:34,638,663-34,669,539	26.8102	rs9975538	chr21:34,626,854	C	T	7.96539e-07	0.00137547	-0.662416	2.907e-08	Lead SNP	rs9975538	2.907e-08	1	1	1	1	1
A	Critical illness	Naïve CD4+ T cells	ENSG00000243646	IL10RB	Protein-coding transcript	chr21:34,638,663-34,669,539	26.8102	rs1051393	chr21:34,614,255	T	G	1.07658e-06	0.00177952	0.645035	1.69e-10	Lead SNP	rs1051393	1.69e-10	1	1	1	1	1
A	Critical illness	Naïve CD4+ T cells	ENSG00000243646	IL10RB	Protein-coding transcript	chr21:34,638,663-34,669,539	26.8102	rs13050728	chr21:34,615,210	T	C	1.07658e-06	0.00177952	-0.645035	1.301e-14	Lead SNP	rs13050728	1.301e-14	1	1	1	1	1
A	Critical illness	Naïve CD4+ T cells	ENSG00000243646	IL10RB	Protein-coding transcript	chr21:34,638,663-34,669,539	26.8102	rs17860115	chr21:34,602,305	C	A	1.07658e-06	0.00177952	0.645035	9.155e-12	Lead SNP	rs17860115	9.155e-12	1	1	1	1	1
A	Critical illness	Naïve CD4+ T cells	ENSG00000243646	IL10RB	Protein-coding transcript	chr21:34,638,663-34,669,539	26.8102	rs17860169	chr21:34,613,301	A	G	1.07658e-06	0.00177952	0.645035	1.076e-11	Lead SNP	rs17860169	1.076e-11	1	1	1	1	1
A	Critical illness	Naïve CD4+ T cells	ENSG00000243646	IL10RB	Protein-coding transcript	chr21:34,638,663-34,669,539	26.8102	rs2236756	chr21:34,616,923	C	A	1.07658e-06	0.00177952	-0.645035	1.257e-13	Lead SNP	rs2236756	1.257e-13	1	1	1	1	1
A	Critical illness	Naïve CD4+ T cells	ENSG00000243646	IL10RB	Protein-coding transcript	chr21:34,638,663-34,669,539	26.8102	rs2300370	chr21:34,604,557	G	A	1.07658e-06	0.00177952	0.645035	6.901e-12	Lead SNP	rs2300370	6.901e-12	1	1	1	1	1
A	Critical illness	Naïve CD4+ T cells	ENSG00000243646	IL10RB	Protein-coding transcript	chr21:34,638,663-34,669,539	26.8102	rs557428914	chr21:34,610,985	G	GT	1.07658e-06	0.00177952	0.645035	-10	LD SNP	rs9976829	6.058e-10	0.970692	0.988417	0.987158	0.986445	0.988078
A	Critical illness	Naïve CD4+ T cells	ENSG00000243646	IL10RB	Protein-coding transcript	chr21:34,638,663-34,669,539	26.8102	rs62226155	chr21:34,614,987	G	C	1.07658e-06	0.00177952	-0.645035	2.076e-08	Lead SNP	rs62226155	2.076e-08	1	1	1	1	1
A	Critical illness	Naïve CD4+ T cells	ENSG00000243646	IL10RB	Protein-coding transcript	chr21:34,638,663-34,669,539	26.8102	rs9976829	chr21:34,614,834	G	A	1.07658e-06	0.00177952	-0.645035	2.045e-14	Lead SNP	rs9976829	2.045e-14	1	1	1	1	1
A	Critical illness	Naïve CD4+ T cells	ENSG00000243646	IL10RB	Protein-coding transcript	chr21:34,638,663-34,669,539	26.8102	rs2834158	chr21:34,617,213	T	C	1.17635e-06	0.00193288	-0.642801	4.871e-08	Lead SNP	rs2834158	4.871e-08	1	1	1	1	1
A	Critical illness	Naïve CD4+ T cells	ENSG00000243646	IL10RB	Protein-coding transcript	chr21:34,638,663-34,669,539	26.8102	rs11088247	chr21:34,603,249	C	G	1.65393e-06	0.00260592	0.638394	3.299e-11	Lead SNP	rs11088247	3.299e-11	1	1	1	1	1
A	Critical illness	Naïve CD4+ T cells	ENSG00000243646	IL10RB	Protein-coding transcript	chr21:34,638,663-34,669,539	26.8102	rs12482060	chr21:34,611,571	C	G	1.65393e-06	0.00260592	0.638394	9.944e-11	Lead SNP	rs12482060	9.944e-11	1	1	1	1	1
A	Critical illness	Naïve CD4+ T cells	ENSG00000243646	IL10RB	Protein-coding transcript	chr21:34,638,663-34,669,539	26.8102	rs12482556	chr21:34,602,934	T	C	1.65393e-06	0.00260592	0.638394	1.64e-11	Lead SNP	rs12482556	1.64e-11	1	1	1	1	1
A	Critical illness	Naïve CD4+ T cells	ENSG00000243646	IL10RB	Protein-coding transcript	chr21:34,638,663-34,669,539	26.8102	rs2834154	chr21:34,606,634	A	C	1.65393e-06	0.00260592	0.638394	5.574e-11	Lead SNP	rs2834154	5.574e-11	1	1	1	1	1
A	Critical illness	Naïve CD4+ T cells	ENSG00000243646	IL10RB	Protein-coding transcript	chr21:34,638,663-34,669,539	26.8102	rs6517153	chr21:34,607,436	G	A	1.65393e-06	0.00260592	0.638394	4.068e-11	Lead SNP	rs6517153	4.068e-11	1	1	1	1	1
A	Critical illness	Naïve CD4+ T cells	ENSG00000243646	IL10RB	Protein-coding transcript	chr21:34,638,663-34,669,539	26.8102	rs9636867	chr21:34,609,944	A	G	1.65393e-06	0.00260592	0.638394	7.573e-12	Lead SNP	rs9636867	7.573e-12	1	1	1	1	1
A	Critical illness	Naïve CD4+ T cells	ENSG00000243646	IL10RB	Protein-coding transcript	chr21:34,638,663-34,669,539	26.8102	rs11701402	chr21:34,627,774	C	G	1.768e-06	0.00275762	-0.639462	1.927e-07	LD SNP	rs9975538	2.907e-08	0.2646	0.945192	0.987185	1	0.988327
A	Critical illness	Naïve CD4+ T cells	ENSG00000243646	IL10RB	Protein-coding transcript	chr21:34,638,663-34,669,539	26.8102	rs2834157	chr21:34,616,545	A	G	2.31389e-06	0.00344678	-0.638617	3.335e-13	Lead SNP	rs2834157	3.335e-13	1	1	1	1	1
A	Critical illness	Naïve CD4+ T cells	ENSG00000243646	IL10RB	Protein-coding transcript	chr21:34,638,663-34,669,539	26.8102	rs12053666	chr21:34,618,439	G	A	2.69503e-06	0.00389788	0.643668	9.916e-11	Lead SNP	rs12053666	9.916e-11	1	1	1	1	1
A	Critical illness	Naïve CD4+ T cells	ENSG00000243646	IL10RB	Protein-coding transcript	chr21:34,638,663-34,669,539	26.8102	rs2284549	chr21:34,618,043	A	T	2.69503e-06	0.00389788	-0.643668	2.225e-13	Lead SNP	rs2284549	2.225e-13	1	1	1	1	1
A	Critical illness	Naïve CD4+ T cells	ENSG00000243646	IL10RB	Protein-coding transcript	chr21:34,638,663-34,669,539	26.8102	rs2284551	chr21:34,618,313	A	G	2.69503e-06	0.00389788	-0.643668	2.325e-13	Lead SNP	rs2284551	2.325e-13	1	1	1	1	1
A	Critical illness	Naïve CD4+ T cells	ENSG00000243646	IL10RB	Protein-coding transcript	chr21:34,638,663-34,669,539	26.8102	rs2236757	chr21:34,624,917	A	G	3.31812e-06	0.00450166	-0.639465	2.454e-13	Lead SNP	rs2236757	2.454e-13	1	1	1	1	1
A	Critical illness	Naïve CD4+ T cells	ENSG00000243646	IL10RB	Protein-coding transcript	chr21:34,638,663-34,669,539	26.8102	rs56079299	chr21:34,589,811	A	G	5.91391e-06	0.00730668	0.63454	7.707e-07	LD SNP	rs12627039	3.865e-11	0.982174	0.99419	0.991185	0.947157	0.956457
A	Critical illness	Naïve CD4+ T cells	ENSG00000243646	IL10RB	Protein-coding transcript	chr21:34,638,663-34,669,539	26.8102	rs2248420	chr21:34,605,778	C	T	6.40094e-06	0.00777893	0.625752	9.447e-11	Lead SNP	rs2248420	9.447e-11	1	1	1	1	1
A	Critical illness	Naïve CD4+ T cells	ENSG00000243646	IL10RB	Protein-coding transcript	chr21:34,638,663-34,669,539	26.8102	rs2186278	chr21:34,593,150	T	G	6.82478e-06	0.00820226	0.633509	4.496e-06	LD SNP	rs62226132	4.175e-10	1	1	0.995573	0.995518	0.995881
A	Critical illness	Naïve CD4+ T cells	ENSG00000243646	IL10RB	Protein-coding transcript	chr21:34,638,663-34,669,539	26.8102	rs62226130	chr21:34,590,623	A	G	6.82478e-06	0.00820226	0.633509	6.252e-07	LD SNP	rs12627039	3.865e-11	0.833866	0.994168	0.986774	0.938848	0.956457
A	Critical illness	Naïve CD4+ T cells	ENSG00000243646	IL10RB	Protein-coding transcript	chr21:34,638,663-34,669,539	26.8102	rs62226131	chr21:34,593,673	T	A	6.82478e-06	0.00820226	0.633509	3.495e-06	LD SNP	rs62226132	4.175e-10	0.992935	1	1	1	1
A	Critical illness	Naïve CD4+ T cells	ENSG00000243646	IL10RB	Protein-coding transcript	chr21:34,638,663-34,669,539	26.8102	rs62226132	chr21:34,593,710	T	A	6.82478e-06	0.00820226	0.633509	4.175e-10	Lead SNP	rs62226132	4.175e-10	1	1	1	1	1
A	Critical illness	Naïve CD4+ T cells	ENSG00000243646	IL10RB	Protein-coding transcript	chr21:34,638,663-34,669,539	26.8102	rs2284550	chr21:34,618,285	G	A	7.85774e-06	0.00910917	-0.596545	2.603e-11	Lead SNP	rs2284550	2.603e-11	1	1	1	1	1
A	Critical illness	Naïve CD4+ T cells	ENSG00000243646	IL10RB	Protein-coding transcript	chr21:34,638,663-34,669,539	26.8102	rs4553897	chr21:34,599,084	G	A	7.87636e-06	0.00912728	0.627675	2.647e-10	Lead SNP	rs4553897	2.647e-10	1	1	1	1	1
A	Critical illness	Naïve CD4+ T cells	ENSG00000243646	IL10RB	Protein-coding transcript	chr21:34,638,663-34,669,539	26.8102	rs62226152	chr21:34,596,750	C	T	9.12548e-06	0.0103079	0.626478	4.444e-10	Lead SNP	rs62226152	4.444e-10	1	1	1	1	1
A	Critical illness	Naïve CD4+ T cells	ENSG00000243646	IL10RB	Protein-coding transcript	chr21:34,638,663-34,669,539	26.8102	rs12482014	chr21:34,611,318	C	T	9.47024e-06	0.0106538	0.618419	1.559e-10	Lead SNP	rs12482014	1.559e-10	1	1	1	1	1
A	Critical illness	Naïve CD4+ T cells	ENSG00000243646	IL10RB	Protein-coding transcript	chr21:34,638,663-34,669,539	26.8102	rs12482193	chr21:34,611,545	T	C	9.47024e-06	0.0106538	0.618419	5.431e-11	Lead SNP	rs12482193	5.431e-11	1	1	1	1	1
A	Critical illness	Naïve CD4+ T cells	ENSG00000243646	IL10RB	Protein-coding transcript	chr21:34,638,663-34,669,539	26.8102	rs143687404	chr21:34,606,972	GGGTTTGTCT	G	9.47024e-06	0.0106538	0.618419	3.053e-06	LD SNP	rs2248420	9.447e-11	1	1	0.995584	1	1
A	Critical illness	Naïve CD4+ T cells	ENSG00000243646	IL10RB	Protein-coding transcript	chr21:34,638,663-34,669,539	26.8102	rs17860142	chr21:34,607,870	C	G	9.47024e-06	0.0106538	0.618419	9.439e-11	Lead SNP	rs17860142	9.439e-11	1	1	1	1	1
A	Critical illness	Naïve CD4+ T cells	ENSG00000243646	IL10RB	Protein-coding transcript	chr21:34,638,663-34,669,539	26.8102	rs17860165	chr21:34,611,730	C	T	9.47024e-06	0.0106538	0.618419	1.003e-10	Lead SNP	rs17860165	1.003e-10	1	1	1	1	1
A	Critical illness	Naïve CD4+ T cells	ENSG00000243646	IL10RB	Protein-coding transcript	chr21:34,638,663-34,669,539	26.8102	rs3153	chr21:34,609,505	G	A	9.47024e-06	0.0106538	0.618419	2.762e-10	Lead SNP	rs3153	2.762e-10	1	1	1	1	1
A	Critical illness	Naïve CD4+ T cells	ENSG00000243646	IL10RB	Protein-coding transcript	chr21:34,638,663-34,669,539	26.8102	rs2834164	chr21:34,621,948	A	C	1.22361e-05	0.0133269	-0.591417	2.242e-11	Lead SNP	rs2834164	2.242e-11	1	1	1	1	1
A	Critical illness	Naïve CD4+ T cells	ENSG00000243646	IL10RB	Protein-coding transcript	chr21:34,638,663-34,669,539	26.8102	rs2834165	chr21:34,622,536	A	G	1.22361e-05	0.0133269	-0.591417	2.253e-11	Lead SNP	rs2834165	2.253e-11	1	1	1	1	1
A	Critical illness	Naïve CD4+ T cells	ENSG00000243646	IL10RB	Protein-coding transcript	chr21:34,638,663-34,669,539	26.8102	rs4817554	chr21:34,625,998	T	G	2.84811e-05	0.0258533	-0.575404	8.345e-07	LD SNP	rs2284550	2.603e-11	0.881937	0.965144	0.945878	0.951802	0.991964
A	Critical illness	Naïve CD4+ T cells	ENSG00000243646	IL10RB	Protein-coding transcript	chr21:34,638,663-34,669,539	26.8102	rs2186277	chr21:34,593,122	T	C	5.07613e-05	0.0417711	0.550946	1.738e-07	LD SNP	rs2186317	6.896e-09	0.997157	1	1	1	0.995632
A	Critical illness	Naïve CD4+ T cells	ENSG00000243646	IL10RB	Protein-coding transcript	chr21:34,638,663-34,669,539	26.8102	rs2186317	chr21:34,593,574	G	C	5.07613e-05	0.0417711	0.550946	6.896e-09	Lead SNP	rs2186317	6.896e-09	1	1	1	1	1
A	Critical illness	Naïve CD4+ T cells	ENSG00000266936	CTC-215O4.4	lncRNA	chr19:11,121,593-11,126,687	1.7662	rs2304256	chr19:10,475,652	C	A	3.33094e-05	0.0323694	0.636952	1.194e-08	Lead SNP	rs2304256	1.194e-08	1	1	1	1	1
A	Critical illness	Naïve CD4+ T cells	ENSG00000266936	CTC-215O4.4	lncRNA	chr19:11,121,593-11,126,687	1.7662	rs34725611	chr19:10,477,067	A	G	3.33094e-05	0.0323694	0.636952	1.839e-08	Lead SNP	rs34725611	1.839e-08	1	1	1	1	1
A	Critical illness	Naïve CD4+ T cells	ENSG00000266936	CTC-215O4.4	lncRNA	chr19:11,121,593-11,126,687	1.7662	rs11085725	chr19:10,462,513	C	T	5.88371e-05	0.0482603	0.665872	0.0005798	LD SNP	rs11085727	1.915e-09	1	0.99312	0.995319	0.968036	0.995284
A	Critical illness	Naïve CD8+ T cells	ENSG00000111331	OAS3	Protein-coding transcript	chr12:113,376,157-113,411,054	33.7337	rs1293765	chr12:113,425,493	T	C	8.043e-09	2.02755e-05	-1.06915	2.625e-09	Lead SNP	rs1293765	2.625e-09	1	1	1	1	1
A	Critical illness	Naïve CD8+ T cells	ENSG00000111331	OAS3	Protein-coding transcript	chr12:113,376,157-113,411,054	33.7337	rs1293768	chr12:113,424,501	T	G	8.043e-09	2.02755e-05	-1.06915	2.251e-09	Lead SNP	rs1293768	2.251e-09	1	1	1	1	1
A	Critical illness	Naïve CD8+ T cells	ENSG00000111331	OAS3	Protein-coding transcript	chr12:113,376,157-113,411,054	33.7337	rs1293767	chr12:113,425,154	C	G	1.1246e-08	2.7817e-05	-1.05128	3.828e-10	Lead SNP	rs1293767	3.828e-10	1	1	1	1	1
A	Critical illness	Naïve CD8+ T cells	ENSG00000111331	OAS3	Protein-coding transcript	chr12:113,376,157-113,411,054	33.7337	rs1293764	chr12:113,425,679	T	C	1.27802e-08	3.13399e-05	-1.00706	2.478e-09	Lead SNP	rs1293764	2.478e-09	1	1	1	1	1
A	Critical illness	Naïve CD8+ T cells	ENSG00000111331	OAS3	Protein-coding transcript	chr12:113,376,157-113,411,054	33.7337	rs1293771	chr12:113,421,295	A	G	1.54563e-08	3.75012e-05	-1.06313	2.509e-09	Lead SNP	rs1293771	2.509e-09	1	1	1	1	1
A	Critical illness	Naïve CD8+ T cells	ENSG00000111331	OAS3	Protein-coding transcript	chr12:113,376,157-113,411,054	33.7337	rs1293772	chr12:113,420,604	A	G	1.54563e-08	3.75012e-05	-1.06313	2.168e-09	Lead SNP	rs1293772	2.168e-09	1	1	1	1	1
A	Critical illness	Naïve CD8+ T cells	ENSG00000111331	OAS3	Protein-coding transcript	chr12:113,376,157-113,411,054	33.7337	rs1293774	chr12:113,419,177	C	T	1.54563e-08	3.75012e-05	-1.06313	2.175e-09	Lead SNP	rs1293774	2.175e-09	1	1	1	1	1
A	Critical illness	Naïve CD8+ T cells	ENSG00000111331	OAS3	Protein-coding transcript	chr12:113,376,157-113,411,054	33.7337	rs1298962	chr12:113,418,850	G	C	1.54563e-08	3.75012e-05	-1.06313	2.611e-09	Lead SNP	rs1298962	2.611e-09	1	1	1	1	1
A	Critical illness	Naïve CD8+ T cells	ENSG00000111331	OAS3	Protein-coding transcript	chr12:113,376,157-113,411,054	33.7337	rs2010604	chr12:113,408,208	G	C	3.2841e-08	7.35089e-05	-0.925124	2.633e-11	Lead SNP	rs2010604	2.633e-11	1	1	1	1	1
A	Critical illness	Naïve CD8+ T cells	ENSG00000111331	OAS3	Protein-coding transcript	chr12:113,376,157-113,411,054	33.7337	rs10744788	chr12:113,394,019	T	G	7.01424e-08	0.000142014	-0.935187	1.457e-05	LD SNP	rs2057778	2.35e-10	0.927138	0.80931	0.741998	0.157625	0.69745
A	Critical illness	Naïve CD8+ T cells	ENSG00000111331	OAS3	Protein-coding transcript	chr12:113,376,157-113,411,054	33.7337	rs1557866	chr12:113,405,181	A	C	7.01424e-08	0.000142014	-0.935187	5.1e-11	Lead SNP	rs1557866	5.1e-11	1	1	1	1	1
A	Critical illness	Naïve CD8+ T cells	ENSG00000111331	OAS3	Protein-coding transcript	chr12:113,376,157-113,411,054	33.7337	rs2016831	chr12:113,406,460	G	C	7.01424e-08	0.000142014	-0.935187	4.507e-11	Lead SNP	rs2016831	4.507e-11	1	1	1	1	1
A	Critical illness	Naïve CD8+ T cells	ENSG00000111331	OAS3	Protein-coding transcript	chr12:113,376,157-113,411,054	33.7337	rs3937434	chr12:113,406,196	A	G	7.01424e-08	0.000142014	-0.935187	4.496e-11	Lead SNP	rs3937434	4.496e-11	1	1	1	1	1
A	Critical illness	Naïve CD8+ T cells	ENSG00000111331	OAS3	Protein-coding transcript	chr12:113,376,157-113,411,054	33.7337	rs4767044	chr12:113,402,899	C	A	7.01424e-08	0.000142014	-0.935187	3.688e-11	Lead SNP	rs4767044	3.688e-11	1	1	1	1	1
A	Critical illness	Naïve CD8+ T cells	ENSG00000111331	OAS3	Protein-coding transcript	chr12:113,376,157-113,411,054	33.7337	rs5800978	chr12:113,406,562	C	CT	7.01424e-08	0.000142014	-0.935187	1.418e-05	LD SNP	rs2057778	2.35e-10	0.927138	0.80931	0.741998	0.157625	0.692111
A	Critical illness	Naïve CD8+ T cells	ENSG00000111331	OAS3	Protein-coding transcript	chr12:113,376,157-113,411,054	33.7337	rs757405	chr12:113,406,945	T	A	7.01424e-08	0.000142014	-0.935187	3.967e-11	Lead SNP	rs757405	3.967e-11	1	1	1	1	1
A	Critical illness	Naïve CD8+ T cells	ENSG00000111331	OAS3	Protein-coding transcript	chr12:113,376,157-113,411,054	33.7337	rs10744791	chr12:113,410,316	G	A	7.92848e-08	0.000158636	-0.92792	2.208e-11	Lead SNP	rs10744791	2.208e-11	1	1	1	1	1
A	Critical illness	Naïve CD8+ T cells	ENSG00000111331	OAS3	Protein-coding transcript	chr12:113,376,157-113,411,054	33.7337	rs4767045	chr12:113,409,413	C	T	7.92848e-08	0.000158636	-0.92792	2.534e-11	Lead SNP	rs4767045	2.534e-11	1	1	1	1	1
A	Critical illness	Naïve CD8+ T cells	ENSG00000111331	OAS3	Protein-coding transcript	chr12:113,376,157-113,411,054	33.7337	rs10850103	chr12:113,385,000	A	T	1.36614e-07	0.000243306	-0.961369	6.294e-11	Lead SNP	rs10850103	6.294e-11	1	1	1	1	1
A	Critical illness	Naïve CD8+ T cells	ENSG00000111331	OAS3	Protein-coding transcript	chr12:113,376,157-113,411,054	33.7337	rs2285932	chr12:113,386,950	T	C	1.36614e-07	0.000243306	-0.961369	5.154e-11	Lead SNP	rs2285932	5.154e-11	1	1	1	1	1
A	Critical illness	Naïve CD8+ T cells	ENSG00000111331	OAS3	Protein-coding transcript	chr12:113,376,157-113,411,054	33.7337	rs10744789	chr12:113,396,010	T	C	3.59665e-06	0.00418611	-0.810714	1.206e-11	Lead SNP	rs10744789	1.206e-11	1	1	1	1	1
A	Critical illness	Naïve CD8+ T cells	ENSG00000111331	OAS3	Protein-coding transcript	chr12:113,376,157-113,411,054	33.7337	rs10850105	chr12:113,391,363	A	G	3.59665e-06	0.00418611	-0.810714	2.947e-06	LD SNP	rs4767041	1.965e-12	0.000140725	0.620401	0.801438	0.160782	0.709118
A	Critical illness	Naïve CD8+ T cells	ENSG00000111331	OAS3	Protein-coding transcript	chr12:113,376,157-113,411,054	33.7337	rs150390228	chr12:113,395,704	G	A	3.59665e-06	0.00418611	-0.810714	5.859e-06	LD SNP	rs6489879	1.957e-11	0.0144257	0.672619	0.801773	0.160782	0.709118
A	Critical illness	Naïve CD8+ T cells	ENSG00000111331	OAS3	Protein-coding transcript	chr12:113,376,157-113,411,054	33.7337	rs7295756	chr12:113,392,744	C	T	3.59665e-06	0.00418611	-0.810714	3.046e-06	LD SNP	rs4767041	1.965e-12	0.000140725	0.620401	0.801438	0.160782	0.709118
A	Critical illness	Naïve CD8+ T cells	ENSG00000111331	OAS3	Protein-coding transcript	chr12:113,376,157-113,411,054	33.7337	rs7310667	chr12:113,392,182	A	G	3.59665e-06	0.00418611	-0.810714	3.403e-12	Lead SNP	rs7310667	3.403e-12	1	1	1	1	1
A	Critical illness	Naïve CD8+ T cells	ENSG00000111331	OAS3	Protein-coding transcript	chr12:113,376,157-113,411,054	33.7337	rs78220999	chr12:113,395,457	C	T	3.59665e-06	0.00418611	-0.810714	5.277e-06	LD SNP	rs6489879	1.957e-11	0.0144257	0.672619	0.801773	0.160782	0.709118
A	Critical illness	Naïve CD8+ T cells	ENSG00000111331	OAS3	Protein-coding transcript	chr12:113,376,157-113,411,054	33.7337	rs4238034	chr12:113,397,143	T	C	4.20597e-06	0.00481461	-0.801735	1.172e-11	Lead SNP	rs4238034	1.172e-11	1	1	1	1	1
A	Critical illness	Naïve CD8+ T cells	ENSG00000111331	OAS3	Protein-coding transcript	chr12:113,376,157-113,411,054	33.7337	rs7955267	chr12:113,379,039	C	T	1.73927e-05	0.0159502	-0.621592	1.639e-12	Lead SNP	rs7955267	1.639e-12	1	1	1	1	1
A	Critical illness	Naïve CD8+ T cells	ENSG00000111331	OAS3	Protein-coding transcript	chr12:113,376,157-113,411,054	33.7337	rs7980275	chr12:113,380,529	T	A	1.73927e-05	0.0159502	-0.621592	1.299e-12	Lead SNP	rs7980275	1.299e-12	1	1	1	1	1
A	Critical illness	Naïve CD8+ T cells	ENSG00000111331	OAS3	Protein-coding transcript	chr12:113,376,157-113,411,054	33.7337	rs2285934	chr12:113,351,520	T	G	1.85779e-05	0.016826	-0.652441	1.985e-06	LD SNP	rs2057778	2.35e-10	0.00911554	0.754768	0.978026	0.975969	0.990831
A	Critical illness	Naïve CD8+ T cells	ENSG00000111331	OAS3	Protein-coding transcript	chr12:113,376,157-113,411,054	33.7337	rs10735079	chr12:113,380,008	G	A	1.86303e-05	0.016868	-0.618192	1.553e-13	Lead SNP	rs10735079	1.553e-13	1	1	1	1	1
A	Critical illness	Naïve CD8+ T cells	ENSG00000111331	OAS3	Protein-coding transcript	chr12:113,376,157-113,411,054	33.7337	rs7977345	chr12:113,380,708	A	T	2.00396e-05	0.0180389	-0.623525	2.383e-12	Lead SNP	rs7977345	2.383e-12	1	1	1	1	1
A	Critical illness	Naïve CD8+ T cells	ENSG00000111331	OAS3	Protein-coding transcript	chr12:113,376,157-113,411,054	33.7337	rs10774672	chr12:113,360,737	G	T	2.12788e-05	0.0189137	-0.656685	1.752e-11	Lead SNP	rs10774672	1.752e-11	1	1	1	1	1
A	Critical illness	Naïve CD8+ T cells	ENSG00000111331	OAS3	Protein-coding transcript	chr12:113,376,157-113,411,054	33.7337	rs10774673	chr12:113,361,158	C	T	2.12788e-05	0.0189137	-0.656685	2.205e-11	Lead SNP	rs10774673	2.205e-11	1	1	1	1	1
A	Critical illness	Naïve CD8+ T cells	ENSG00000111331	OAS3	Protein-coding transcript	chr12:113,376,157-113,411,054	33.7337	rs10774674	chr12:113,361,174	T	C	2.12788e-05	0.0189137	-0.656685	2.175e-11	Lead SNP	rs10774674	2.175e-11	1	1	1	1	1
A	Critical illness	Naïve CD8+ T cells	ENSG00000111331	OAS3	Protein-coding transcript	chr12:113,376,157-113,411,054	33.7337	rs10774675	chr12:113,361,237	C	T	2.12788e-05	0.0189137	-0.656685	8.4e-11	Lead SNP	rs10774675	8.4e-11	1	1	1	1	1
A	Critical illness	Naïve CD8+ T cells	ENSG00000111331	OAS3	Protein-coding transcript	chr12:113,376,157-113,411,054	33.7337	rs10850092	chr12:113,359,703	C	G	2.12788e-05	0.0189137	-0.656685	4.483e-11	Lead SNP	rs10850092	4.483e-11	1	1	1	1	1
A	Critical illness	Naïve CD8+ T cells	ENSG00000111331	OAS3	Protein-coding transcript	chr12:113,376,157-113,411,054	33.7337	rs10850093	chr12:113,360,468	C	T	2.12788e-05	0.0189137	-0.656685	2.804e-11	Lead SNP	rs10850093	2.804e-11	1	1	1	1	1
A	Critical illness	Naïve CD8+ T cells	ENSG00000111331	OAS3	Protein-coding transcript	chr12:113,376,157-113,411,054	33.7337	rs10850094	chr12:113,360,563	T	C	2.12788e-05	0.0189137	-0.656685	2.941e-11	Lead SNP	rs10850094	2.941e-11	1	1	1	1	1
A	Critical illness	Naïve CD8+ T cells	ENSG00000111331	OAS3	Protein-coding transcript	chr12:113,376,157-113,411,054	33.7337	rs10850095	chr12:113,360,575	T	C	2.12788e-05	0.0189137	-0.656685	2.951e-11	Lead SNP	rs10850095	2.951e-11	1	1	1	1	1
A	Critical illness	Naïve CD8+ T cells	ENSG00000111331	OAS3	Protein-coding transcript	chr12:113,376,157-113,411,054	33.7337	rs10850096	chr12:113,360,786	T	C	2.12788e-05	0.0189137	-0.656685	2.671e-11	Lead SNP	rs10850096	2.671e-11	1	1	1	1	1
A	Critical illness	Naïve CD8+ T cells	ENSG00000111331	OAS3	Protein-coding transcript	chr12:113,376,157-113,411,054	33.7337	rs11066451	chr12:113,361,443	G	A	2.12788e-05	0.0189137	-0.656685	5.86e-11	Lead SNP	rs11066451	5.86e-11	1	1	1	1	1
A	Critical illness	Naïve CD8+ T cells	ENSG00000111331	OAS3	Protein-coding transcript	chr12:113,376,157-113,411,054	33.7337	rs11066452	chr12:113,361,574	G	T	2.12788e-05	0.0189137	-0.656685	6.277e-11	Lead SNP	rs11066452	6.277e-11	1	1	1	1	1
A	Critical illness	Naïve CD8+ T cells	ENSG00000111331	OAS3	Protein-coding transcript	chr12:113,376,157-113,411,054	33.7337	rs1131476	chr12:113,357,209	G	A	2.12788e-05	0.0189137	-0.656685	1.271e-12	Lead SNP	rs1131476	1.271e-12	1	1	1	1	1
A	Critical illness	Naïve CD8+ T cells	ENSG00000111331	OAS3	Protein-coding transcript	chr12:113,376,157-113,411,054	33.7337	rs2057778	chr12:113,350,796	G	T	2.12788e-05	0.0189137	-0.656685	2.35e-10	Lead SNP	rs2057778	2.35e-10	1	1	1	1	1
A	Critical illness	Naïve CD8+ T cells	ENSG00000111331	OAS3	Protein-coding transcript	chr12:113,376,157-113,411,054	33.7337	rs2660	chr12:113,357,442	G	A	2.12788e-05	0.0189137	-0.656685	7.074e-13	Lead SNP	rs2660	7.074e-13	1	1	1	1	1
A	Critical illness	Naïve CD8+ T cells	ENSG00000111331	OAS3	Protein-coding transcript	chr12:113,376,157-113,411,054	33.7337	rs4767024	chr12:113,358,791	T	C	2.12788e-05	0.0189137	-0.656685	2.021e-11	Lead SNP	rs4767024	2.021e-11	1	1	1	1	1
A	Critical illness	Naïve CD8+ T cells	ENSG00000111331	OAS3	Protein-coding transcript	chr12:113,376,157-113,411,054	33.7337	rs4767025	chr12:113,358,794	C	T	2.12788e-05	0.0189137	-0.656685	3.812e-11	Lead SNP	rs4767025	3.812e-11	1	1	1	1	1
A	Critical illness	Naïve CD8+ T cells	ENSG00000111331	OAS3	Protein-coding transcript	chr12:113,376,157-113,411,054	33.7337	rs4767026	chr12:113,359,132	A	G	2.12788e-05	0.0189137	-0.656685	2.738e-11	Lead SNP	rs4767026	2.738e-11	1	1	1	1	1
A	Critical illness	Naïve CD8+ T cells	ENSG00000111331	OAS3	Protein-coding transcript	chr12:113,376,157-113,411,054	33.7337	rs4767027	chr12:113,359,157	T	C	2.12788e-05	0.0189137	-0.656685	2.216e-11	Lead SNP	rs4767027	2.216e-11	1	1	1	1	1
A	Critical illness	Naïve CD8+ T cells	ENSG00000111331	OAS3	Protein-coding transcript	chr12:113,376,157-113,411,054	33.7337	rs4767028	chr12:113,359,188	A	G	2.12788e-05	0.0189137	-0.656685	3.862e-11	Lead SNP	rs4767028	3.862e-11	1	1	1	1	1
A	Critical illness	Naïve CD8+ T cells	ENSG00000111331	OAS3	Protein-coding transcript	chr12:113,376,157-113,411,054	33.7337	rs4767029	chr12:113,359,318	G	A	2.12788e-05	0.0189137	-0.656685	3.683e-11	Lead SNP	rs4767029	3.683e-11	1	1	1	1	1
A	Critical illness	Naïve CD8+ T cells	ENSG00000111331	OAS3	Protein-coding transcript	chr12:113,376,157-113,411,054	33.7337	rs4767030	chr12:113,359,577	C	T	2.12788e-05	0.0189137	-0.656685	2.659e-11	Lead SNP	rs4767030	2.659e-11	1	1	1	1	1
A	Critical illness	Naïve CD8+ T cells	ENSG00000111331	OAS3	Protein-coding transcript	chr12:113,376,157-113,411,054	33.7337	rs6489864	chr12:113,360,025	A	G	2.12788e-05	0.0189137	-0.656685	5.003e-11	Lead SNP	rs6489864	5.003e-11	1	1	1	1	1
A	Critical illness	Naïve CD8+ T cells	ENSG00000111331	OAS3	Protein-coding transcript	chr12:113,376,157-113,411,054	33.7337	rs6489865	chr12:113,360,302	A	G	2.12788e-05	0.0189137	-0.656685	4.586e-11	Lead SNP	rs6489865	4.586e-11	1	1	1	1	1
A	Critical illness	Naïve CD8+ T cells	ENSG00000111331	OAS3	Protein-coding transcript	chr12:113,376,157-113,411,054	33.7337	rs7135577	chr12:113,358,106	A	G	2.12788e-05	0.0189137	-0.656685	2.702e-11	Lead SNP	rs7135577	2.702e-11	1	1	1	1	1
A	Critical illness	Naïve CD8+ T cells	ENSG00000111331	OAS3	Protein-coding transcript	chr12:113,376,157-113,411,054	33.7337	rs4767041	chr12:113,378,677	G	A	2.21109e-05	0.0195873	-0.628456	1.965e-12	Lead SNP	rs4767041	1.965e-12	1	1	1	1	1
A	Critical illness	Naïve CD8+ T cells	ENSG00000111331	OAS3	Protein-coding transcript	chr12:113,376,157-113,411,054	33.7337	rs10716630	chr12:113,365,223	CG	C	2.74881e-05	0.0234363	-0.651837	2.11e-06	LD SNP	rs2057778	2.35e-10	0.931891	0.862431	0.91034	0.985574	0.986228
A	Critical illness	Naïve CD8+ T cells	ENSG00000111331	OAS3	Protein-coding transcript	chr12:113,376,157-113,411,054	33.7337	rs10774676	chr12:113,362,407	A	G	2.74881e-05	0.0234363	-0.651837	1.049e-11	Lead SNP	rs10774676	1.049e-11	1	1	1	1	1
A	Critical illness	Naïve CD8+ T cells	ENSG00000111331	OAS3	Protein-coding transcript	chr12:113,376,157-113,411,054	33.7337	rs10774677	chr12:113,362,421	G	A	2.74881e-05	0.0234363	-0.651837	9.821e-12	Lead SNP	rs10774677	9.821e-12	1	1	1	1	1
A	Critical illness	Naïve CD8+ T cells	ENSG00000111331	OAS3	Protein-coding transcript	chr12:113,376,157-113,411,054	33.7337	rs10850098	chr12:113,362,058	G	C	2.74881e-05	0.0234363	-0.651837	9.473e-12	Lead SNP	rs10850098	9.473e-12	1	1	1	1	1
A	Critical illness	Naïve CD8+ T cells	ENSG00000111331	OAS3	Protein-coding transcript	chr12:113,376,157-113,411,054	33.7337	rs10850099	chr12:113,364,504	A	G	2.74881e-05	0.0234363	-0.651837	8.39e-12	Lead SNP	rs10850099	8.39e-12	1	1	1	1	1
A	Critical illness	Naïve CD8+ T cells	ENSG00000111331	OAS3	Protein-coding transcript	chr12:113,376,157-113,411,054	33.7337	rs10850100	chr12:113,364,512	T	C	2.74881e-05	0.0234363	-0.651837	8.758e-12	Lead SNP	rs10850100	8.758e-12	1	1	1	1	1
A	Critical illness	Naïve CD8+ T cells	ENSG00000111331	OAS3	Protein-coding transcript	chr12:113,376,157-113,411,054	33.7337	rs11352835	chr12:113,369,715	TA	T	2.74881e-05	0.0234363	-0.651837	1.974e-06	LD SNP	rs2057778	2.35e-10	0.528475	0.849082	0.91034	0.980827	0.986228
A	Critical illness	Naïve CD8+ T cells	ENSG00000111331	OAS3	Protein-coding transcript	chr12:113,376,157-113,411,054	33.7337	rs12322160	chr12:113,368,505	A	G	2.74881e-05	0.0234363	-0.651837	6.941e-12	Lead SNP	rs12322160	6.941e-12	1	1	1	1	1
A	Critical illness	Naïve CD8+ T cells	ENSG00000111331	OAS3	Protein-coding transcript	chr12:113,376,157-113,411,054	33.7337	rs2384072	chr12:113,367,422	T	C	2.74881e-05	0.0234363	-0.651837	8.038e-12	Lead SNP	rs2384072	8.038e-12	1	1	1	1	1
A	Critical illness	Naïve CD8+ T cells	ENSG00000111331	OAS3	Protein-coding transcript	chr12:113,376,157-113,411,054	33.7337	rs2384073	chr12:113,367,595	A	G	2.74881e-05	0.0234363	-0.651837	7.131e-12	Lead SNP	rs2384073	7.131e-12	1	1	1	1	1
A	Critical illness	Naïve CD8+ T cells	ENSG00000111331	OAS3	Protein-coding transcript	chr12:113,376,157-113,411,054	33.7337	rs35847220	chr12:113,361,706	CA	C	2.74881e-05	0.0234363	-0.651837	1.974e-06	LD SNP	rs2057778	2.35e-10	0.931891	0.862431	0.91034	0.990352	0.990786
A	Critical illness	Naïve CD8+ T cells	ENSG00000111331	OAS3	Protein-coding transcript	chr12:113,376,157-113,411,054	33.7337	rs4766663	chr12:113,362,974	A	G	2.74881e-05	0.0234363	-0.651837	9.365e-12	Lead SNP	rs4766663	9.365e-12	1	1	1	1	1
A	Critical illness	Naïve CD8+ T cells	ENSG00000111331	OAS3	Protein-coding transcript	chr12:113,376,157-113,411,054	33.7337	rs4766664	chr12:113,362,997	T	G	2.74881e-05	0.0234363	-0.651837	2.783e-13	Lead SNP	rs4766664	2.783e-13	1	1	1	1	1
A	Critical illness	Naïve CD8+ T cells	ENSG00000111331	OAS3	Protein-coding transcript	chr12:113,376,157-113,411,054	33.7337	rs4766665	chr12:113,363,109	T	C	2.74881e-05	0.0234363	-0.651837	9.523e-12	Lead SNP	rs4766665	9.523e-12	1	1	1	1	1
A	Critical illness	Naïve CD8+ T cells	ENSG00000111331	OAS3	Protein-coding transcript	chr12:113,376,157-113,411,054	33.7337	rs4766666	chr12:113,364,332	A	G	2.74881e-05	0.0234363	-0.651837	1.195e-11	Lead SNP	rs4766666	1.195e-11	1	1	1	1	1
A	Critical illness	Naïve CD8+ T cells	ENSG00000111331	OAS3	Protein-coding transcript	chr12:113,376,157-113,411,054	33.7337	rs4766667	chr12:113,364,633	G	A	2.74881e-05	0.0234363	-0.651837	8.759e-12	Lead SNP	rs4766667	8.759e-12	1	1	1	1	1
A	Critical illness	Naïve CD8+ T cells	ENSG00000111331	OAS3	Protein-coding transcript	chr12:113,376,157-113,411,054	33.7337	rs4766668	chr12:113,364,780	T	C	2.74881e-05	0.0234363	-0.651837	8.431e-12	Lead SNP	rs4766668	8.431e-12	1	1	1	1	1
A	Critical illness	Naïve CD8+ T cells	ENSG00000111331	OAS3	Protein-coding transcript	chr12:113,376,157-113,411,054	33.7337	rs4766669	chr12:113,364,781	G	A	2.74881e-05	0.0234363	-0.651837	1.566e-06	LD SNP	rs2057778	2.35e-10	0.931891	0.862431	0.91034	0.976097	0.981703
A	Critical illness	Naïve CD8+ T cells	ENSG00000111331	OAS3	Protein-coding transcript	chr12:113,376,157-113,411,054	33.7337	rs4766670	chr12:113,364,873	A	G	2.74881e-05	0.0234363	-0.651837	1.562e-06	LD SNP	rs2057778	2.35e-10	0.931891	0.862431	0.91034	0.976097	0.986228
A	Critical illness	Naïve CD8+ T cells	ENSG00000111331	OAS3	Protein-coding transcript	chr12:113,376,157-113,411,054	33.7337	rs4766671	chr12:113,365,065	A	G	2.74881e-05	0.0234363	-0.651837	8.875e-12	Lead SNP	rs4766671	8.875e-12	1	1	1	1	1
A	Critical illness	Naïve CD8+ T cells	ENSG00000111331	OAS3	Protein-coding transcript	chr12:113,376,157-113,411,054	33.7337	rs4766672	chr12:113,365,148	A	G	2.74881e-05	0.0234363	-0.651837	7.919e-12	Lead SNP	rs4766672	7.919e-12	1	1	1	1	1
A	Critical illness	Naïve CD8+ T cells	ENSG00000111331	OAS3	Protein-coding transcript	chr12:113,376,157-113,411,054	33.7337	rs4766673	chr12:113,365,161	A	G	2.74881e-05	0.0234363	-0.651837	7.662e-12	Lead SNP	rs4766673	7.662e-12	1	1	1	1	1
A	Critical illness	Naïve CD8+ T cells	ENSG00000111331	OAS3	Protein-coding transcript	chr12:113,376,157-113,411,054	33.7337	rs4766674	chr12:113,365,201	G	T	2.74881e-05	0.0234363	-0.651837	7.838e-12	Lead SNP	rs4766674	7.838e-12	1	1	1	1	1
A	Critical illness	Naïve CD8+ T cells	ENSG00000111331	OAS3	Protein-coding transcript	chr12:113,376,157-113,411,054	33.7337	rs4766675	chr12:113,365,453	A	T	2.74881e-05	0.0234363	-0.651837	8.019e-12	Lead SNP	rs4766675	8.019e-12	1	1	1	1	1
A	Critical illness	Naïve CD8+ T cells	ENSG00000111331	OAS3	Protein-coding transcript	chr12:113,376,157-113,411,054	33.7337	rs4766676	chr12:113,365,581	C	T	2.74881e-05	0.0234363	-0.651837	7.949e-12	Lead SNP	rs4766676	7.949e-12	1	1	1	1	1
A	Critical illness	Naïve CD8+ T cells	ENSG00000111331	OAS3	Protein-coding transcript	chr12:113,376,157-113,411,054	33.7337	rs4767031	chr12:113,362,751	C	G	2.74881e-05	0.0234363	-0.651837	9.364e-12	Lead SNP	rs4767031	9.364e-12	1	1	1	1	1
A	Critical illness	Naïve CD8+ T cells	ENSG00000111331	OAS3	Protein-coding transcript	chr12:113,376,157-113,411,054	33.7337	rs4767032	chr12:113,363,077	T	G	2.74881e-05	0.0234363	-0.651837	9.525e-12	Lead SNP	rs4767032	9.525e-12	1	1	1	1	1
A	Critical illness	Naïve CD8+ T cells	ENSG00000111331	OAS3	Protein-coding transcript	chr12:113,376,157-113,411,054	33.7337	rs4767033	chr12:113,364,382	T	A	2.74881e-05	0.0234363	-0.651837	8.879e-12	Lead SNP	rs4767033	8.879e-12	1	1	1	1	1
A	Critical illness	Naïve CD8+ T cells	ENSG00000111331	OAS3	Protein-coding transcript	chr12:113,376,157-113,411,054	33.7337	rs4767034	chr12:113,364,471	A	G	2.74881e-05	0.0234363	-0.651837	8.712e-12	Lead SNP	rs4767034	8.712e-12	1	1	1	1	1
A	Critical illness	Naïve CD8+ T cells	ENSG00000111331	OAS3	Protein-coding transcript	chr12:113,376,157-113,411,054	33.7337	rs4767036	chr12:113,369,177	T	G	2.74881e-05	0.0234363	-0.651837	6.371e-12	Lead SNP	rs4767036	6.371e-12	1	1	1	1	1
A	Critical illness	Naïve CD8+ T cells	ENSG00000111331	OAS3	Protein-coding transcript	chr12:113,376,157-113,411,054	33.7337	rs4988618	chr12:113,363,178	G	A	2.74881e-05	0.0234363	-0.651837	9.371e-12	Lead SNP	rs4988618	9.371e-12	1	1	1	1	1
A	Critical illness	Naïve CD8+ T cells	ENSG00000111331	OAS3	Protein-coding transcript	chr12:113,376,157-113,411,054	33.7337	rs58666899	chr12:113,364,366	A	AG	2.74881e-05	0.0234363	-0.651837	-10	LD SNP	rs2057778	7.939e-10	0.872295	0.862431	0.91034	0.980827	0.986228
A	Critical illness	Naïve CD8+ T cells	ENSG00000111331	OAS3	Protein-coding transcript	chr12:113,376,157-113,411,054	33.7337	rs61478890	chr12:113,364,375	A	G	2.74881e-05	0.0234363	-0.651837	1.586e-06	LD SNP	rs2057778	2.35e-10	0.931891	0.862431	0.905939	0.976097	0.981703
A	Critical illness	Naïve CD8+ T cells	ENSG00000111331	OAS3	Protein-coding transcript	chr12:113,376,157-113,411,054	33.7337	rs6489866	chr12:113,363,408	A	G	2.74881e-05	0.0234363	-0.651837	8.775e-12	Lead SNP	rs6489866	8.775e-12	1	1	1	1	1
A	Critical illness	Naïve CD8+ T cells	ENSG00000111331	OAS3	Protein-coding transcript	chr12:113,376,157-113,411,054	33.7337	rs6489868	chr12:113,363,692	G	C	2.74881e-05	0.0234363	-0.651837	8.524e-12	Lead SNP	rs6489868	8.524e-12	1	1	1	1	1
A	Critical illness	Naïve CD8+ T cells	ENSG00000111331	OAS3	Protein-coding transcript	chr12:113,376,157-113,411,054	33.7337	rs6489869	chr12:113,363,922	A	C	2.74881e-05	0.0234363	-0.651837	8.677e-12	Lead SNP	rs6489869	8.677e-12	1	1	1	1	1
A	Critical illness	Naïve CD8+ T cells	ENSG00000111331	OAS3	Protein-coding transcript	chr12:113,376,157-113,411,054	33.7337	rs6489870	chr12:113,363,972	G	A	2.74881e-05	0.0234363	-0.651837	7.574e-12	Lead SNP	rs6489870	7.574e-12	1	1	1	1	1
A	Critical illness	Naïve CD8+ T cells	ENSG00000111331	OAS3	Protein-coding transcript	chr12:113,376,157-113,411,054	33.7337	rs6489874	chr12:113,367,895	A	G	2.74881e-05	0.0234363	-0.651837	7.638e-12	Lead SNP	rs6489874	7.638e-12	1	1	1	1	1
A	Critical illness	Naïve CD8+ T cells	ENSG00000111331	OAS3	Protein-coding transcript	chr12:113,376,157-113,411,054	33.7337	rs6489875	chr12:113,368,030	G	A	2.74881e-05	0.0234363	-0.651837	7.672e-12	Lead SNP	rs6489875	7.672e-12	1	1	1	1	1
A	Critical illness	Naïve CD8+ T cells	ENSG00000111331	OAS3	Protein-coding transcript	chr12:113,376,157-113,411,054	33.7337	rs6489876	chr12:113,368,055	G	A	2.74881e-05	0.0234363	-0.651837	7.382e-12	Lead SNP	rs6489876	7.382e-12	1	1	1	1	1
A	Critical illness	Naïve CD8+ T cells	ENSG00000111331	OAS3	Protein-coding transcript	chr12:113,376,157-113,411,054	33.7337	rs6489877	chr12:113,368,079	A	G	2.74881e-05	0.0234363	-0.651837	7.416e-12	Lead SNP	rs6489877	7.416e-12	1	1	1	1	1
A	Critical illness	Naïve CD8+ T cells	ENSG00000111331	OAS3	Protein-coding transcript	chr12:113,376,157-113,411,054	33.7337	rs6489878	chr12:113,368,125	A	G	2.74881e-05	0.0234363	-0.651837	7.832e-12	Lead SNP	rs6489878	7.832e-12	1	1	1	1	1
A	Critical illness	Naïve CD8+ T cells	ENSG00000111331	OAS3	Protein-coding transcript	chr12:113,376,157-113,411,054	33.7337	rs7132404	chr12:113,368,605	T	C	2.74881e-05	0.0234363	-0.651837	7.152e-12	Lead SNP	rs7132404	7.152e-12	1	1	1	1	1
A	Critical illness	Naïve CD8+ T cells	ENSG00000111331	OAS3	Protein-coding transcript	chr12:113,376,157-113,411,054	33.7337	rs7298184	chr12:113,368,249	C	A	2.74881e-05	0.0234363	-0.651837	7.996e-12	Lead SNP	rs7298184	7.996e-12	1	1	1	1	1
A	Critical illness	Naïve CD8+ T cells	ENSG00000111331	OAS3	Protein-coding transcript	chr12:113,376,157-113,411,054	33.7337	rs7304898	chr12:113,365,667	T	C	2.74881e-05	0.0234363	-0.651837	8.085e-12	Lead SNP	rs7304898	8.085e-12	1	1	1	1	1
A	Critical illness	Naïve CD8+ T cells	ENSG00000111331	OAS3	Protein-coding transcript	chr12:113,376,157-113,411,054	33.7337	rs7305035	chr12:113,365,803	T	C	2.74881e-05	0.0234363	-0.651837	1.079e-11	Lead SNP	rs7305035	1.079e-11	1	1	1	1	1
A	Critical illness	Naïve CD8+ T cells	ENSG00000111331	OAS3	Protein-coding transcript	chr12:113,376,157-113,411,054	33.7337	rs7306205	chr12:113,366,899	A	G	2.74881e-05	0.0234363	-0.651837	7.97e-12	Lead SNP	rs7306205	7.97e-12	1	1	1	1	1
A	Critical illness	Naïve CD8+ T cells	ENSG00000111331	OAS3	Protein-coding transcript	chr12:113,376,157-113,411,054	33.7337	rs7315441	chr12:113,365,687	G	T	2.74881e-05	0.0234363	-0.651837	1.11e-11	Lead SNP	rs7315441	1.11e-11	1	1	1	1	1
A	Critical illness	Naïve CD8+ T cells	ENSG00000111331	OAS3	Protein-coding transcript	chr12:113,376,157-113,411,054	33.7337	rs7316586	chr12:113,365,828	C	T	2.74881e-05	0.0234363	-0.651837	7.903e-12	Lead SNP	rs7316586	7.903e-12	1	1	1	1	1
A	Critical illness	Naïve CD8+ T cells	ENSG00000111331	OAS3	Protein-coding transcript	chr12:113,376,157-113,411,054	33.7337	rs7958379	chr12:113,363,284	A	G	2.74881e-05	0.0234363	-0.651837	9.481e-12	Lead SNP	rs7958379	9.481e-12	1	1	1	1	1
A	Critical illness	Naïve CD8+ T cells	ENSG00000111331	OAS3	Protein-coding transcript	chr12:113,376,157-113,411,054	33.7337	rs7967461	chr12:113,369,759	G	C	2.74881e-05	0.0234363	-0.651837	1.35e-06	LD SNP	rs2057778	2.35e-10	0.528475	0.849082	0.91034	0.980827	0.986228
A	Critical illness	Naïve CD8+ T cells	ENSG00000111331	OAS3	Protein-coding transcript	chr12:113,376,157-113,411,054	33.7337	rs7972033	chr12:113,363,283	C	T	2.74881e-05	0.0234363	-0.651837	1.612e-06	LD SNP	rs2057778	2.35e-10	0.931891	0.854052	0.91034	0.985574	0.981703
A	Critical illness	Naïve CD8+ T cells	ENSG00000111331	OAS3	Protein-coding transcript	chr12:113,376,157-113,411,054	33.7337	rs916972	chr12:113,366,049	G	T	2.74881e-05	0.0234363	-0.651837	7.998e-12	Lead SNP	rs916972	7.998e-12	1	1	1	1	1
A	Critical illness	Naïve CD8+ T cells	ENSG00000111331	OAS3	Protein-coding transcript	chr12:113,376,157-113,411,054	33.7337	rs4238033	chr12:113,378,081	T	A	3.06048e-05	0.0253102	-0.653379	2.284e-12	Lead SNP	rs4238033	2.284e-12	1	1	1	1	1
A	Critical illness	Naïve CD8+ T cells	ENSG00000111331	OAS3	Protein-coding transcript	chr12:113,376,157-113,411,054	33.7337	rs6489879	chr12:113,377,822	G	A	3.06048e-05	0.0253102	-0.653379	1.968e-12	Lead SNP	rs6489879	1.968e-12	1	1	1	1	1
A	Critical illness	Naïve CD8+ T cells	ENSG00000111331	OAS3	Protein-coding transcript	chr12:113,376,157-113,411,054	33.7337	rs6489880	chr12:113,380,271	C	T	3.06048e-05	0.0253102	-0.653379	2.966e-12	Lead SNP	rs6489880	2.966e-12	1	1	1	1	1
A	Critical illness	Naïve CD8+ T cells	ENSG00000111331	OAS3	Protein-coding transcript	chr12:113,376,157-113,411,054	33.7337	rs7299132	chr12:113,376,913	T	A	3.06048e-05	0.0253102	-0.653379	1.302e-12	Lead SNP	rs7299132	1.302e-12	1	1	1	1	1
A	Critical illness	Naïve CD8+ T cells	ENSG00000111331	OAS3	Protein-coding transcript	chr12:113,376,157-113,411,054	33.7337	rs7311182	chr12:113,379,123	T	C	3.06048e-05	0.0253102	-0.653379	2.64e-12	Lead SNP	rs7311182	2.64e-12	1	1	1	1	1
A	Critical illness	Naïve CD8+ T cells	ENSG00000111331	OAS3	Protein-coding transcript	chr12:113,376,157-113,411,054	33.7337	rs1859334	chr12:113,367,332	C	T	3.11474e-05	0.0256734	-0.650815	1.519e-06	LD SNP	rs2057778	2.35e-10	0.931891	0.862431	0.905939	0.971424	0.977209
A	Critical illness	Naïve CD8+ T cells	ENSG00000111331	OAS3	Protein-coding transcript	chr12:113,376,157-113,411,054	33.7337	rs1859335	chr12:113,367,325	C	T	3.11474e-05	0.0256734	-0.650815	1.525e-06	LD SNP	rs2057778	2.35e-10	0.931891	0.862431	0.905939	0.971424	0.977209
A	Critical illness	Naïve CD8+ T cells	ENSG00000111331	OAS3	Protein-coding transcript	chr12:113,376,157-113,411,054	33.7337	rs1859336	chr12:113,367,309	C	T	3.11474e-05	0.0256734	-0.650815	8.155e-12	Lead SNP	rs1859336	8.155e-12	1	1	1	1	1
A	Critical illness	Naïve CD8+ T cells	ENSG00000111331	OAS3	Protein-coding transcript	chr12:113,376,157-113,411,054	33.7337	rs2384071	chr12:113,367,343	A	G	3.11474e-05	0.0256734	-0.650815	8.261e-12	Lead SNP	rs2384071	8.261e-12	1	1	1	1	1
A	Critical illness	Naïve CD8+ T cells	ENSG00000111331	OAS3	Protein-coding transcript	chr12:113,376,157-113,411,054	33.7337	rs1156361	chr12:113,375,983	T	C	3.30288e-05	0.0269343	-0.647751	1.994e-12	Lead SNP	rs1156361	1.994e-12	1	1	1	1	1
A	Critical illness	Naïve CD8+ T cells	ENSG00000111331	OAS3	Protein-coding transcript	chr12:113,376,157-113,411,054	33.7337	rs1859329	chr12:113,376,452	C	T	3.30288e-05	0.0269343	-0.647751	1.359e-06	LD SNP	rs2057778	2.35e-10	0.931891	0.851942	0.896501	0.985574	0.986228
A	Critical illness	Naïve CD8+ T cells	ENSG00000111331	OAS3	Protein-coding transcript	chr12:113,376,157-113,411,054	33.7337	rs1859332	chr12:113,371,114	T	C	3.30288e-05	0.0269343	-0.647751	1.903e-06	LD SNP	rs2057778	2.35e-10	0.931891	0.862431	0.91034	0.980827	0.981627
A	Critical illness	Naïve CD8+ T cells	ENSG00000111331	OAS3	Protein-coding transcript	chr12:113,376,157-113,411,054	33.7337	rs1859333	chr12:113,370,966	T	C	3.30288e-05	0.0269343	-0.647751	1.148e-11	Lead SNP	rs1859333	1.148e-11	1	1	1	1	1
A	Critical illness	Naïve CD8+ T cells	ENSG00000111331	OAS3	Protein-coding transcript	chr12:113,376,157-113,411,054	33.7337	rs1981554	chr12:113,371,523	G	C	3.30288e-05	0.0269343	-0.647751	9.047e-12	Lead SNP	rs1981554	9.047e-12	1	1	1	1	1
A	Critical illness	Naïve CD8+ T cells	ENSG00000111331	OAS3	Protein-coding transcript	chr12:113,376,157-113,411,054	33.7337	rs1981555	chr12:113,372,977	G	A	3.30288e-05	0.0269343	-0.647751	1.25e-12	Lead SNP	rs1981555	1.25e-12	1	1	1	1	1
A	Critical illness	Naïve CD8+ T cells	ENSG00000111331	OAS3	Protein-coding transcript	chr12:113,376,157-113,411,054	33.7337	rs1981556	chr12:113,372,961	C	G	3.30288e-05	0.0269343	-0.647751	1.594e-12	Lead SNP	rs1981556	1.594e-12	1	1	1	1	1
A	Critical illness	Naïve CD8+ T cells	ENSG00000111331	OAS3	Protein-coding transcript	chr12:113,376,157-113,411,054	33.7337	rs1981557	chr12:113,372,866	G	C	3.30288e-05	0.0269343	-0.647751	1.236e-12	Lead SNP	rs1981557	1.236e-12	1	1	1	1	1
A	Critical illness	Naïve CD8+ T cells	ENSG00000111331	OAS3	Protein-coding transcript	chr12:113,376,157-113,411,054	33.7337	rs3759375	chr12:113,373,588	A	G	3.30288e-05	0.0269343	-0.647751	1.735e-12	Lead SNP	rs3759375	1.735e-12	1	1	1	1	1
A	Critical illness	Naïve CD8+ T cells	ENSG00000111331	OAS3	Protein-coding transcript	chr12:113,376,157-113,411,054	33.7337	rs3759376	chr12:113,373,563	A	G	3.30288e-05	0.0269343	-0.647751	2.393e-12	Lead SNP	rs3759376	2.393e-12	1	1	1	1	1
A	Critical illness	Naïve CD8+ T cells	ENSG00000111331	OAS3	Protein-coding transcript	chr12:113,376,157-113,411,054	33.7337	rs377170197	chr12:113,372,352	GA	G	3.30288e-05	0.0269343	-0.647751	-10	LD SNP	rs2057778	7.939e-10	0.662502	0.845183	0.896501	0.980712	0.937595
A	Critical illness	Naïve CD8+ T cells	ENSG00000111331	OAS3	Protein-coding transcript	chr12:113,376,157-113,411,054	33.7337	rs3815178	chr12:113,376,320	C	T	3.30288e-05	0.0269343	-0.647751	3.209e-12	Lead SNP	rs3815178	3.209e-12	1	1	1	1	1
A	Critical illness	Naïve CD8+ T cells	ENSG00000111331	OAS3	Protein-coding transcript	chr12:113,376,157-113,411,054	33.7337	rs4767037	chr12:113,372,804	A	C	3.30288e-05	0.0269343	-0.647751	1.262e-12	Lead SNP	rs4767037	1.262e-12	1	1	1	1	1
A	Critical illness	Naïve CD8+ T cells	ENSG00000111331	OAS3	Protein-coding transcript	chr12:113,376,157-113,411,054	33.7337	rs4767040	chr12:113,374,017	G	C	3.30288e-05	0.0269343	-0.647751	1.602e-12	Lead SNP	rs4767040	1.602e-12	1	1	1	1	1
A	Critical illness	Naïve CD8+ T cells	ENSG00000111331	OAS3	Protein-coding transcript	chr12:113,376,157-113,411,054	33.7337	rs548378176	chr12:113,372,339	A	T	3.30288e-05	0.0269343	-0.647751	-10	LD SNP	rs2057778	7.939e-10	0.662502	0.845183	0.896501	0.980712	0.937595
A	Critical illness	Naïve CD8+ T cells	ENSG00000111331	OAS3	Protein-coding transcript	chr12:113,376,157-113,411,054	33.7337	rs57484342	chr12:113,371,973	A	G	3.30288e-05	0.0269343	-0.647751	8.884e-12	Lead SNP	rs57484342	8.884e-12	1	1	1	1	1
A	Critical illness	Naïve CD8+ T cells	ENSG00000111331	OAS3	Protein-coding transcript	chr12:113,376,157-113,411,054	33.7337	rs60534260	chr12:113,372,346	G	A	3.30288e-05	0.0269343	-0.647751	-10	LD SNP	rs2057778	7.939e-10	0.662502	0.845183	0.896501	0.980712	0.937595
A	Critical illness	Naïve CD8+ T cells	ENSG00000111331	OAS3	Protein-coding transcript	chr12:113,376,157-113,411,054	33.7337	rs61266553	chr12:113,371,977	A	G	3.30288e-05	0.0269343	-0.647751	8.919e-12	Lead SNP	rs61266553	8.919e-12	1	1	1	1	1
A	Critical illness	Naïve CD8+ T cells	ENSG00000111331	OAS3	Protein-coding transcript	chr12:113,376,157-113,411,054	33.7337	rs7132797	chr12:113,375,036	A	C	3.30288e-05	0.0269343	-0.647751	2.033e-12	Lead SNP	rs7132797	2.033e-12	1	1	1	1	1
A	Critical illness	Naïve CD8+ T cells	ENSG00000111331	OAS3	Protein-coding transcript	chr12:113,376,157-113,411,054	33.7337	rs7966314	chr12:113,372,539	A	G	3.30288e-05	0.0269343	-0.647751	9.899e-12	Lead SNP	rs7966314	9.899e-12	1	1	1	1	1
A	Critical illness	Naïve CD8+ T cells	ENSG00000111331	OAS3	Protein-coding transcript	chr12:113,376,157-113,411,054	33.7337	rs7979033	chr12:113,372,376	G	A	3.30288e-05	0.0269343	-0.647751	-10	LD SNP	rs2057778	7.939e-10	0.662502	0.845183	0.896501	0.980712	0.937595
A	Critical illness	Naïve CD8+ T cells	ENSG00000111331	OAS3	Protein-coding transcript	chr12:113,376,157-113,411,054	33.7337	rs9971885	chr12:113,371,646	A	C	3.30288e-05	0.0269343	-0.647751	9.183e-12	Lead SNP	rs9971885	9.183e-12	1	1	1	1	1
A	Critical illness	Naïve CD8+ T cells	ENSG00000111331	OAS3	Protein-coding transcript	chr12:113,376,157-113,411,054	33.7337	rs10774679	chr12:113,374,748	C	T	3.915e-05	0.0311072	-0.638974	9.658e-13	Lead SNP	rs10774679	9.658e-13	1	1	1	1	1
A	Critical illness	Naïve CD8+ T cells	ENSG00000111331	OAS3	Protein-coding transcript	chr12:113,376,157-113,411,054	33.7337	rs1154970	chr12:113,370,427	A	C	3.915e-05	0.0311072	-0.638974	1.985e-11	Lead SNP	rs1154970	1.985e-11	1	1	1	1	1
A	Critical illness	Naïve CD8+ T cells	ENSG00000111331	OAS3	Protein-coding transcript	chr12:113,376,157-113,411,054	33.7337	rs142136498	chr12:113,362,271	T	TTA	4.55568e-05	0.0352168	-0.639344	-10	LD SNP	rs2057778	7.939e-10	0.455126	0.829557	0.89861	0.961566	0.981577
A	Critical illness	Naïve CD8+ T cells	ENSG00000111331	OAS3	Protein-coding transcript	chr12:113,376,157-113,411,054	33.7337	rs3038120	chr12:113,376,543	C	CCAAAGGG	4.85394e-05	0.03685	-0.638485	-10	LD SNP	rs2057778	7.939e-10	0.772969	0.851942	0.892557	0.976019	0.981703
A	Critical illness	Naïve CD8+ T cells	ENSG00000137310	TCF19	Protein-coding transcript	chr6:31,126,319-31,134,936	21.0665	rs17197087	chr6:31,126,232	C	T	2.93015e-10	5.19596e-07	1.77744	0.008746	LD SNP	rs72856706	8.534e-13	0.848831	0.938071	0.961094	1	0.736354
A	Critical illness	Naïve CD8+ T cells	ENSG00000137310	TCF19	Protein-coding transcript	chr6:31,126,319-31,134,936	21.0665	rs17197101	chr6:31,126,409	G	T	2.93015e-10	5.19596e-07	1.77744	0.008487	LD SNP	rs72856706	8.534e-13	0.848831	0.938071	0.961094	1	0.736354
A	Critical illness	Naïve CD8+ T cells	ENSG00000137310	TCF19	Protein-coding transcript	chr6:31,126,319-31,134,936	21.0665	rs9263789	chr6:31,128,329	G	A	2.77926e-08	2.92511e-05	1.42853	0.5561	LD SNP	rs72856706	8.534e-13	0.327749	0.699877	0.57411	0.971834	0.911824
A	Critical illness	Naïve CD8+ T cells	ENSG00000137310	TCF19	Protein-coding transcript	chr6:31,126,319-31,134,936	21.0665	rs28879727	chr6:31,223,601	C	T	6.2015e-08	5.86472e-05	1.63842	-10	LD SNP	rs72856706	7.923e-13	0.864205	0.89669	0.923874	0.846708	0.824623
A	Critical illness	Naïve CD8+ T cells	ENSG00000137310	TCF19	Protein-coding transcript	chr6:31,126,319-31,134,936	21.0665	rs111748703	chr6:31,149,228	G	A	8.3825e-08	7.44997e-05	1.7028	0.0169	LD SNP	rs72856706	8.534e-13	0.785391	0.974519	1	1	0.902917
A	Critical illness	Naïve CD8+ T cells	ENSG00000137310	TCF19	Protein-coding transcript	chr6:31,126,319-31,134,936	21.0665	rs111837807	chr6:31,121,232	T	C	8.3825e-08	7.44997e-05	1.7028	7.312e-13	Lead SNP	rs111837807	7.312e-13	1	1	1	1	1
A	Critical illness	Naïve CD8+ T cells	ENSG00000137310	TCF19	Protein-coding transcript	chr6:31,126,319-31,134,936	21.0665	rs112279190	chr6:31,123,147	C	T	8.3825e-08	7.44997e-05	1.7028	0.005777	LD SNP	rs72856706	8.534e-13	0.848831	0.987137	1	1	1
A	Critical illness	Naïve CD8+ T cells	ENSG00000137310	TCF19	Protein-coding transcript	chr6:31,126,319-31,134,936	21.0665	rs112434986	chr6:31,154,814	A	C	8.3825e-08	7.44997e-05	1.7028	0.005742	LD SNP	rs72856706	8.534e-13	0.748131	0.974519	1	1	0.902917
A	Critical illness	Naïve CD8+ T cells	ENSG00000137310	TCF19	Protein-coding transcript	chr6:31,126,319-31,134,936	21.0665	rs112640945	chr6:31,117,673	C	T	8.3825e-08	7.44997e-05	1.7028	0.006064	LD SNP	rs72856706	8.534e-13	1	1	1	1	1
A	Critical illness	Naïve CD8+ T cells	ENSG00000137310	TCF19	Protein-coding transcript	chr6:31,126,319-31,134,936	21.0665	rs112785163	chr6:31,121,381	G	C	8.3825e-08	7.44997e-05	1.7028	9.602e-13	Lead SNP	rs112785163	9.602e-13	1	1	1	1	1
A	Critical illness	Naïve CD8+ T cells	ENSG00000137310	TCF19	Protein-coding transcript	chr6:31,126,319-31,134,936	21.0665	rs112865383	chr6:31,179,240	G	A	8.3825e-08	7.44997e-05	1.7028	0.003135	LD SNP	rs72856706	8.534e-13	0.918273	0.974519	0.960248	1	0.930743
A	Critical illness	Naïve CD8+ T cells	ENSG00000137310	TCF19	Protein-coding transcript	chr6:31,126,319-31,134,936	21.0665	rs113108526	chr6:31,095,942	G	A	8.3825e-08	7.44997e-05	1.7028	0.01682	LD SNP	rs72856706	8.534e-13	0.83676	0.974192	0.950327	0.800475	0.903414
A	Critical illness	Naïve CD8+ T cells	ENSG00000137310	TCF19	Protein-coding transcript	chr6:31,126,319-31,134,936	21.0665	rs113129896	chr6:31,123,359	C	G	8.3825e-08	7.44997e-05	1.7028	-10	LD SNP	rs72856706	7.923e-13	0.83887	0.961346	0.97066	1	0.986047
A	Critical illness	Naïve CD8+ T cells	ENSG00000137310	TCF19	Protein-coding transcript	chr6:31,126,319-31,134,936	21.0665	rs113379855	chr6:31,153,548	C	T	8.3825e-08	7.44997e-05	1.7028	0.00558	LD SNP	rs72856706	8.534e-13	0.748131	0.974519	1	1	0.902917
A	Critical illness	Naïve CD8+ T cells	ENSG00000137310	TCF19	Protein-coding transcript	chr6:31,126,319-31,134,936	21.0665	rs113542024	chr6:31,135,777	T	G	8.3825e-08	7.44997e-05	1.7028	0.004024	LD SNP	rs72856706	8.534e-13	0.918705	1	1	1	0.930799
A	Critical illness	Naïve CD8+ T cells	ENSG00000137310	TCF19	Protein-coding transcript	chr6:31,126,319-31,134,936	21.0665	rs113932411	chr6:31,117,695	G	A	8.3825e-08	7.44997e-05	1.7028	0.0114	LD SNP	rs72856706	8.534e-13	1	1	0.990041	0.971834	1
A	Critical illness	Naïve CD8+ T cells	ENSG00000137310	TCF19	Protein-coding transcript	chr6:31,126,319-31,134,936	21.0665	rs114881571	chr6:31,128,605	C	T	8.3825e-08	7.44997e-05	1.7028	0.006846	LD SNP	rs72856706	8.534e-13	0.848831	0.987137	1	1	1
A	Critical illness	Naïve CD8+ T cells	ENSG00000137310	TCF19	Protein-coding transcript	chr6:31,126,319-31,134,936	21.0665	rs11540822	chr6:31,118,898	A	T	8.3825e-08	7.44997e-05	1.7028	0.004741	LD SNP	rs72856706	8.534e-13	0.16536	0.974222	1	1	0.930799
A	Critical illness	Naïve CD8+ T cells	ENSG00000137310	TCF19	Protein-coding transcript	chr6:31,126,319-31,134,936	21.0665	rs130072	chr6:31,112,484	C	T	8.3825e-08	7.44997e-05	1.7028	0.01248	LD SNP	rs72856706	8.534e-13	1	1	1	1	1
A	Critical illness	Naïve CD8+ T cells	ENSG00000137310	TCF19	Protein-coding transcript	chr6:31,126,319-31,134,936	21.0665	rs138598988	chr6:31,115,032	C	T	8.3825e-08	7.44997e-05	1.7028	0.01317	LD SNP	rs72856706	8.534e-13	1	1	1	1	1
A	Critical illness	Naïve CD8+ T cells	ENSG00000137310	TCF19	Protein-coding transcript	chr6:31,126,319-31,134,936	21.0665	rs139804853	chr6:31,144,462	G	A	8.3825e-08	7.44997e-05	1.7028	0.005926	LD SNP	rs72856706	8.534e-13	0.806288	0.974519	1	1	0.916609
A	Critical illness	Naïve CD8+ T cells	ENSG00000137310	TCF19	Protein-coding transcript	chr6:31,126,319-31,134,936	21.0665	rs141715528	chr6:31,136,208	C	T	8.3825e-08	7.44997e-05	1.7028	0.004248	LD SNP	rs72856706	8.534e-13	0.83887	0.987137	1	1	1
A	Critical illness	Naïve CD8+ T cells	ENSG00000137310	TCF19	Protein-coding transcript	chr6:31,126,319-31,134,936	21.0665	rs142031128	chr6:31,164,689	C	T	8.3825e-08	7.44997e-05	1.7028	0.003531	LD SNP	rs72856706	8.534e-13	0.918273	0.987137	1	1	0.902917
A	Critical illness	Naïve CD8+ T cells	ENSG00000137310	TCF19	Protein-coding transcript	chr6:31,126,319-31,134,936	21.0665	rs142242725	chr6:31,135,878	G	A	8.3825e-08	7.44997e-05	1.7028	0.003774	LD SNP	rs72856706	8.534e-13	0.848831	0.987137	1	1	1
A	Critical illness	Naïve CD8+ T cells	ENSG00000137310	TCF19	Protein-coding transcript	chr6:31,126,319-31,134,936	21.0665	rs143334143	chr6:31,121,426	G	A	8.3825e-08	7.44997e-05	1.7028	7.779e-13	Lead SNP	rs143334143	7.779e-13	1	1	1	1	1
A	Critical illness	Naïve CD8+ T cells	ENSG00000137310	TCF19	Protein-coding transcript	chr6:31,126,319-31,134,936	21.0665	rs144131354	chr6:31,137,234	TA	T	8.3825e-08	7.44997e-05	1.7028	0.004786	LD SNP	rs72856706	8.534e-13	0.931603	1	1	1	0.930799
A	Critical illness	Naïve CD8+ T cells	ENSG00000137310	TCF19	Protein-coding transcript	chr6:31,126,319-31,134,936	21.0665	rs145024548	chr6:31,135,167	T	TAA	8.3825e-08	7.44997e-05	1.7028	-10	LD SNP	rs72856706	7.923e-13	0.835348	0.987137	0.989986	1	1
A	Critical illness	Naïve CD8+ T cells	ENSG00000137310	TCF19	Protein-coding transcript	chr6:31,126,319-31,134,936	21.0665	rs149090708	chr6:31,135,466	CAG	C	8.3825e-08	7.44997e-05	1.7028	0.00515	LD SNP	rs72856706	8.534e-13	0.848831	0.987137	1	1	1
A	Critical illness	Naïve CD8+ T cells	ENSG00000137310	TCF19	Protein-coding transcript	chr6:31,126,319-31,134,936	21.0665	rs150765547	chr6:31,159,581	G	A	8.3825e-08	7.44997e-05	1.7028	0.002468	LD SNP	rs72856706	8.534e-13	0.766368	0.974519	1	0.971834	0.902917
A	Critical illness	Naïve CD8+ T cells	ENSG00000137310	TCF19	Protein-coding transcript	chr6:31,126,319-31,134,936	21.0665	rs151095308	chr6:31,134,323	C	T	8.3825e-08	7.44997e-05	1.7028	0.004202	LD SNP	rs72856706	8.534e-13	0.848831	0.987137	1	1	1
A	Critical illness	Naïve CD8+ T cells	ENSG00000137310	TCF19	Protein-coding transcript	chr6:31,126,319-31,134,936	21.0665	rs17190776	chr6:31,130,865	G	A	8.3825e-08	7.44997e-05	1.7028	0.008118	LD SNP	rs72856706	8.534e-13	0.848831	0.987137	1	1	1
A	Critical illness	Naïve CD8+ T cells	ENSG00000137310	TCF19	Protein-coding transcript	chr6:31,126,319-31,134,936	21.0665	rs17190783	chr6:31,131,209	A	G	8.3825e-08	7.44997e-05	1.7028	0.008117	LD SNP	rs72856706	8.534e-13	0.848831	0.987137	1	1	0.98618
A	Critical illness	Naïve CD8+ T cells	ENSG00000137310	TCF19	Protein-coding transcript	chr6:31,126,319-31,134,936	21.0665	rs17190798	chr6:31,131,276	A	T	8.3825e-08	7.44997e-05	1.7028	0.008126	LD SNP	rs72856706	8.534e-13	0.848831	0.987137	1	1	1
A	Critical illness	Naïve CD8+ T cells	ENSG00000137310	TCF19	Protein-coding transcript	chr6:31,126,319-31,134,936	21.0665	rs17190811	chr6:31,131,837	A	T	8.3825e-08	7.44997e-05	1.7028	0.008395	LD SNP	rs72856706	8.534e-13	0.848831	0.987137	1	1	1
A	Critical illness	Naïve CD8+ T cells	ENSG00000137310	TCF19	Protein-coding transcript	chr6:31,126,319-31,134,936	21.0665	rs17197031	chr6:31,116,133	A	C	8.3825e-08	7.44997e-05	1.7028	0.01313	LD SNP	rs72856706	8.534e-13	1	1	1	1	0.930799
A	Critical illness	Naïve CD8+ T cells	ENSG00000137310	TCF19	Protein-coding transcript	chr6:31,126,319-31,134,936	21.0665	rs17197108	chr6:31,126,697	C	A	8.3825e-08	7.44997e-05	1.7028	0.008021	LD SNP	rs72856706	8.534e-13	0.848831	0.987137	1	1	1
A	Critical illness	Naïve CD8+ T cells	ENSG00000137310	TCF19	Protein-coding transcript	chr6:31,126,319-31,134,936	21.0665	rs17197276	chr6:31,146,340	C	T	8.3825e-08	7.44997e-05	1.7028	0.005207	LD SNP	rs72856706	8.534e-13	0.757155	0.974519	1	1	0.902917
A	Critical illness	Naïve CD8+ T cells	ENSG00000137310	TCF19	Protein-coding transcript	chr6:31,126,319-31,134,936	21.0665	rs17197686	chr6:31,178,540	T	G	8.3825e-08	7.44997e-05	1.7028	0.003592	LD SNP	rs72856706	8.534e-13	0.918273	0.974519	0.960248	1	0.862228
A	Critical illness	Naïve CD8+ T cells	ENSG00000137310	TCF19	Protein-coding transcript	chr6:31,126,319-31,134,936	21.0665	rs17851818	chr6:31,132,956	G	C	8.3825e-08	7.44997e-05	1.7028	0.006707	LD SNP	rs72856706	8.534e-13	0.848831	0.974192	0.980022	1	0.94458
A	Critical illness	Naïve CD8+ T cells	ENSG00000137310	TCF19	Protein-coding transcript	chr6:31,126,319-31,134,936	21.0665	rs2073724	chr6:31,129,707	C	T	8.3825e-08	7.44997e-05	1.7028	0.005514	LD SNP	rs72856706	8.534e-13	0.848831	0.987137	1	1	0.986047
A	Critical illness	Naïve CD8+ T cells	ENSG00000137310	TCF19	Protein-coding transcript	chr6:31,126,319-31,134,936	21.0665	rs372511752	chr6:31,135,722	CCT	C	8.3825e-08	7.44997e-05	1.7028	-10	LD SNP	rs72856706	7.923e-13	0.848831	0.987137	0.989986	1	1
A	Critical illness	Naïve CD8+ T cells	ENSG00000137310	TCF19	Protein-coding transcript	chr6:31,126,319-31,134,936	21.0665	rs45438402	chr6:31,133,663	T	C	8.3825e-08	7.44997e-05	1.7028	0.01086	LD SNP	rs72856706	8.534e-13	0.848831	0.987137	1	1	1
A	Critical illness	Naïve CD8+ T cells	ENSG00000137310	TCF19	Protein-coding transcript	chr6:31,126,319-31,134,936	21.0665	rs720468	chr6:31,125,993	C	G	8.3825e-08	7.44997e-05	1.7028	0.01012	LD SNP	rs72856706	8.534e-13	0.842546	0.987137	1	1	1
A	Critical illness	Naïve CD8+ T cells	ENSG00000137310	TCF19	Protein-coding transcript	chr6:31,126,319-31,134,936	21.0665	rs72856706	chr6:31,120,729	C	T	8.3825e-08	7.44997e-05	1.7028	7.923e-13	Lead SNP	rs72856706	7.923e-13	1	1	1	1	1
A	Critical illness	Naïve CD8+ T cells	ENSG00000137310	TCF19	Protein-coding transcript	chr6:31,126,319-31,134,936	21.0665	rs72856713	chr6:31,121,958	C	G	8.3825e-08	7.44997e-05	1.7028	4.917e-12	Lead SNP	rs72856713	4.917e-12	1	1	1	1	1
A	Critical illness	Naïve CD8+ T cells	ENSG00000137310	TCF19	Protein-coding transcript	chr6:31,126,319-31,134,936	21.0665	rs72856720	chr6:31,125,402	C	G	8.3825e-08	7.44997e-05	1.7028	0.01086	LD SNP	rs72856706	8.534e-13	0.848831	0.987137	1	1	1
A	Critical illness	Naïve CD8+ T cells	ENSG00000137310	TCF19	Protein-coding transcript	chr6:31,126,319-31,134,936	21.0665	rs72856721	chr6:31,127,800	G	T	8.3825e-08	7.44997e-05	1.7028	0.00803	LD SNP	rs72856706	8.534e-13	0.848831	0.987137	1	1	1
A	Critical illness	Naïve CD8+ T cells	ENSG00000137310	TCF19	Protein-coding transcript	chr6:31,126,319-31,134,936	21.0665	rs72856736	chr6:31,133,870	G	A	8.3825e-08	7.44997e-05	1.7028	0.004225	LD SNP	rs72856706	8.534e-13	0.848831	0.987137	1	1	1
A	Critical illness	Naïve CD8+ T cells	ENSG00000137310	TCF19	Protein-coding transcript	chr6:31,126,319-31,134,936	21.0665	rs72856737	chr6:31,134,625	A	G	8.3825e-08	7.44997e-05	1.7028	0.004193	LD SNP	rs72856706	8.534e-13	0.848831	0.987137	1	1	1
A	Critical illness	Naïve CD8+ T cells	ENSG00000137310	TCF19	Protein-coding transcript	chr6:31,126,319-31,134,936	21.0665	rs72856748	chr6:31,137,387	G	C	8.3825e-08	7.44997e-05	1.7028	0.003733	LD SNP	rs72856706	8.534e-13	0.848831	0.987137	1	1	1
A	Critical illness	Naïve CD8+ T cells	ENSG00000137310	TCF19	Protein-coding transcript	chr6:31,126,319-31,134,936	21.0665	rs72856757	chr6:31,141,671	C	T	8.3825e-08	7.44997e-05	1.7028	0.009924	LD SNP	rs72856706	8.534e-13	0.669889	0.96157	1	1	0.916609
A	Critical illness	Naïve CD8+ T cells	ENSG00000137310	TCF19	Protein-coding transcript	chr6:31,126,319-31,134,936	21.0665	rs72856758	chr6:31,141,954	T	C	8.3825e-08	7.44997e-05	1.7028	0.005738	LD SNP	rs72856706	8.534e-13	0.765532	0.974519	1	0.971134	0.902782
A	Critical illness	Naïve CD8+ T cells	ENSG00000137310	TCF19	Protein-coding transcript	chr6:31,126,319-31,134,936	21.0665	rs72863810	chr6:31,179,121	A	G	8.3825e-08	7.44997e-05	1.7028	0.003843	LD SNP	rs72856706	8.534e-13	0.904688	0.974519	0.940455	1	0.862228
A	Critical illness	Naïve CD8+ T cells	ENSG00000137310	TCF19	Protein-coding transcript	chr6:31,126,319-31,134,936	21.0665	rs72863820	chr6:31,182,682	C	A	8.3825e-08	7.44997e-05	1.7028	0.006295	LD SNP	rs72856706	8.534e-13	0.931559	0.96214	0.960248	1	0.862228
A	Critical illness	Naïve CD8+ T cells	ENSG00000137310	TCF19	Protein-coding transcript	chr6:31,126,319-31,134,936	21.0665	rs72863826	chr6:31,187,338	G	C	8.3825e-08	7.44997e-05	1.7028	0.007377	LD SNP	rs72856706	8.534e-13	0.918273	0.96214	0.960248	1	0.862228
A	Critical illness	Naïve CD8+ T cells	ENSG00000137310	TCF19	Protein-coding transcript	chr6:31,126,319-31,134,936	21.0665	rs72863830	chr6:31,189,541	G	A	8.3825e-08	7.44997e-05	1.7028	0.01252	LD SNP	rs72856706	8.534e-13	0.918273	0.949993	0.960248	1	0.862228
A	Critical illness	Naïve CD8+ T cells	ENSG00000137310	TCF19	Protein-coding transcript	chr6:31,126,319-31,134,936	21.0665	rs74633760	chr6:31,127,694	A	G	8.3825e-08	7.44997e-05	1.7028	0.007958	LD SNP	rs72856706	8.534e-13	0.848831	0.987137	1	1	0.930799
A	Critical illness	Naïve CD8+ T cells	ENSG00000137310	TCF19	Protein-coding transcript	chr6:31,126,319-31,134,936	21.0665	rs28577989	chr6:31,255,762	A	C	4.23322e-07	0.000301314	1.62071	0.006641	LD SNP	rs72856706	8.534e-13	0.687499	0.860439	0.941099	0.805642	0.697462
A	Critical illness	Naïve CD8+ T cells	ENSG00000137310	TCF19	Protein-coding transcript	chr6:31,126,319-31,134,936	21.0665	rs72856718	chr6:31,125,257	C	A	7.3886e-07	0.000495258	1.3723	0.009188	LD SNP	rs72856706	8.534e-13	0.848831	0.987137	1	1	1
A	Critical illness	Naïve CD8+ T cells	ENSG00000137310	TCF19	Protein-coding transcript	chr6:31,126,319-31,134,936	21.0665	rs111243857	chr6:31,102,373	C	T	1.41153e-06	0.000876882	1.42708	0.006952	LD SNP	rs72856706	8.534e-13	0.877477	0.96157	0.914521	0.82862	0.930799
A	Critical illness	Naïve CD8+ T cells	ENSG00000137310	TCF19	Protein-coding transcript	chr6:31,126,319-31,134,936	21.0665	rs376937075	chr6:31,100,242	T	G	1.41153e-06	0.000876882	1.42708	-10	LD SNP	rs72856706	7.923e-13	0.877654	0.949189	0.904558	0.82862	0.917047
A	Critical illness	Naïve CD8+ T cells	ENSG00000137310	TCF19	Protein-coding transcript	chr6:31,126,319-31,134,936	21.0665	rs4294047	chr6:31,101,583	G	A	1.41153e-06	0.000876882	1.42708	0.005385	LD SNP	rs72856706	8.534e-13	0.864723	0.949189	0.904558	0.82862	0.917115
A	Critical illness	Naïve CD8+ T cells	ENSG00000137310	TCF19	Protein-coding transcript	chr6:31,126,319-31,134,936	21.0665	rs534627164	chr6:31,100,194	GAAGCAGAGGCAGGAGAATCGCTTGAACTCAGGAGGCGGAGATTGCAGT	G	1.41153e-06	0.000876882	1.42708	-10	LD SNP	rs72856706	7.923e-13	0.89093	0.949189	0.904558	0.82862	0.917047
A	Critical illness	Naïve CD8+ T cells	ENSG00000137310	TCF19	Protein-coding transcript	chr6:31,126,319-31,134,936	21.0665	rs114300451	chr6:31,234,537	G	A	1.43619e-06	0.000890447	1.22451	0.003367	LD SNP	rs72856706	8.534e-13	0.177111	0.823297	0.892935	0.942982	0.848791
A	Critical illness	Naïve CD8+ T cells	ENSG00000137310	TCF19	Protein-coding transcript	chr6:31,126,319-31,134,936	21.0665	rs73390981	chr6:31,243,578	G	A	4.30931e-06	0.00221651	1.24217	0.02186	LD SNP	rs72856706	8.534e-13	0.406785	0.747639	0.761777	0.838503	0.675289
A	Critical illness	Naïve CD8+ T cells	ENSG00000137310	TCF19	Protein-coding transcript	chr6:31,126,319-31,134,936	21.0665	rs17191510	chr6:31,221,284	G	A	6.20439e-06	0.00298558	1.01003	0.0577	LD SNP	rs72856706	8.534e-13	0.094179	0.701442	0.717359	0.827962	0.79993
A	Critical illness	Naïve CD8+ T cells	ENSG00000137310	TCF19	Protein-coding transcript	chr6:31,126,319-31,134,936	21.0665	rs72863043	chr6:31,119,445	C	T	6.66642e-06	0.00316809	1.34208	0.006655	LD SNP	rs72856706	8.534e-13	1	1	1	1	1
A	Critical illness	Naïve CD8+ T cells	ENSG00000137310	TCF19	Protein-coding transcript	chr6:31,126,319-31,134,936	21.0665	rs189593376	chr6:31,222,411	G	A	8.53876e-06	0.0038115	1.01747	0.02964	LD SNP	rs72856706	8.534e-13	0.141009	0.724182	0.71145	0.818647	0.79993
A	Critical illness	Naïve CD8+ T cells	ENSG00000137310	TCF19	Protein-coding transcript	chr6:31,126,319-31,134,936	21.0665	rs139760582	chr6:31,223,978	T	C	9.2367e-06	0.00404649	1.01485	-10	LD SNP	rs72856706	7.923e-13	0.132569	0.708582	0.681946	0.800603	0.79993
A	Critical illness	Naïve CD8+ T cells	ENSG00000137310	TCF19	Protein-coding transcript	chr6:31,126,319-31,134,936	21.0665	rs1050409	chr6:31,239,501	G	T	1.02599e-05	0.00443317	1.00867	-10	LD SNP	rs72856706	7.923e-13	0.14215	0.690977	0.754022	0.838503	0.675289
A	Critical illness	Naïve CD8+ T cells	ENSG00000137310	TCF19	Protein-coding transcript	chr6:31,126,319-31,134,936	21.0665	rs112149677	chr6:31,243,313	G	A	1.02599e-05	0.00443317	1.00867	0.01978	LD SNP	rs72856706	8.534e-13	0.131305	0.690977	0.754022	0.838503	0.675289
A	Critical illness	Naïve CD8+ T cells	ENSG00000137310	TCF19	Protein-coding transcript	chr6:31,126,319-31,134,936	21.0665	rs113288069	chr6:31,230,833	T	G	1.02599e-05	0.00443317	1.00867	0.02122	LD SNP	rs72856706	8.534e-13	0.132239	0.71704	0.722352	0.945113	0.821491
A	Critical illness	Naïve CD8+ T cells	ENSG00000137310	TCF19	Protein-coding transcript	chr6:31,126,319-31,134,936	21.0665	rs146911342	chr6:31,237,779	C	T	1.02599e-05	0.00443317	1.00867	-10	LD SNP	rs72856706	7.923e-13	0.141659	0.690977	0.760661	0.838503	0.675289
A	Critical illness	Naïve CD8+ T cells	ENSG00000137310	TCF19	Protein-coding transcript	chr6:31,126,319-31,134,936	21.0665	rs281860333	chr6:31,239,607	G	A	1.33635e-05	0.00554046	1.0393	-10	LD SNP	rs72856706	7.923e-13	0.120638	0.680793	0.715913	0.838503	0.679147
A	Critical illness	Naïve CD8+ T cells	ENSG00000137310	TCF19	Protein-coding transcript	chr6:31,126,319-31,134,936	21.0665	rs41542423	chr6:31,239,607	G	A	1.33635e-05	0.00554046	1.0393	-10	LD SNP	rs72856706	7.923e-13	0.120638	0.680793	0.715913	0.838503	0.679147
A	Critical illness	Naïve CD8+ T cells	ENSG00000137310	TCF19	Protein-coding transcript	chr6:31,126,319-31,134,936	21.0665	rs112833418	chr6:31,195,459	G	A	1.36915e-05	0.00566377	1.11823	0.02071	LD SNP	rs72856706	8.534e-13	0.190115	0.842834	0.798127	0.731647	0.680055
A	Critical illness	Naïve CD8+ T cells	ENSG00000137310	TCF19	Protein-coding transcript	chr6:31,126,319-31,134,936	21.0665	rs1265097	chr6:31,106,459	C	A	1.54102e-05	0.00621774	1.13974	0.0004968	LD SNP	rs72856706	6.092e-12	0.399028	0.634154	0.834497	0.971834	0.754574
A	Critical illness	Naïve CD8+ T cells	ENSG00000137310	TCF19	Protein-coding transcript	chr6:31,126,319-31,134,936	21.0665	rs113580416	chr6:31,065,423	T	C	2.44363e-05	0.00911429	1.2705	0.01494	LD SNP	rs72856706	8.534e-13	0.420411	0.879837	0.867734	0.579107	0.741852
A	Critical illness	Naïve CD8+ T cells	ENSG00000137310	TCF19	Protein-coding transcript	chr6:31,126,319-31,134,936	21.0665	rs2233976	chr6:31,079,994	C	T	2.44363e-05	0.00911429	1.2705	0.008555	LD SNP	rs72856706	8.534e-13	0.420411	0.879837	0.867734	0.579107	0.741852
A	Critical illness	Naïve CD8+ T cells	ENSG00000137310	TCF19	Protein-coding transcript	chr6:31,126,319-31,134,936	21.0665	rs72853130	chr6:31,075,139	A	G	2.44363e-05	0.00911429	1.2705	0.01131	LD SNP	rs72856706	8.534e-13	0.535106	0.890923	0.876388	0.579107	0.741852
A	Critical illness	Naïve CD8+ T cells	ENSG00000137310	TCF19	Protein-coding transcript	chr6:31,126,319-31,134,936	21.0665	rs72861369	chr6:31,045,717	C	T	2.44363e-05	0.00911429	1.2705	0.004731	LD SNP	rs72856706	8.534e-13	0.522569	0.867205	0.876388	0.428163	0.724627
A	Critical illness	Naïve CD8+ T cells	ENSG00000137310	TCF19	Protein-coding transcript	chr6:31,126,319-31,134,936	21.0665	rs112420503	chr6:31,320,097	C	A	4.2572e-05	0.0143901	1.3	0.00439	LD SNP	rs72856706	8.534e-13	0.170644	0.730981	0.834151	0.255562	0.627734
A	Critical illness	Naïve CD8+ T cells	ENSG00000159110	IFNAR2	Protein-coding transcript	chr21:34,602,206-34,637,980	57.6225	rs2073361	chr21:34,619,445	A	G	5.52896e-10	2.89089e-06	0.813645	5.271e-14	Lead SNP	rs2073361	5.271e-14	1	1	1	1	1
A	Critical illness	Naïve CD8+ T cells	ENSG00000159110	IFNAR2	Protein-coding transcript	chr21:34,602,206-34,637,980	57.6225	rs2252639	chr21:34,617,729	A	G	5.52896e-10	2.89089e-06	0.813645	8.804e-14	Lead SNP	rs2252639	8.804e-14	1	1	1	1	1
A	Critical illness	Naïve CD8+ T cells	ENSG00000159110	IFNAR2	Protein-coding transcript	chr21:34,602,206-34,637,980	57.6225	rs2252650	chr21:34,617,950	A	T	5.52896e-10	2.89089e-06	0.813645	1.048e-13	Lead SNP	rs2252650	1.048e-13	1	1	1	1	1
A	Critical illness	Naïve CD8+ T cells	ENSG00000159110	IFNAR2	Protein-coding transcript	chr21:34,602,206-34,637,980	57.6225	rs2834161	chr21:34,620,207	C	T	5.52896e-10	2.89089e-06	0.813645	9.308e-14	Lead SNP	rs2834161	9.308e-14	1	1	1	1	1
A	Critical illness	Naïve CD8+ T cells	ENSG00000159110	IFNAR2	Protein-coding transcript	chr21:34,602,206-34,637,980	57.6225	rs2834163	chr21:34,620,451	G	A	5.52896e-10	2.89089e-06	0.813645	5.278e-14	Lead SNP	rs2834163	5.278e-14	1	1	1	1	1
A	Critical illness	Naïve CD8+ T cells	ENSG00000159110	IFNAR2	Protein-coding transcript	chr21:34,602,206-34,637,980	57.6225	rs11088247	chr21:34,603,249	C	G	6.38952e-10	3.23522e-06	-0.815304	3.299e-11	Lead SNP	rs11088247	3.299e-11	1	1	1	1	1
A	Critical illness	Naïve CD8+ T cells	ENSG00000159110	IFNAR2	Protein-coding transcript	chr21:34,602,206-34,637,980	57.6225	rs12482060	chr21:34,611,571	C	G	6.38952e-10	3.23522e-06	-0.815304	9.944e-11	Lead SNP	rs12482060	9.944e-11	1	1	1	1	1
A	Critical illness	Naïve CD8+ T cells	ENSG00000159110	IFNAR2	Protein-coding transcript	chr21:34,602,206-34,637,980	57.6225	rs12482556	chr21:34,602,934	T	C	6.38952e-10	3.23522e-06	-0.815304	1.64e-11	Lead SNP	rs12482556	1.64e-11	1	1	1	1	1
A	Critical illness	Naïve CD8+ T cells	ENSG00000159110	IFNAR2	Protein-coding transcript	chr21:34,602,206-34,637,980	57.6225	rs2834154	chr21:34,606,634	A	C	6.38952e-10	3.23522e-06	-0.815304	5.574e-11	Lead SNP	rs2834154	5.574e-11	1	1	1	1	1
A	Critical illness	Naïve CD8+ T cells	ENSG00000159110	IFNAR2	Protein-coding transcript	chr21:34,602,206-34,637,980	57.6225	rs6517153	chr21:34,607,436	G	A	6.38952e-10	3.23522e-06	-0.815304	4.068e-11	Lead SNP	rs6517153	4.068e-11	1	1	1	1	1
A	Critical illness	Naïve CD8+ T cells	ENSG00000159110	IFNAR2	Protein-coding transcript	chr21:34,602,206-34,637,980	57.6225	rs9636867	chr21:34,609,944	A	G	6.38952e-10	3.23522e-06	-0.815304	7.573e-12	Lead SNP	rs9636867	7.573e-12	1	1	1	1	1
A	Critical illness	Naïve CD8+ T cells	ENSG00000159110	IFNAR2	Protein-coding transcript	chr21:34,602,206-34,637,980	57.6225	rs2236758	chr21:34,625,413	A	G	7.24205e-10	3.61872e-06	0.811037	8.317e-08	LD SNP	rs2300370	6.901e-12	0.469414	0.943279	0.953743	0.973002	0.992067
A	Critical illness	Naïve CD8+ T cells	ENSG00000159110	IFNAR2	Protein-coding transcript	chr21:34,602,206-34,637,980	57.6225	rs1051393	chr21:34,614,255	T	G	7.91129e-10	3.63663e-06	-0.807732	1.69e-10	Lead SNP	rs1051393	1.69e-10	1	1	1	1	1
A	Critical illness	Naïve CD8+ T cells	ENSG00000159110	IFNAR2	Protein-coding transcript	chr21:34,602,206-34,637,980	57.6225	rs13050728	chr21:34,615,210	T	C	7.91129e-10	3.63663e-06	0.807732	1.301e-14	Lead SNP	rs13050728	1.301e-14	1	1	1	1	1
A	Critical illness	Naïve CD8+ T cells	ENSG00000159110	IFNAR2	Protein-coding transcript	chr21:34,602,206-34,637,980	57.6225	rs17860115	chr21:34,602,305	C	A	7.91129e-10	3.63663e-06	-0.807732	9.155e-12	Lead SNP	rs17860115	9.155e-12	1	1	1	1	1
A	Critical illness	Naïve CD8+ T cells	ENSG00000159110	IFNAR2	Protein-coding transcript	chr21:34,602,206-34,637,980	57.6225	rs17860169	chr21:34,613,301	A	G	7.91129e-10	3.63663e-06	-0.807732	1.076e-11	Lead SNP	rs17860169	1.076e-11	1	1	1	1	1
A	Critical illness	Naïve CD8+ T cells	ENSG00000159110	IFNAR2	Protein-coding transcript	chr21:34,602,206-34,637,980	57.6225	rs2236756	chr21:34,616,923	C	A	7.91129e-10	3.63663e-06	0.807732	1.257e-13	Lead SNP	rs2236756	1.257e-13	1	1	1	1	1
A	Critical illness	Naïve CD8+ T cells	ENSG00000159110	IFNAR2	Protein-coding transcript	chr21:34,602,206-34,637,980	57.6225	rs2300370	chr21:34,604,557	G	A	7.91129e-10	3.63663e-06	-0.807732	6.901e-12	Lead SNP	rs2300370	6.901e-12	1	1	1	1	1
A	Critical illness	Naïve CD8+ T cells	ENSG00000159110	IFNAR2	Protein-coding transcript	chr21:34,602,206-34,637,980	57.6225	rs557428914	chr21:34,610,985	G	GT	7.91129e-10	3.63663e-06	-0.807732	-10	LD SNP	rs9976829	6.058e-10	0.970692	0.988417	0.987158	0.986445	0.988078
A	Critical illness	Naïve CD8+ T cells	ENSG00000159110	IFNAR2	Protein-coding transcript	chr21:34,602,206-34,637,980	57.6225	rs62226155	chr21:34,614,987	G	C	7.91129e-10	3.63663e-06	0.807732	2.076e-08	Lead SNP	rs62226155	2.076e-08	1	1	1	1	1
A	Critical illness	Naïve CD8+ T cells	ENSG00000159110	IFNAR2	Protein-coding transcript	chr21:34,602,206-34,637,980	57.6225	rs9976829	chr21:34,614,834	G	A	7.91129e-10	3.63663e-06	0.807732	2.045e-14	Lead SNP	rs9976829	2.045e-14	1	1	1	1	1
A	Critical illness	Naïve CD8+ T cells	ENSG00000159110	IFNAR2	Protein-coding transcript	chr21:34,602,206-34,637,980	57.6225	rs2834158	chr21:34,617,213	T	C	8.34018e-10	3.7323e-06	0.806573	4.871e-08	Lead SNP	rs2834158	4.871e-08	1	1	1	1	1
A	Critical illness	Naïve CD8+ T cells	ENSG00000159110	IFNAR2	Protein-coding transcript	chr21:34,602,206-34,637,980	57.6225	rs2186277	chr21:34,593,122	T	C	8.98385e-10	4.00269e-06	-0.811041	1.738e-07	LD SNP	rs2186317	6.896e-09	0.997157	1	1	1	0.995632
A	Critical illness	Naïve CD8+ T cells	ENSG00000159110	IFNAR2	Protein-coding transcript	chr21:34,602,206-34,637,980	57.6225	rs2186317	chr21:34,593,574	G	C	8.98385e-10	4.00269e-06	-0.811041	6.896e-09	Lead SNP	rs2186317	6.896e-09	1	1	1	1	1
A	Critical illness	Naïve CD8+ T cells	ENSG00000159110	IFNAR2	Protein-coding transcript	chr21:34,602,206-34,637,980	57.6225	rs12482968	chr21:34,595,255	A	G	1.592e-09	6.74728e-06	-0.807636	3.376e-07	LD SNP	rs2186317	6.896e-09	0.757817	0.994023	1	1	0.991328
A	Critical illness	Naïve CD8+ T cells	ENSG00000159110	IFNAR2	Protein-coding transcript	chr21:34,602,206-34,637,980	57.6225	rs9975538	chr21:34,626,854	C	T	2.90182e-09	1.05734e-05	0.798445	2.907e-08	Lead SNP	rs9975538	2.907e-08	1	1	1	1	1
A	Critical illness	Naïve CD8+ T cells	ENSG00000159110	IFNAR2	Protein-coding transcript	chr21:34,602,206-34,637,980	57.6225	rs2834157	chr21:34,616,545	A	G	5.0175e-09	1.71223e-05	0.789846	3.335e-13	Lead SNP	rs2834157	3.335e-13	1	1	1	1	1
A	Critical illness	Naïve CD8+ T cells	ENSG00000159110	IFNAR2	Protein-coding transcript	chr21:34,602,206-34,637,980	57.6225	rs12053666	chr21:34,618,439	G	A	1.1444e-08	3.59387e-05	-0.785171	9.916e-11	Lead SNP	rs12053666	9.916e-11	1	1	1	1	1
A	Critical illness	Naïve CD8+ T cells	ENSG00000159110	IFNAR2	Protein-coding transcript	chr21:34,602,206-34,637,980	57.6225	rs2284549	chr21:34,618,043	A	T	1.1444e-08	3.59387e-05	0.785171	2.225e-13	Lead SNP	rs2284549	2.225e-13	1	1	1	1	1
A	Critical illness	Naïve CD8+ T cells	ENSG00000159110	IFNAR2	Protein-coding transcript	chr21:34,602,206-34,637,980	57.6225	rs2284551	chr21:34,618,313	A	G	1.1444e-08	3.59387e-05	0.785171	2.325e-13	Lead SNP	rs2284551	2.325e-13	1	1	1	1	1
A	Critical illness	Naïve CD8+ T cells	ENSG00000159110	IFNAR2	Protein-coding transcript	chr21:34,602,206-34,637,980	57.6225	rs11701402	chr21:34,627,774	C	G	1.47002e-08	4.4689e-05	0.763115	1.927e-07	LD SNP	rs9975538	2.907e-08	0.2646	0.945192	0.987185	1	0.988327
A	Critical illness	Naïve CD8+ T cells	ENSG00000159110	IFNAR2	Protein-coding transcript	chr21:34,602,206-34,637,980	57.6225	rs2236757	chr21:34,624,917	A	G	1.67734e-08	5.01398e-05	0.778906	2.454e-13	Lead SNP	rs2236757	2.454e-13	1	1	1	1	1
A	Critical illness	Naïve CD8+ T cells	ENSG00000159110	IFNAR2	Protein-coding transcript	chr21:34,602,206-34,637,980	57.6225	rs56079299	chr21:34,589,811	A	G	2.0226e-08	5.83955e-05	-0.787268	7.707e-07	LD SNP	rs12627039	3.865e-11	0.982174	0.99419	0.991185	0.947157	0.956457
A	Critical illness	Naïve CD8+ T cells	ENSG00000159110	IFNAR2	Protein-coding transcript	chr21:34,602,206-34,637,980	57.6225	rs12482014	chr21:34,611,318	C	T	2.35687e-08	6.39223e-05	-0.779615	1.559e-10	Lead SNP	rs12482014	1.559e-10	1	1	1	1	1
A	Critical illness	Naïve CD8+ T cells	ENSG00000159110	IFNAR2	Protein-coding transcript	chr21:34,602,206-34,637,980	57.6225	rs12482193	chr21:34,611,545	T	C	2.35687e-08	6.39223e-05	-0.779615	5.431e-11	Lead SNP	rs12482193	5.431e-11	1	1	1	1	1
A	Critical illness	Naïve CD8+ T cells	ENSG00000159110	IFNAR2	Protein-coding transcript	chr21:34,602,206-34,637,980	57.6225	rs143687404	chr21:34,606,972	GGGTTTGTCT	G	2.35687e-08	6.39223e-05	-0.779615	3.053e-06	LD SNP	rs2248420	9.447e-11	1	1	0.995584	1	1
A	Critical illness	Naïve CD8+ T cells	ENSG00000159110	IFNAR2	Protein-coding transcript	chr21:34,602,206-34,637,980	57.6225	rs17860142	chr21:34,607,870	C	G	2.35687e-08	6.39223e-05	-0.779615	9.439e-11	Lead SNP	rs17860142	9.439e-11	1	1	1	1	1
A	Critical illness	Naïve CD8+ T cells	ENSG00000159110	IFNAR2	Protein-coding transcript	chr21:34,602,206-34,637,980	57.6225	rs17860165	chr21:34,611,730	C	T	2.35687e-08	6.39223e-05	-0.779615	1.003e-10	Lead SNP	rs17860165	1.003e-10	1	1	1	1	1
A	Critical illness	Naïve CD8+ T cells	ENSG00000159110	IFNAR2	Protein-coding transcript	chr21:34,602,206-34,637,980	57.6225	rs3153	chr21:34,609,505	G	A	2.35687e-08	6.39223e-05	-0.779615	2.762e-10	Lead SNP	rs3153	2.762e-10	1	1	1	1	1
A	Critical illness	Naïve CD8+ T cells	ENSG00000159110	IFNAR2	Protein-coding transcript	chr21:34,602,206-34,637,980	57.6225	rs2186278	chr21:34,593,150	T	G	2.70668e-08	7.26972e-05	-0.784772	4.496e-06	LD SNP	rs62226132	4.175e-10	1	1	0.995573	0.995518	0.995881
A	Critical illness	Naïve CD8+ T cells	ENSG00000159110	IFNAR2	Protein-coding transcript	chr21:34,602,206-34,637,980	57.6225	rs62226130	chr21:34,590,623	A	G	2.70668e-08	7.26972e-05	-0.784772	6.252e-07	LD SNP	rs12627039	3.865e-11	0.833866	0.994168	0.986774	0.938848	0.956457
A	Critical illness	Naïve CD8+ T cells	ENSG00000159110	IFNAR2	Protein-coding transcript	chr21:34,602,206-34,637,980	57.6225	rs62226131	chr21:34,593,673	T	A	2.70668e-08	7.26972e-05	-0.784772	3.495e-06	LD SNP	rs62226132	4.175e-10	0.992935	1	1	1	1
A	Critical illness	Naïve CD8+ T cells	ENSG00000159110	IFNAR2	Protein-coding transcript	chr21:34,602,206-34,637,980	57.6225	rs62226132	chr21:34,593,710	T	A	2.70668e-08	7.26972e-05	-0.784772	4.175e-10	Lead SNP	rs62226132	4.175e-10	1	1	1	1	1
A	Critical illness	Naïve CD8+ T cells	ENSG00000159110	IFNAR2	Protein-coding transcript	chr21:34,602,206-34,637,980	57.6225	rs2248420	chr21:34,605,778	C	T	2.80826e-08	7.52262e-05	-0.772354	9.447e-11	Lead SNP	rs2248420	9.447e-11	1	1	1	1	1
A	Critical illness	Naïve CD8+ T cells	ENSG00000159110	IFNAR2	Protein-coding transcript	chr21:34,602,206-34,637,980	57.6225	rs4553897	chr21:34,599,084	G	A	3.27232e-08	8.56223e-05	-0.778377	2.647e-10	Lead SNP	rs4553897	2.647e-10	1	1	1	1	1
A	Critical illness	Naïve CD8+ T cells	ENSG00000159110	IFNAR2	Protein-coding transcript	chr21:34,602,206-34,637,980	57.6225	rs2834164	chr21:34,621,948	A	C	3.3387e-08	8.65782e-05	0.747187	2.242e-11	Lead SNP	rs2834164	2.242e-11	1	1	1	1	1
A	Critical illness	Naïve CD8+ T cells	ENSG00000159110	IFNAR2	Protein-coding transcript	chr21:34,602,206-34,637,980	57.6225	rs2834165	chr21:34,622,536	A	G	3.3387e-08	8.65782e-05	0.747187	2.253e-11	Lead SNP	rs2834165	2.253e-11	1	1	1	1	1
A	Critical illness	Naïve CD8+ T cells	ENSG00000159110	IFNAR2	Protein-coding transcript	chr21:34,602,206-34,637,980	57.6225	rs9975738	chr21:34,602,246	T	G	4.25338e-08	0.000106442	-0.754553	2.409e-09	Lead SNP	rs9975738	2.409e-09	1	1	1	1	1
A	Critical illness	Naïve CD8+ T cells	ENSG00000159110	IFNAR2	Protein-coding transcript	chr21:34,602,206-34,637,980	57.6225	rs62226152	chr21:34,596,750	C	T	4.40021e-08	0.000109935	-0.775652	4.444e-10	Lead SNP	rs62226152	4.444e-10	1	1	1	1	1
A	Critical illness	Naïve CD8+ T cells	ENSG00000159110	IFNAR2	Protein-coding transcript	chr21:34,602,206-34,637,980	57.6225	rs2284550	chr21:34,618,285	G	A	5.36007e-08	0.000130907	0.72996	2.603e-11	Lead SNP	rs2284550	2.603e-11	1	1	1	1	1
A	Critical illness	Naïve CD8+ T cells	ENSG00000159110	IFNAR2	Protein-coding transcript	chr21:34,602,206-34,637,980	57.6225	rs140835879	chr21:34,615,020	C	CTCT	5.8142e-08	0.000138334	0.726263	-10	LD SNP	rs2284550	1.104e-08	0.890867	0.881179	0.824785	0.609983	0.675581
A	Critical illness	Naïve CD8+ T cells	ENSG00000159110	IFNAR2	Protein-coding transcript	chr21:34,602,206-34,637,980	57.6225	rs4817554	chr21:34,625,998	T	G	2.1917e-07	0.000422921	0.716794	8.345e-07	LD SNP	rs2284550	2.603e-11	0.881937	0.965144	0.945878	0.951802	0.991964
A	Critical illness	Naïve CD8+ T cells	ENSG00000159110	IFNAR2	Protein-coding transcript	chr21:34,602,206-34,637,980	57.6225	rs2248202	chr21:34,603,880	C	A	4.09645e-06	0.00425161	-0.675315	4.988e-06	LD SNP	rs2186317	3.085e-08	0.168854	0.60184	0.602429	0.858765	0.548136
A	Critical illness	Naïve CD8+ T cells	ENSG00000159110	IFNAR2	Protein-coding transcript	chr21:34,602,206-34,637,980	57.6225	rs6517152	chr21:34,607,223	A	G	1.54176e-05	0.0123627	-0.652324	3.372e-05	LD SNP	rs2186317	3.085e-08	0.137475	0.58498	0.60402	0.859598	0.552978
A	Critical illness	Naïve CD8+ T cells	ENSG00000224796	RPL32P1	Pseudogene	chr6:33,047,228-33,047,637	9.64172	rs3128927	chr6:33,074,288	C	T	6.55595e-07	0.000447717	-0.851419	0.004793	LD SNP	rs9501257	2.608e-08	0.803514	0.25323	0.236936	0.32448	0.299816
A	Critical illness	Naïve CD8+ T cells	ENSG00000224796	RPL32P1	Pseudogene	chr6:33,047,228-33,047,637	9.64172	rs3128930	chr6:33,075,666	C	T	1.07217e-06	0.000689725	-0.833824	0.006337	LD SNP	rs9501257	2.608e-08	0.863305	0.288989	0.27198	0.390282	0.348419
A	Critical illness	Naïve CD8+ T cells	ENSG00000224796	RPL32P1	Pseudogene	chr6:33,047,228-33,047,637	9.64172	rs2567289	chr6:33,049,565	C	G	1.09255e-06	0.000701769	-0.992772	0.1471	LD SNP	rs9501257	2.608e-08	0.577235	0.663836	0.668953	0.652061	0.809327
A	Critical illness	Naïve CD8+ T cells	ENSG00000224796	RPL32P1	Pseudogene	chr6:33,047,228-33,047,637	9.64172	rs112170964	chr6:33,055,720	T	TC	3.49916e-05	0.0122911	-0.910882	0.4118	LD SNP	rs9501257	2.608e-08	0.985456	1	0.987923	1	0.976856
A	Critical illness	Naïve CD8+ T cells	ENSG00000224796	RPL32P1	Pseudogene	chr6:33,047,228-33,047,637	9.64172	rs9296076	chr6:33,056,840	T	C	3.49916e-05	0.0122911	-0.910882	0.3652	LD SNP	rs9501257	2.608e-08	0.991242	1	0.987923	1	0.984616
A	Critical illness	Naïve CD8+ T cells	ENSG00000224796	RPL32P1	Pseudogene	chr6:33,047,228-33,047,637	9.64172	rs9501257	chr6:33,055,355	A	G	3.49916e-05	0.0122911	-0.910882	2.608e-08	Lead SNP	rs9501257	2.608e-08	1	1	1	1	1
A	Critical illness	Naïve CD8+ T cells	ENSG00000243646	IL10RB	Protein-coding transcript	chr21:34,638,663-34,669,539	27.6526	rs9975538	chr21:34,626,854	C	T	1.18001e-06	0.00163072	-0.661665	2.907e-08	Lead SNP	rs9975538	2.907e-08	1	1	1	1	1
A	Critical illness	Naïve CD8+ T cells	ENSG00000243646	IL10RB	Protein-coding transcript	chr21:34,638,663-34,669,539	27.6526	rs2073361	chr21:34,619,445	A	G	3.29249e-06	0.00360405	-0.626784	5.271e-14	Lead SNP	rs2073361	5.271e-14	1	1	1	1	1
A	Critical illness	Naïve CD8+ T cells	ENSG00000243646	IL10RB	Protein-coding transcript	chr21:34,638,663-34,669,539	27.6526	rs2252639	chr21:34,617,729	A	G	3.29249e-06	0.00360405	-0.626784	8.804e-14	Lead SNP	rs2252639	8.804e-14	1	1	1	1	1
A	Critical illness	Naïve CD8+ T cells	ENSG00000243646	IL10RB	Protein-coding transcript	chr21:34,638,663-34,669,539	27.6526	rs2252650	chr21:34,617,950	A	T	3.29249e-06	0.00360405	-0.626784	1.048e-13	Lead SNP	rs2252650	1.048e-13	1	1	1	1	1
A	Critical illness	Naïve CD8+ T cells	ENSG00000243646	IL10RB	Protein-coding transcript	chr21:34,638,663-34,669,539	27.6526	rs2834161	chr21:34,620,207	C	T	3.29249e-06	0.00360405	-0.626784	9.308e-14	Lead SNP	rs2834161	9.308e-14	1	1	1	1	1
A	Critical illness	Naïve CD8+ T cells	ENSG00000243646	IL10RB	Protein-coding transcript	chr21:34,638,663-34,669,539	27.6526	rs2834163	chr21:34,620,451	G	A	3.29249e-06	0.00360405	-0.626784	5.278e-14	Lead SNP	rs2834163	5.278e-14	1	1	1	1	1
A	Critical illness	Naïve CD8+ T cells	ENSG00000243646	IL10RB	Protein-coding transcript	chr21:34,638,663-34,669,539	27.6526	rs2236758	chr21:34,625,413	A	G	3.48843e-06	0.00379667	-0.626774	8.317e-08	LD SNP	rs2300370	6.901e-12	0.469414	0.943279	0.953743	0.973002	0.992067
A	Critical illness	Naïve CD8+ T cells	ENSG00000243646	IL10RB	Protein-coding transcript	chr21:34,638,663-34,669,539	27.6526	rs12053666	chr21:34,618,439	G	A	5.28292e-06	0.00527262	0.634702	9.916e-11	Lead SNP	rs12053666	9.916e-11	1	1	1	1	1
A	Critical illness	Naïve CD8+ T cells	ENSG00000243646	IL10RB	Protein-coding transcript	chr21:34,638,663-34,669,539	27.6526	rs2284549	chr21:34,618,043	A	T	5.28292e-06	0.00527262	-0.634702	2.225e-13	Lead SNP	rs2284549	2.225e-13	1	1	1	1	1
A	Critical illness	Naïve CD8+ T cells	ENSG00000243646	IL10RB	Protein-coding transcript	chr21:34,638,663-34,669,539	27.6526	rs2284551	chr21:34,618,313	A	G	5.28292e-06	0.00527262	-0.634702	2.325e-13	Lead SNP	rs2284551	2.325e-13	1	1	1	1	1
A	Critical illness	Naïve CD8+ T cells	ENSG00000243646	IL10RB	Protein-coding transcript	chr21:34,638,663-34,669,539	27.6526	rs2236757	chr21:34,624,917	A	G	7.1015e-06	0.00668428	-0.6279	2.454e-13	Lead SNP	rs2236757	2.454e-13	1	1	1	1	1
A	Critical illness	Naïve CD8+ T cells	ENSG00000243646	IL10RB	Protein-coding transcript	chr21:34,638,663-34,669,539	27.6526	rs2834157	chr21:34,616,545	A	G	8.91902e-06	0.00816029	-0.612523	3.335e-13	Lead SNP	rs2834157	3.335e-13	1	1	1	1	1
A	Critical illness	Naïve CD8+ T cells	ENSG00000243646	IL10RB	Protein-coding transcript	chr21:34,638,663-34,669,539	27.6526	rs1051393	chr21:34,614,255	T	G	1.10164e-05	0.0095782	0.596239	1.69e-10	Lead SNP	rs1051393	1.69e-10	1	1	1	1	1
A	Critical illness	Naïve CD8+ T cells	ENSG00000243646	IL10RB	Protein-coding transcript	chr21:34,638,663-34,669,539	27.6526	rs13050728	chr21:34,615,210	T	C	1.10164e-05	0.0095782	-0.596239	1.301e-14	Lead SNP	rs13050728	1.301e-14	1	1	1	1	1
A	Critical illness	Naïve CD8+ T cells	ENSG00000243646	IL10RB	Protein-coding transcript	chr21:34,638,663-34,669,539	27.6526	rs17860115	chr21:34,602,305	C	A	1.10164e-05	0.0095782	0.596239	9.155e-12	Lead SNP	rs17860115	9.155e-12	1	1	1	1	1
A	Critical illness	Naïve CD8+ T cells	ENSG00000243646	IL10RB	Protein-coding transcript	chr21:34,638,663-34,669,539	27.6526	rs17860169	chr21:34,613,301	A	G	1.10164e-05	0.0095782	0.596239	1.076e-11	Lead SNP	rs17860169	1.076e-11	1	1	1	1	1
A	Critical illness	Naïve CD8+ T cells	ENSG00000243646	IL10RB	Protein-coding transcript	chr21:34,638,663-34,669,539	27.6526	rs2236756	chr21:34,616,923	C	A	1.10164e-05	0.0095782	-0.596239	1.257e-13	Lead SNP	rs2236756	1.257e-13	1	1	1	1	1
A	Critical illness	Naïve CD8+ T cells	ENSG00000243646	IL10RB	Protein-coding transcript	chr21:34,638,663-34,669,539	27.6526	rs2300370	chr21:34,604,557	G	A	1.10164e-05	0.0095782	0.596239	6.901e-12	Lead SNP	rs2300370	6.901e-12	1	1	1	1	1
A	Critical illness	Naïve CD8+ T cells	ENSG00000243646	IL10RB	Protein-coding transcript	chr21:34,638,663-34,669,539	27.6526	rs557428914	chr21:34,610,985	G	GT	1.10164e-05	0.0095782	0.596239	-10	LD SNP	rs9976829	6.058e-10	0.970692	0.988417	0.987158	0.986445	0.988078
A	Critical illness	Naïve CD8+ T cells	ENSG00000243646	IL10RB	Protein-coding transcript	chr21:34,638,663-34,669,539	27.6526	rs62226155	chr21:34,614,987	G	C	1.10164e-05	0.0095782	-0.596239	2.076e-08	Lead SNP	rs62226155	2.076e-08	1	1	1	1	1
A	Critical illness	Naïve CD8+ T cells	ENSG00000243646	IL10RB	Protein-coding transcript	chr21:34,638,663-34,669,539	27.6526	rs9976829	chr21:34,614,834	G	A	1.10164e-05	0.0095782	-0.596239	2.045e-14	Lead SNP	rs9976829	2.045e-14	1	1	1	1	1
A	Critical illness	Naïve CD8+ T cells	ENSG00000243646	IL10RB	Protein-coding transcript	chr21:34,638,663-34,669,539	27.6526	rs2248420	chr21:34,605,778	C	T	1.39606e-05	0.011485	0.612599	9.447e-11	Lead SNP	rs2248420	9.447e-11	1	1	1	1	1
A	Critical illness	Naïve CD8+ T cells	ENSG00000243646	IL10RB	Protein-coding transcript	chr21:34,638,663-34,669,539	27.6526	rs2834158	chr21:34,617,213	T	C	1.49267e-05	0.0120198	-0.587993	4.871e-08	Lead SNP	rs2834158	4.871e-08	1	1	1	1	1
A	Critical illness	Naïve CD8+ T cells	ENSG00000243646	IL10RB	Protein-coding transcript	chr21:34,638,663-34,669,539	27.6526	rs11701402	chr21:34,627,774	C	G	1.82687e-05	0.0142188	-0.588093	1.927e-07	LD SNP	rs9975538	2.907e-08	0.2646	0.945192	0.987185	1	0.988327
A	Critical illness	Naïve CD8+ T cells	ENSG00000243646	IL10RB	Protein-coding transcript	chr21:34,638,663-34,669,539	27.6526	rs11088247	chr21:34,603,249	C	G	2.38403e-05	0.0174477	0.578377	3.299e-11	Lead SNP	rs11088247	3.299e-11	1	1	1	1	1
A	Critical illness	Naïve CD8+ T cells	ENSG00000243646	IL10RB	Protein-coding transcript	chr21:34,638,663-34,669,539	27.6526	rs12482060	chr21:34,611,571	C	G	2.38403e-05	0.0174477	0.578377	9.944e-11	Lead SNP	rs12482060	9.944e-11	1	1	1	1	1
A	Critical illness	Naïve CD8+ T cells	ENSG00000243646	IL10RB	Protein-coding transcript	chr21:34,638,663-34,669,539	27.6526	rs12482556	chr21:34,602,934	T	C	2.38403e-05	0.0174477	0.578377	1.64e-11	Lead SNP	rs12482556	1.64e-11	1	1	1	1	1
A	Critical illness	Naïve CD8+ T cells	ENSG00000243646	IL10RB	Protein-coding transcript	chr21:34,638,663-34,669,539	27.6526	rs2834154	chr21:34,606,634	A	C	2.38403e-05	0.0174477	0.578377	5.574e-11	Lead SNP	rs2834154	5.574e-11	1	1	1	1	1
A	Critical illness	Naïve CD8+ T cells	ENSG00000243646	IL10RB	Protein-coding transcript	chr21:34,638,663-34,669,539	27.6526	rs6517153	chr21:34,607,436	G	A	2.38403e-05	0.0174477	0.578377	4.068e-11	Lead SNP	rs6517153	4.068e-11	1	1	1	1	1
A	Critical illness	Naïve CD8+ T cells	ENSG00000243646	IL10RB	Protein-coding transcript	chr21:34,638,663-34,669,539	27.6526	rs9636867	chr21:34,609,944	A	G	2.38403e-05	0.0174477	0.578377	7.573e-12	Lead SNP	rs9636867	7.573e-12	1	1	1	1	1
A	Critical illness	Naïve CD8+ T cells	ENSG00000243646	IL10RB	Protein-coding transcript	chr21:34,638,663-34,669,539	27.6526	rs56079299	chr21:34,589,811	A	G	2.50426e-05	0.0181963	0.602546	7.707e-07	LD SNP	rs12627039	3.865e-11	0.982174	0.99419	0.991185	0.947157	0.956457
A	Critical illness	Naïve CD8+ T cells	ENSG00000243646	IL10RB	Protein-coding transcript	chr21:34,638,663-34,669,539	27.6526	rs4553897	chr21:34,599,084	G	A	2.93418e-05	0.0205231	0.59859	2.647e-10	Lead SNP	rs4553897	2.647e-10	1	1	1	1	1
A	Critical illness	Naïve CD8+ T cells	ENSG00000243646	IL10RB	Protein-coding transcript	chr21:34,638,663-34,669,539	27.6526	rs12482014	chr21:34,611,318	C	T	2.99185e-05	0.0208433	0.593871	1.559e-10	Lead SNP	rs12482014	1.559e-10	1	1	1	1	1
A	Critical illness	Naïve CD8+ T cells	ENSG00000243646	IL10RB	Protein-coding transcript	chr21:34,638,663-34,669,539	27.6526	rs12482193	chr21:34,611,545	T	C	2.99185e-05	0.0208433	0.593871	5.431e-11	Lead SNP	rs12482193	5.431e-11	1	1	1	1	1
A	Critical illness	Naïve CD8+ T cells	ENSG00000243646	IL10RB	Protein-coding transcript	chr21:34,638,663-34,669,539	27.6526	rs143687404	chr21:34,606,972	GGGTTTGTCT	G	2.99185e-05	0.0208433	0.593871	3.053e-06	LD SNP	rs2248420	9.447e-11	1	1	0.995584	1	1
A	Critical illness	Naïve CD8+ T cells	ENSG00000243646	IL10RB	Protein-coding transcript	chr21:34,638,663-34,669,539	27.6526	rs17860142	chr21:34,607,870	C	G	2.99185e-05	0.0208433	0.593871	9.439e-11	Lead SNP	rs17860142	9.439e-11	1	1	1	1	1
A	Critical illness	Naïve CD8+ T cells	ENSG00000243646	IL10RB	Protein-coding transcript	chr21:34,638,663-34,669,539	27.6526	rs17860165	chr21:34,611,730	C	T	2.99185e-05	0.0208433	0.593871	1.003e-10	Lead SNP	rs17860165	1.003e-10	1	1	1	1	1
A	Critical illness	Naïve CD8+ T cells	ENSG00000243646	IL10RB	Protein-coding transcript	chr21:34,638,663-34,669,539	27.6526	rs3153	chr21:34,609,505	G	A	2.99185e-05	0.0208433	0.593871	2.762e-10	Lead SNP	rs3153	2.762e-10	1	1	1	1	1
A	Critical illness	Naïve CD8+ T cells	ENSG00000243646	IL10RB	Protein-coding transcript	chr21:34,638,663-34,669,539	27.6526	rs2186278	chr21:34,593,150	T	G	3.15816e-05	0.0214916	0.598347	4.496e-06	LD SNP	rs62226132	4.175e-10	1	1	0.995573	0.995518	0.995881
A	Critical illness	Naïve CD8+ T cells	ENSG00000243646	IL10RB	Protein-coding transcript	chr21:34,638,663-34,669,539	27.6526	rs62226130	chr21:34,590,623	A	G	3.15816e-05	0.0214916	0.598347	6.252e-07	LD SNP	rs12627039	3.865e-11	0.833866	0.994168	0.986774	0.938848	0.956457
A	Critical illness	Naïve CD8+ T cells	ENSG00000243646	IL10RB	Protein-coding transcript	chr21:34,638,663-34,669,539	27.6526	rs62226131	chr21:34,593,673	T	A	3.15816e-05	0.0214916	0.598347	3.495e-06	LD SNP	rs62226132	4.175e-10	0.992935	1	1	1	1
A	Critical illness	Naïve CD8+ T cells	ENSG00000243646	IL10RB	Protein-coding transcript	chr21:34,638,663-34,669,539	27.6526	rs62226132	chr21:34,593,710	T	A	3.15816e-05	0.0214916	0.598347	4.175e-10	Lead SNP	rs62226132	4.175e-10	1	1	1	1	1
A	Critical illness	Naïve CD8+ T cells	ENSG00000243646	IL10RB	Protein-coding transcript	chr21:34,638,663-34,669,539	27.6526	rs62226152	chr21:34,596,750	C	T	3.71173e-05	0.024292	0.594242	4.444e-10	Lead SNP	rs62226152	4.444e-10	1	1	1	1	1
A	Critical illness	Activated naïve CD4+ T cells	ENSG00000159110	IFNAR2	Protein-coding transcript	chr21:34,602,206-34,637,980	79.6678	rs2834164	chr21:34,621,948	A	C	3.28167e-06	0.00998632	0.647101	2.242e-11	Lead SNP	rs2834164	2.242e-11	1	1	1	1	1
A	Critical illness	Activated naïve CD4+ T cells	ENSG00000159110	IFNAR2	Protein-coding transcript	chr21:34,602,206-34,637,980	79.6678	rs2834165	chr21:34,622,536	A	G	3.28167e-06	0.00998632	0.647101	2.253e-11	Lead SNP	rs2834165	2.253e-11	1	1	1	1	1
A	Critical illness	Activated naïve CD4+ T cells	ENSG00000159110	IFNAR2	Protein-coding transcript	chr21:34,602,206-34,637,980	79.6678	rs2284550	chr21:34,618,285	G	A	4.6061e-06	0.0135165	0.631754	2.603e-11	Lead SNP	rs2284550	2.603e-11	1	1	1	1	1
A	Critical illness	Activated naïve CD4+ T cells	ENSG00000159110	IFNAR2	Protein-coding transcript	chr21:34,602,206-34,637,980	79.6678	rs4817554	chr21:34,625,998	T	G	1.75604e-05	0.0400535	0.609929	8.345e-07	LD SNP	rs2284550	2.603e-11	0.881937	0.965144	0.945878	0.951802	0.991964
A	Critical illness	Activated naïve CD4+ T cells	ENSG00000163820	FYCO1	Protein-coding transcript	chr3:45,959,396-46,037,316	47.016	rs35895243	chr3:46,050,568	TA	T	7.39845e-06	0.0125378	0.997156	-10	LD SNP	rs34901975	4.136e-10	0.00405463	0.577814	0.801393	0.0581368	0.675396
A	Critical illness	Activated naïve CD4+ T cells	ENSG00000163820	FYCO1	Protein-coding transcript	chr3:45,959,396-46,037,316	47.016	rs13063635	chr3:46,173,072	G	C	1.01464e-05	0.0163906	1.03713	9.446e-11	Lead SNP	rs13063635	9.446e-11	1	1	1	1	1
A	Critical illness	Activated naïve CD4+ T cells	ENSG00000163820	FYCO1	Protein-coding transcript	chr3:45,959,396-46,037,316	47.016	rs13085367	chr3:46,172,824	T	C	1.01464e-05	0.0163906	1.03713	5.942e-11	Lead SNP	rs13085367	5.942e-11	1	1	1	1	1
A	Critical illness	Activated naïve CD4+ T cells	ENSG00000163820	FYCO1	Protein-coding transcript	chr3:45,959,396-46,037,316	47.016	rs13093179	chr3:46,146,314	G	T	1.01431e-05	0.0163906	0.993299	7.412e-12	Lead SNP	rs13093179	7.412e-12	1	1	1	1	1
A	Critical illness	Activated naïve CD4+ T cells	ENSG00000163820	FYCO1	Protein-coding transcript	chr3:45,959,396-46,037,316	47.016	rs35110864	chr3:46,154,457	G	A	1.01431e-05	0.0163906	0.993299	8.369e-12	Lead SNP	rs35110864	8.369e-12	1	1	1	1	1
A	Critical illness	Activated naïve CD4+ T cells	ENSG00000163820	FYCO1	Protein-coding transcript	chr3:45,959,396-46,037,316	47.016	rs35464221	chr3:46,169,040	C	T	1.01431e-05	0.0163906	0.993299	7.201e-11	Lead SNP	rs35464221	7.201e-11	1	1	1	1	1
A	Critical illness	Activated naïve CD4+ T cells	ENSG00000163820	FYCO1	Protein-coding transcript	chr3:45,959,396-46,037,316	47.016	rs35539222	chr3:46,154,272	T	C	1.01431e-05	0.0163906	0.993299	8.361e-12	Lead SNP	rs35539222	8.361e-12	1	1	1	1	1
A	Critical illness	Activated naïve CD4+ T cells	ENSG00000163820	FYCO1	Protein-coding transcript	chr3:45,959,396-46,037,316	47.016	rs35581648	chr3:46,170,897	G	T	1.01431e-05	0.0163906	0.993299	6.968e-11	Lead SNP	rs35581648	6.968e-11	1	1	1	1	1
A	Critical illness	Activated naïve CD4+ T cells	ENSG00000163820	FYCO1	Protein-coding transcript	chr3:45,959,396-46,037,316	47.016	rs71327025	chr3:46,147,504	A	G	1.01431e-05	0.0163906	0.993299	5.579e-12	Lead SNP	rs71327025	5.579e-12	1	1	1	1	1
A	Critical illness	Activated naïve CD4+ T cells	ENSG00000163820	FYCO1	Protein-coding transcript	chr3:45,959,396-46,037,316	47.016	rs71327027	chr3:46,173,210	T	G	1.01464e-05	0.0163906	1.03713	8.267e-11	Lead SNP	rs71327027	8.267e-11	1	1	1	1	1
A	Critical illness	Activated naïve CD4+ T cells	ENSG00000163820	FYCO1	Protein-coding transcript	chr3:45,959,396-46,037,316	47.016	rs78380307	chr3:46,174,331	T	C	1.01464e-05	0.0163906	1.03713	6.239e-11	Lead SNP	rs78380307	6.239e-11	1	1	1	1	1
A	Critical illness	Activated naïve CD4+ T cells	ENSG00000163820	FYCO1	Protein-coding transcript	chr3:45,959,396-46,037,316	47.016	rs13063033	chr3:46,082,481	G	A	1.04552e-05	0.016645	0.990877	1.079e-25	Lead SNP	rs13063033	1.079e-25	1	1	1	1	1
A	Critical illness	Activated naïve CD4+ T cells	ENSG00000163820	FYCO1	Protein-coding transcript	chr3:45,959,396-46,037,316	47.016	rs13063527	chr3:46,135,690	G	A	1.04552e-05	0.016645	0.990877	2.318e-25	Lead SNP	rs13063527	2.318e-25	1	1	1	1	1
A	Critical illness	Activated naïve CD4+ T cells	ENSG00000163820	FYCO1	Protein-coding transcript	chr3:45,959,396-46,037,316	47.016	rs13068570	chr3:46,136,438	A	G	1.04552e-05	0.016645	0.990877	5.746e-12	Lead SNP	rs13068570	5.746e-12	1	1	1	1	1
A	Critical illness	Activated naïve CD4+ T cells	ENSG00000163820	FYCO1	Protein-coding transcript	chr3:45,959,396-46,037,316	47.016	rs13072267	chr3:46,116,010	T	A	1.04552e-05	0.016645	0.990877	1.445e-25	Lead SNP	rs13072267	1.445e-25	1	1	1	1	1
A	Critical illness	Activated naïve CD4+ T cells	ENSG00000163820	FYCO1	Protein-coding transcript	chr3:45,959,396-46,037,316	47.016	rs13075528	chr3:46,128,709	T	C	1.04552e-05	0.016645	0.990877	1.186e-25	Lead SNP	rs13075528	1.186e-25	1	1	1	1	1
A	Critical illness	Activated naïve CD4+ T cells	ENSG00000163820	FYCO1	Protein-coding transcript	chr3:45,959,396-46,037,316	47.016	rs13089554	chr3:46,127,557	G	A	1.04552e-05	0.016645	0.990877	1.805e-25	Lead SNP	rs13089554	1.805e-25	1	1	1	1	1
A	Critical illness	Activated naïve CD4+ T cells	ENSG00000163820	FYCO1	Protein-coding transcript	chr3:45,959,396-46,037,316	47.016	rs13091868	chr3:46,123,043	A	G	1.04552e-05	0.016645	0.990877	5.222e-26	Lead SNP	rs13091868	5.222e-26	1	1	1	1	1
A	Critical illness	Activated naïve CD4+ T cells	ENSG00000163820	FYCO1	Protein-coding transcript	chr3:45,959,396-46,037,316	47.016	rs13092030	chr3:46,123,055	C	T	1.04552e-05	0.016645	0.990877	4.867e-26	Lead SNP	rs13092030	4.867e-26	1	1	1	1	1
A	Critical illness	Activated naïve CD4+ T cells	ENSG00000163820	FYCO1	Protein-coding transcript	chr3:45,959,396-46,037,316	47.016	rs13095602	chr3:46,128,713	A	G	1.04552e-05	0.016645	0.990877	1.262e-25	Lead SNP	rs13095602	1.262e-25	1	1	1	1	1
A	Critical illness	Activated naïve CD4+ T cells	ENSG00000163820	FYCO1	Protein-coding transcript	chr3:45,959,396-46,037,316	47.016	rs13095717	chr3:46,128,542	G	A	1.04552e-05	0.016645	0.990877	1.592e-25	Lead SNP	rs13095717	1.592e-25	1	1	1	1	1
A	Critical illness	Activated naïve CD4+ T cells	ENSG00000163820	FYCO1	Protein-coding transcript	chr3:45,959,396-46,037,316	47.016	rs13096741	chr3:46,099,154	C	T	1.04552e-05	0.016645	0.990877	5.715e-26	Lead SNP	rs13096741	5.715e-26	1	1	1	1	1
A	Critical illness	Activated naïve CD4+ T cells	ENSG00000163820	FYCO1	Protein-coding transcript	chr3:45,959,396-46,037,316	47.016	rs1491950	chr3:46,138,107	G	A	1.04552e-05	0.016645	0.990877	1.876e-25	Lead SNP	rs1491950	1.876e-25	1	1	1	1	1
A	Critical illness	Activated naïve CD4+ T cells	ENSG00000163820	FYCO1	Protein-coding transcript	chr3:45,959,396-46,037,316	47.016	rs17215981	chr3:46,124,418	A	G	1.04552e-05	0.016645	0.990877	2.555e-25	Lead SNP	rs17215981	2.555e-25	1	1	1	1	1
A	Critical illness	Activated naïve CD4+ T cells	ENSG00000163820	FYCO1	Protein-coding transcript	chr3:45,959,396-46,037,316	47.016	rs17282238	chr3:46,174,605	A	G	1.04221e-05	0.016645	1.035	1.364e-10	Lead SNP	rs17282238	1.364e-10	1	1	1	1	1
A	Critical illness	Activated naïve CD4+ T cells	ENSG00000163820	FYCO1	Protein-coding transcript	chr3:45,959,396-46,037,316	47.016	rs34047915	chr3:46,100,491	C	T	1.04552e-05	0.016645	0.990877	6.76e-26	Lead SNP	rs34047915	6.76e-26	1	1	1	1	1
A	Critical illness	Activated naïve CD4+ T cells	ENSG00000163820	FYCO1	Protein-coding transcript	chr3:45,959,396-46,037,316	47.016	rs34093271	chr3:46,144,981	G	T	1.04552e-05	0.016645	0.990877	6.129e-12	Lead SNP	rs34093271	6.129e-12	1	1	1	1	1
A	Critical illness	Activated naïve CD4+ T cells	ENSG00000163820	FYCO1	Protein-coding transcript	chr3:45,959,396-46,037,316	47.016	rs34127208	chr3:46,103,680	G	T	1.04552e-05	0.016645	0.990877	1.113e-25	Lead SNP	rs34127208	1.113e-25	1	1	1	1	1
A	Critical illness	Activated naïve CD4+ T cells	ENSG00000163820	FYCO1	Protein-coding transcript	chr3:45,959,396-46,037,316	47.016	rs34339943	chr3:46,095,336	T	C	1.04552e-05	0.016645	0.990877	-10	LD SNP	rs35482426	6.108e-10	0.712108	0.885125	0.821696	0.0681255	0.69185
A	Critical illness	Activated naïve CD4+ T cells	ENSG00000163820	FYCO1	Protein-coding transcript	chr3:45,959,396-46,037,316	47.016	rs34340587	chr3:46,096,043	G	A	1.04552e-05	0.016645	0.990877	3.913e-12	Lead SNP	rs34340587	3.913e-12	1	1	1	1	1
A	Critical illness	Activated naïve CD4+ T cells	ENSG00000163820	FYCO1	Protein-coding transcript	chr3:45,959,396-46,037,316	47.016	rs34438204	chr3:46,081,306	T	C	1.04552e-05	0.016645	0.990877	4.659e-26	Lead SNP	rs34438204	4.659e-26	1	1	1	1	1
A	Critical illness	Activated naïve CD4+ T cells	ENSG00000163820	FYCO1	Protein-coding transcript	chr3:45,959,396-46,037,316	47.016	rs34452002	chr3:46,143,187	C	T	1.04552e-05	0.016645	0.990877	7.098e-12	Lead SNP	rs34452002	7.098e-12	1	1	1	1	1
A	Critical illness	Activated naïve CD4+ T cells	ENSG00000163820	FYCO1	Protein-coding transcript	chr3:45,959,396-46,037,316	47.016	rs34460587	chr3:46,142,464	C	T	1.04552e-05	0.016645	0.990877	2.323e-25	Lead SNP	rs34460587	2.323e-25	1	1	1	1	1
A	Critical illness	Activated naïve CD4+ T cells	ENSG00000163820	FYCO1	Protein-coding transcript	chr3:45,959,396-46,037,316	47.016	rs34492478	chr3:46,138,842	A	T	1.04552e-05	0.016645	0.990877	2.201e-25	Lead SNP	rs34492478	2.201e-25	1	1	1	1	1
A	Critical illness	Activated naïve CD4+ T cells	ENSG00000163820	FYCO1	Protein-coding transcript	chr3:45,959,396-46,037,316	47.016	rs34562820	chr3:46,071,081	G	A	1.04552e-05	0.016645	0.990877	2.322e-26	Lead SNP	rs34562820	2.322e-26	1	1	1	1	1
A	Critical illness	Activated naïve CD4+ T cells	ENSG00000163820	FYCO1	Protein-coding transcript	chr3:45,959,396-46,037,316	47.016	rs34619093	chr3:46,072,519	G	A	1.04552e-05	0.016645	0.990877	2.376e-26	Lead SNP	rs34619093	2.376e-26	1	1	1	1	1
A	Critical illness	Activated naïve CD4+ T cells	ENSG00000163820	FYCO1	Protein-coding transcript	chr3:45,959,396-46,037,316	47.016	rs34679077	chr3:46,087,992	G	A	1.04552e-05	0.016645	0.990877	4.381e-26	Lead SNP	rs34679077	4.381e-26	1	1	1	1	1
A	Critical illness	Activated naïve CD4+ T cells	ENSG00000163820	FYCO1	Protein-coding transcript	chr3:45,959,396-46,037,316	47.016	rs34718164	chr3:46,098,526	C	G	1.04552e-05	0.016645	0.990877	6.993e-26	Lead SNP	rs34718164	6.993e-26	1	1	1	1	1
A	Critical illness	Activated naïve CD4+ T cells	ENSG00000163820	FYCO1	Protein-coding transcript	chr3:45,959,396-46,037,316	47.016	rs34766614	chr3:46,107,601	A	G	1.04552e-05	0.016645	0.990877	1.008e-25	Lead SNP	rs34766614	1.008e-25	1	1	1	1	1
A	Critical illness	Activated naïve CD4+ T cells	ENSG00000163820	FYCO1	Protein-coding transcript	chr3:45,959,396-46,037,316	47.016	rs34863575	chr3:46,094,063	A	G	1.04552e-05	0.016645	0.990877	5.708e-26	Lead SNP	rs34863575	5.708e-26	1	1	1	1	1
A	Critical illness	Activated naïve CD4+ T cells	ENSG00000163820	FYCO1	Protein-coding transcript	chr3:45,959,396-46,037,316	47.016	rs35161099	chr3:46,067,507	T	G	1.04552e-05	0.016645	0.990877	2.203e-26	Lead SNP	rs35161099	2.203e-26	1	1	1	1	1
A	Critical illness	Activated naïve CD4+ T cells	ENSG00000163820	FYCO1	Protein-coding transcript	chr3:45,959,396-46,037,316	47.016	rs35334665	chr3:46,061,218	T	C	1.04552e-05	0.016645	0.990877	2.284e-26	Lead SNP	rs35334665	2.284e-26	1	1	1	1	1
A	Critical illness	Activated naïve CD4+ T cells	ENSG00000163820	FYCO1	Protein-coding transcript	chr3:45,959,396-46,037,316	47.016	rs35420565	chr3:46,100,138	C	G	1.04552e-05	0.016645	0.990877	6.701e-26	Lead SNP	rs35420565	6.701e-26	1	1	1	1	1
A	Critical illness	Activated naïve CD4+ T cells	ENSG00000163820	FYCO1	Protein-coding transcript	chr3:45,959,396-46,037,316	47.016	rs35751180	chr3:46,056,173	C	T	1.04552e-05	0.016645	0.990877	6.174e-28	Lead SNP	rs35751180	6.174e-28	1	1	1	1	1
A	Critical illness	Activated naïve CD4+ T cells	ENSG00000163820	FYCO1	Protein-coding transcript	chr3:45,959,396-46,037,316	47.016	rs35772789	chr3:46,095,104	A	G	1.04552e-05	0.016645	0.990877	5.082e-26	Lead SNP	rs35772789	5.082e-26	1	1	1	1	1
A	Critical illness	Activated naïve CD4+ T cells	ENSG00000163820	FYCO1	Protein-coding transcript	chr3:45,959,396-46,037,316	47.016	rs35883205	chr3:46,053,968	A	G	1.04552e-05	0.016645	0.990877	1.584e-27	Lead SNP	rs35883205	1.584e-27	1	1	1	1	1
A	Critical illness	Activated naïve CD4+ T cells	ENSG00000163820	FYCO1	Protein-coding transcript	chr3:45,959,396-46,037,316	47.016	rs36057789	chr3:46,117,096	A	G	1.04552e-05	0.016645	0.990877	1.537e-25	Lead SNP	rs36057789	1.537e-25	1	1	1	1	1
A	Critical illness	Activated naïve CD4+ T cells	ENSG00000163820	FYCO1	Protein-coding transcript	chr3:45,959,396-46,037,316	47.016	rs3851346	chr3:46,053,581	A	T	1.04552e-05	0.016645	0.990877	5.77e-28	Lead SNP	rs3851346	5.77e-28	1	1	1	1	1
A	Critical illness	Activated naïve CD4+ T cells	ENSG00000163820	FYCO1	Protein-coding transcript	chr3:45,959,396-46,037,316	47.016	rs4373103	chr3:46,138,455	G	A	1.04552e-05	0.016645	0.990877	2.919e-25	Lead SNP	rs4373103	2.919e-25	1	1	1	1	1
A	Critical illness	Activated naïve CD4+ T cells	ENSG00000163820	FYCO1	Protein-coding transcript	chr3:45,959,396-46,037,316	47.016	rs558116414	chr3:46,095,226	C	T	1.04552e-05	0.016645	0.990877	-10	LD SNP	rs35482426	6.108e-10	0.712108	0.855649	0.751356	0.0837076	0.653982
A	Critical illness	Activated naïve CD4+ T cells	ENSG00000163820	FYCO1	Protein-coding transcript	chr3:45,959,396-46,037,316	47.016	rs71327006	chr3:46,058,908	G	A	1.04552e-05	0.016645	0.990877	3.896e-26	Lead SNP	rs71327006	3.896e-26	1	1	1	1	1
A	Critical illness	Activated naïve CD4+ T cells	ENSG00000163820	FYCO1	Protein-coding transcript	chr3:45,959,396-46,037,316	47.016	rs71327007	chr3:46,059,249	C	T	1.04552e-05	0.016645	0.990877	3.91e-26	Lead SNP	rs71327007	3.91e-26	1	1	1	1	1
A	Critical illness	Activated naïve CD4+ T cells	ENSG00000163820	FYCO1	Protein-coding transcript	chr3:45,959,396-46,037,316	47.016	rs71327009	chr3:46,064,626	C	G	1.04552e-05	0.016645	0.990877	1.284e-26	Lead SNP	rs71327009	1.284e-26	1	1	1	1	1
A	Critical illness	Activated naïve CD4+ T cells	ENSG00000163820	FYCO1	Protein-coding transcript	chr3:45,959,396-46,037,316	47.016	rs71327010	chr3:46,068,835	G	T	1.04552e-05	0.016645	0.990877	2.446e-26	Lead SNP	rs71327010	2.446e-26	1	1	1	1	1
A	Critical illness	Activated naïve CD4+ T cells	ENSG00000163820	FYCO1	Protein-coding transcript	chr3:45,959,396-46,037,316	47.016	rs71327014	chr3:46,101,466	C	T	1.04552e-05	0.016645	0.990877	5.456e-26	Lead SNP	rs71327014	5.456e-26	1	1	1	1	1
A	Critical illness	Activated naïve CD4+ T cells	ENSG00000163820	FYCO1	Protein-coding transcript	chr3:45,959,396-46,037,316	47.016	rs71327015	chr3:46,102,173	G	C	1.04552e-05	0.016645	0.990877	6.736e-26	Lead SNP	rs71327015	6.736e-26	1	1	1	1	1
A	Critical illness	Activated naïve CD4+ T cells	ENSG00000163820	FYCO1	Protein-coding transcript	chr3:45,959,396-46,037,316	47.016	rs71327017	chr3:46,111,213	T	C	1.04552e-05	0.016645	0.990877	1.066e-25	Lead SNP	rs71327017	1.066e-25	1	1	1	1	1
A	Critical illness	Activated naïve CD4+ T cells	ENSG00000163820	FYCO1	Protein-coding transcript	chr3:45,959,396-46,037,316	47.016	rs71327021	chr3:46,120,517	A	G	1.04552e-05	0.016645	0.990877	1.366e-25	Lead SNP	rs71327021	1.366e-25	1	1	1	1	1
A	Critical illness	Activated naïve CD4+ T cells	ENSG00000163820	FYCO1	Protein-coding transcript	chr3:45,959,396-46,037,316	47.016	rs71327023	chr3:46,131,225	C	G	1.04552e-05	0.016645	0.990877	2.546e-25	Lead SNP	rs71327023	2.546e-25	1	1	1	1	1
A	Critical illness	Activated naïve CD4+ T cells	ENSG00000163820	FYCO1	Protein-coding transcript	chr3:45,959,396-46,037,316	47.016	rs71327024	chr3:46,140,073	G	T	1.04552e-05	0.016645	0.990877	1.839e-25	Lead SNP	rs71327024	1.839e-25	1	1	1	1	1
A	Critical illness	Activated naïve CD4+ T cells	ENSG00000163820	FYCO1	Protein-coding transcript	chr3:45,959,396-46,037,316	47.016	rs76647202	chr3:46,117,960	A	G	1.04552e-05	0.016645	0.990877	1.448e-25	Lead SNP	rs76647202	1.448e-25	1	1	1	1	1
A	Critical illness	Activated naïve CD4+ T cells	ENSG00000163820	FYCO1	Protein-coding transcript	chr3:45,959,396-46,037,316	47.016	rs77399277	chr3:46,096,798	T	C	1.04552e-05	0.016645	0.990877	5.619e-26	Lead SNP	rs77399277	5.619e-26	1	1	1	1	1
A	Critical illness	Activated naïve CD4+ T cells	ENSG00000163820	FYCO1	Protein-coding transcript	chr3:45,959,396-46,037,316	47.016	rs79298034	chr3:46,095,219	A	G	1.04552e-05	0.016645	0.990877	-10	LD SNP	rs35482426	6.108e-10	0.712108	0.855649	0.751356	0.0837076	0.653982
A	Critical illness	Activated naïve CD4+ T cells	ENSG00000163820	FYCO1	Protein-coding transcript	chr3:45,959,396-46,037,316	47.016	rs13060287	chr3:46,071,868	A	G	1.12991e-05	0.0175822	0.979041	2.274e-24	Lead SNP	rs13060287	2.274e-24	1	1	1	1	1
A	Critical illness	Activated naïve CD4+ T cells	ENSG00000163820	FYCO1	Protein-coding transcript	chr3:45,959,396-46,037,316	47.016	rs13074382	chr3:46,061,840	A	G	1.12991e-05	0.0175822	0.979041	4.289e-11	Lead SNP	rs13074382	4.289e-11	1	1	1	1	1
A	Critical illness	Activated naïve CD4+ T cells	ENSG00000163820	FYCO1	Protein-coding transcript	chr3:45,959,396-46,037,316	47.016	rs13081213	chr3:46,055,909	C	T	1.12991e-05	0.0175822	0.979041	1.514e-25	Lead SNP	rs13081213	1.514e-25	1	1	1	1	1
A	Critical illness	Activated naïve CD4+ T cells	ENSG00000163820	FYCO1	Protein-coding transcript	chr3:45,959,396-46,037,316	47.016	rs13082697	chr3:46,071,763	T	C	1.12991e-05	0.0175822	0.979041	2.839e-24	Lead SNP	rs13082697	2.839e-24	1	1	1	1	1
A	Critical illness	Activated naïve CD4+ T cells	ENSG00000163820	FYCO1	Protein-coding transcript	chr3:45,959,396-46,037,316	47.016	rs13089855	chr3:46,052,263	G	C	1.12991e-05	0.0175822	0.979041	7.068e-26	Lead SNP	rs13089855	7.068e-26	1	1	1	1	1
A	Critical illness	Activated naïve CD4+ T cells	ENSG00000163820	FYCO1	Protein-coding transcript	chr3:45,959,396-46,037,316	47.016	rs13090194	chr3:46,069,573	A	C	1.12991e-05	0.0175822	0.979041	2.104e-24	Lead SNP	rs13090194	2.104e-24	1	1	1	1	1
A	Critical illness	Activated naïve CD4+ T cells	ENSG00000163820	FYCO1	Protein-coding transcript	chr3:45,959,396-46,037,316	47.016	rs13097556	chr3:46,061,997	T	C	1.12991e-05	0.0175822	0.979041	2.876e-24	Lead SNP	rs13097556	2.876e-24	1	1	1	1	1
A	Critical illness	Activated naïve CD4+ T cells	ENSG00000163820	FYCO1	Protein-coding transcript	chr3:45,959,396-46,037,316	47.016	rs2088690	chr3:46,072,839	C	T	1.12991e-05	0.0175822	0.979041	2.497e-24	Lead SNP	rs2088690	2.497e-24	1	1	1	1	1
A	Critical illness	Activated naïve CD4+ T cells	ENSG00000163820	FYCO1	Protein-coding transcript	chr3:45,959,396-46,037,316	47.016	rs2088692	chr3:46,077,332	A	G	1.12991e-05	0.0175822	0.979041	2.292e-24	Lead SNP	rs2088692	2.292e-24	1	1	1	1	1
A	Critical illness	Activated naïve CD4+ T cells	ENSG00000163820	FYCO1	Protein-coding transcript	chr3:45,959,396-46,037,316	47.016	rs2102055	chr3:46,072,704	G	A	1.12991e-05	0.0175822	0.979041	4.804e-24	Lead SNP	rs2102055	4.804e-24	1	1	1	1	1
A	Critical illness	Activated naïve CD4+ T cells	ENSG00000163820	FYCO1	Protein-coding transcript	chr3:45,959,396-46,037,316	47.016	rs2102056	chr3:46,072,768	G	A	1.12991e-05	0.0175822	0.979041	2.504e-24	Lead SNP	rs2102056	2.504e-24	1	1	1	1	1
A	Critical illness	Activated naïve CD4+ T cells	ENSG00000163820	FYCO1	Protein-coding transcript	chr3:45,959,396-46,037,316	47.016	rs2230322	chr3:46,063,329	T	C	1.12991e-05	0.0175822	0.979041	1.525e-24	Lead SNP	rs2230322	1.525e-24	1	1	1	1	1
A	Critical illness	Activated naïve CD4+ T cells	ENSG00000163820	FYCO1	Protein-coding transcript	chr3:45,959,396-46,037,316	47.016	rs34168660	chr3:46,056,162	G	A	1.12991e-05	0.0175822	0.979041	2.977e-26	Lead SNP	rs34168660	2.977e-26	1	1	1	1	1
A	Critical illness	Activated naïve CD4+ T cells	ENSG00000163820	FYCO1	Protein-coding transcript	chr3:45,959,396-46,037,316	47.016	rs34493660	chr3:46,052,800	G	A	1.12991e-05	0.0175822	0.979041	6.439e-26	Lead SNP	rs34493660	6.439e-26	1	1	1	1	1
A	Critical illness	Activated naïve CD4+ T cells	ENSG00000163820	FYCO1	Protein-coding transcript	chr3:45,959,396-46,037,316	47.016	rs34584867	chr3:46,065,963	G	A	1.12991e-05	0.0175822	0.979041	2.106e-24	Lead SNP	rs34584867	2.106e-24	1	1	1	1	1
A	Critical illness	Activated naïve CD4+ T cells	ENSG00000163820	FYCO1	Protein-coding transcript	chr3:45,959,396-46,037,316	47.016	rs34774687	chr3:46,073,314	T	C	1.12991e-05	0.0175822	0.979041	1.928e-24	Lead SNP	rs34774687	1.928e-24	1	1	1	1	1
A	Critical illness	Activated naïve CD4+ T cells	ENSG00000163820	FYCO1	Protein-coding transcript	chr3:45,959,396-46,037,316	47.016	rs35159820	chr3:46,068,473	A	G	1.12991e-05	0.0175822	0.979041	2.287e-24	Lead SNP	rs35159820	2.287e-24	1	1	1	1	1
A	Critical illness	Activated naïve CD4+ T cells	ENSG00000163820	FYCO1	Protein-coding transcript	chr3:45,959,396-46,037,316	47.016	rs35454877	chr3:46,059,484	T	C	1.12991e-05	0.0175822	0.979041	2.272e-24	Lead SNP	rs35454877	2.272e-24	1	1	1	1	1
A	Critical illness	Activated naïve CD4+ T cells	ENSG00000163820	FYCO1	Protein-coding transcript	chr3:45,959,396-46,037,316	47.016	rs35467633	chr3:46,074,588	G	GT	1.12991e-05	0.0175822	0.979041	-10	LD SNP	rs17764980	2.254e-09	0.00338579	0.568254	0.821956	0.0681255	0.689882
A	Critical illness	Activated naïve CD4+ T cells	ENSG00000163820	FYCO1	Protein-coding transcript	chr3:45,959,396-46,037,316	47.016	rs35669129	chr3:46,055,250	G	A	1.12991e-05	0.0175822	0.979041	1.4e-25	Lead SNP	rs35669129	1.4e-25	1	1	1	1	1
A	Critical illness	Activated naïve CD4+ T cells	ENSG00000163820	FYCO1	Protein-coding transcript	chr3:45,959,396-46,037,316	47.016	rs35814488	chr3:46,073,923	A	G	1.12991e-05	0.0175822	0.979041	2.188e-24	Lead SNP	rs35814488	2.188e-24	1	1	1	1	1
A	Critical illness	Activated naïve CD4+ T cells	ENSG00000163820	FYCO1	Protein-coding transcript	chr3:45,959,396-46,037,316	47.016	rs35930050	chr3:46,065,763	G	A	1.12991e-05	0.0175822	0.979041	2.395e-24	Lead SNP	rs35930050	2.395e-24	1	1	1	1	1
A	Critical illness	Activated naïve CD4+ T cells	ENSG00000163820	FYCO1	Protein-coding transcript	chr3:45,959,396-46,037,316	47.016	rs36040135	chr3:46,061,304	A	G	1.12991e-05	0.0175822	0.979041	2.163e-24	Lead SNP	rs36040135	2.163e-24	1	1	1	1	1
A	Critical illness	Activated naïve CD4+ T cells	ENSG00000163820	FYCO1	Protein-coding transcript	chr3:45,959,396-46,037,316	47.016	rs4362758	chr3:46,056,911	T	A	1.12991e-05	0.0175822	0.979041	1.683e-24	Lead SNP	rs4362758	1.683e-24	1	1	1	1	1
A	Critical illness	Activated naïve CD4+ T cells	ENSG00000163820	FYCO1	Protein-coding transcript	chr3:45,959,396-46,037,316	47.016	rs55875328	chr3:46,051,702	G	A	1.12991e-05	0.0175822	0.979041	7.922e-26	Lead SNP	rs55875328	7.922e-26	1	1	1	1	1
A	Critical illness	Activated naïve CD4+ T cells	ENSG00000163820	FYCO1	Protein-coding transcript	chr3:45,959,396-46,037,316	47.016	rs60019065	chr3:46,064,618	G	C	1.12991e-05	0.0175822	0.979041	8.118e-25	Lead SNP	rs60019065	8.118e-25	1	1	1	1	1
A	Critical illness	Activated naïve CD4+ T cells	ENSG00000163820	FYCO1	Protein-coding transcript	chr3:45,959,396-46,037,316	47.016	rs61556067	chr3:46,051,908	A	G	1.12991e-05	0.0175822	0.979041	1.589e-11	Lead SNP	rs61556067	1.589e-11
A	Critical illness	Activated naïve CD4+ T cells	ENSG00000163820	FYCO1	Protein-coding transcript	chr3:45,959,396-46,037,316	47.016	rs61650989	chr3:46,054,156	G	T	1.12991e-05	0.0175822	0.979041	1.203e-25	Lead SNP	rs61650989	1.203e-25	1	1	1	1	1
A	Critical illness	Activated naïve CD4+ T cells	ENSG00000163820	FYCO1	Protein-coding transcript	chr3:45,959,396-46,037,316	47.016	rs67200151	chr3:46,051,774	G	A	1.12991e-05	0.0175822	0.979041	6.676e-26	Lead SNP	rs67200151	6.676e-26	1	1	1	1	1
A	Critical illness	Activated naïve CD4+ T cells	ENSG00000163820	FYCO1	Protein-coding transcript	chr3:45,959,396-46,037,316	47.016	rs6780028	chr3:46,075,090	A	C	1.12991e-05	0.0175822	0.979041	2.203e-24	Lead SNP	rs6780028	2.203e-24	1	1	1	1	1
A	Critical illness	Activated naïve CD4+ T cells	ENSG00000163820	FYCO1	Protein-coding transcript	chr3:45,959,396-46,037,316	47.016	rs6790866	chr3:46,074,711	G	A	1.12991e-05	0.0175822	0.979041	3.706e-24	Lead SNP	rs6790866	3.706e-24	1	1	1	1	1
A	Critical illness	Activated naïve CD4+ T cells	ENSG00000163820	FYCO1	Protein-coding transcript	chr3:45,959,396-46,037,316	47.016	rs6791016	chr3:46,074,858	G	A	1.12991e-05	0.0175822	0.979041	2.216e-24	Lead SNP	rs6791016	2.216e-24	1	1	1	1	1
A	Critical illness	Activated naïve CD4+ T cells	ENSG00000163820	FYCO1	Protein-coding transcript	chr3:45,959,396-46,037,316	47.016	rs68087193	chr3:46,072,630	C	T	1.12991e-05	0.0175822	0.979041	2.19e-24	Lead SNP	rs68087193	2.19e-24	1	1	1	1	1
A	Critical illness	Activated naïve CD4+ T cells	ENSG00000163820	FYCO1	Protein-coding transcript	chr3:45,959,396-46,037,316	47.016	rs73833520	chr3:46,057,867	A	G	1.12991e-05	0.0175822	0.979041	2.452e-24	Lead SNP	rs73833520	2.452e-24	1	1	1	1	1
A	Critical illness	Activated naïve CD4+ T cells	ENSG00000163820	FYCO1	Protein-coding transcript	chr3:45,959,396-46,037,316	47.016	rs876668	chr3:46,063,753	T	C	1.12991e-05	0.0175822	0.979041	2.145e-24	Lead SNP	rs876668	2.145e-24	1	1	1	1	1
A	Critical illness	Activated naïve CD4+ T cells	ENSG00000163820	FYCO1	Protein-coding transcript	chr3:45,959,396-46,037,316	47.016	rs57437758	chr3:46,070,353	A	C	1.17475e-05	0.0181883	0.978152	2.215e-24	Lead SNP	rs57437758	2.215e-24	1	1	1	1	1
A	Critical illness	Activated naïve CD4+ T cells	ENSG00000163820	FYCO1	Protein-coding transcript	chr3:45,959,396-46,037,316	47.016	rs59166269	chr3:46,070,337	C	G	1.17475e-05	0.0181883	0.978152	2.276e-24	Lead SNP	rs59166269	2.276e-24	1	1	1	1	1
A	Critical illness	Activated naïve CD4+ T cells	ENSG00000163820	FYCO1	Protein-coding transcript	chr3:45,959,396-46,037,316	47.016	rs35516580	chr3:46,107,498	A	G	1.21487e-05	0.0187299	0.985441	3.817e-26	Lead SNP	rs35516580	3.817e-26	1	1	1	1	1
A	Critical illness	Activated naïve CD4+ T cells	ENSG00000163820	FYCO1	Protein-coding transcript	chr3:45,959,396-46,037,316	47.016	rs13068572	chr3:46,177,096	G	A	1.25741e-05	0.0192475	1.0266	1.626e-09	Lead SNP	rs13068572	1.626e-09	1	1	1	1	1
A	Critical illness	Activated naïve CD4+ T cells	ENSG00000163820	FYCO1	Protein-coding transcript	chr3:45,959,396-46,037,316	47.016	rs72092511	chr3:46,176,394	ATTGTTT	A	1.26313e-05	0.0192475	1.02535	1.485e-10	Lead SNP	rs72092511	1.485e-10	1	1	1	1	1
A	Critical illness	Activated naïve CD4+ T cells	ENSG00000163820	FYCO1	Protein-coding transcript	chr3:45,959,396-46,037,316	47.016	rs1491951	chr3:46,141,844	G	A	1.29313e-05	0.0194303	0.969638	1.935e-23	Lead SNP	rs1491951	1.935e-23	1	1	1	1	1
A	Critical illness	Activated naïve CD4+ T cells	ENSG00000163820	FYCO1	Protein-coding transcript	chr3:45,959,396-46,037,316	47.016	rs9824651	chr3:46,108,285	C	T	1.36284e-05	0.0201522	0.912276	5.064e-23	Lead SNP	rs9824651	5.064e-23	1	1	1	1	1
A	Critical illness	Activated naïve CD4+ T cells	ENSG00000163820	FYCO1	Protein-coding transcript	chr3:45,959,396-46,037,316	47.016	rs9825081	chr3:46,108,400	G	A	1.36284e-05	0.0201522	0.912276	5.036e-23	Lead SNP	rs9825081	5.036e-23	1	1	1	1	1
A	Critical illness	Activated naïve CD4+ T cells	ENSG00000163820	FYCO1	Protein-coding transcript	chr3:45,959,396-46,037,316	47.016	rs57833297	chr3:45,930,796	TA	T	1.98134e-05	0.0274965	1.08485	-10	LD SNP	rs35482426	1.959e-15	0.125353	0.930766	0.927574	0.496	0.958148
A	Critical illness	Activated naïve CD4+ T cells	ENSG00000163820	FYCO1	Protein-coding transcript	chr3:45,959,396-46,037,316	47.016	rs34338823	chr3:45,928,769	G	A	2.12134e-05	0.0291289	1.08154	1.727e-15	Lead SNP	rs34338823	1.727e-15	1	1	1	1	1
A	Critical illness	Activated naïve CD4+ T cells	ENSG00000163820	FYCO1	Protein-coding transcript	chr3:45,959,396-46,037,316	47.016	rs71325091	chr3:45,932,407	G	A	2.12134e-05	0.0291289	1.08154	2.257e-15	Lead SNP	rs71325091	2.257e-15	1	1	1	1	1
A	Critical illness	Activated naïve CD4+ T cells	ENSG00000163820	FYCO1	Protein-coding transcript	chr3:45,959,396-46,037,316	47.016	rs13069742	chr3:46,114,216	A	G	2.43632e-05	0.0319706	0.885247	2.981e-22	Lead SNP	rs13069742	2.981e-22	1	1	1	1	1
A	Critical illness	Activated naïve CD4+ T cells	ENSG00000163820	FYCO1	Protein-coding transcript	chr3:45,959,396-46,037,316	47.016	rs9845382	chr3:46,111,759	G	A	2.43632e-05	0.0319706	0.885247	2.986e-22	Lead SNP	rs9845382	2.986e-22	1	1	1	1	1
A	Critical illness	Activated naïve CD4+ T cells	ENSG00000163820	FYCO1	Protein-coding transcript	chr3:45,959,396-46,037,316	47.016	rs9877748	chr3:46,111,081	A	G	2.43632e-05	0.0319706	0.885247	2.64e-22	Lead SNP	rs9877748	2.64e-22	1	1	1	1	1
A	Critical illness	Activated naïve CD4+ T cells	ENSG00000243646	IL10RB	Protein-coding transcript	chr21:34,638,663-34,669,539	20.0945	rs12053666	chr21:34,618,439	G	A	5.60372e-07	0.00268145	0.702514	9.916e-11	Lead SNP	rs12053666	9.916e-11	1	1	1	1	1
A	Critical illness	Activated naïve CD4+ T cells	ENSG00000243646	IL10RB	Protein-coding transcript	chr21:34,638,663-34,669,539	20.0945	rs2284549	chr21:34,618,043	A	T	5.60372e-07	0.00268145	-0.702514	2.225e-13	Lead SNP	rs2284549	2.225e-13	1	1	1	1	1
A	Critical illness	Activated naïve CD4+ T cells	ENSG00000243646	IL10RB	Protein-coding transcript	chr21:34,638,663-34,669,539	20.0945	rs2284551	chr21:34,618,313	A	G	5.60372e-07	0.00268145	-0.702514	2.325e-13	Lead SNP	rs2284551	2.325e-13	1	1	1	1	1
A	Critical illness	Activated naïve CD4+ T cells	ENSG00000243646	IL10RB	Protein-coding transcript	chr21:34,638,663-34,669,539	20.0945	rs9975538	chr21:34,626,854	C	T	5.92036e-07	0.00271168	-0.690631	2.907e-08	Lead SNP	rs9975538	2.907e-08	1	1	1	1	1
A	Critical illness	Activated naïve CD4+ T cells	ENSG00000243646	IL10RB	Protein-coding transcript	chr21:34,638,663-34,669,539	20.0945	rs2236757	chr21:34,624,917	A	G	8.12676e-07	0.00309128	-0.694807	2.454e-13	Lead SNP	rs2236757	2.454e-13	1	1	1	1	1
A	Critical illness	Activated naïve CD4+ T cells	ENSG00000243646	IL10RB	Protein-coding transcript	chr21:34,638,663-34,669,539	20.0945	rs2073361	chr21:34,619,445	A	G	8.42168e-07	0.00317579	-0.671544	5.271e-14	Lead SNP	rs2073361	5.271e-14	1	1	1	1	1
A	Critical illness	Activated naïve CD4+ T cells	ENSG00000243646	IL10RB	Protein-coding transcript	chr21:34,638,663-34,669,539	20.0945	rs2252639	chr21:34,617,729	A	G	8.42168e-07	0.00317579	-0.671544	8.804e-14	Lead SNP	rs2252639	8.804e-14	1	1	1	1	1
A	Critical illness	Activated naïve CD4+ T cells	ENSG00000243646	IL10RB	Protein-coding transcript	chr21:34,638,663-34,669,539	20.0945	rs2252650	chr21:34,617,950	A	T	8.42168e-07	0.00317579	-0.671544	1.048e-13	Lead SNP	rs2252650	1.048e-13	1	1	1	1	1
A	Critical illness	Activated naïve CD4+ T cells	ENSG00000243646	IL10RB	Protein-coding transcript	chr21:34,638,663-34,669,539	20.0945	rs2834161	chr21:34,620,207	C	T	8.42168e-07	0.00317579	-0.671544	9.308e-14	Lead SNP	rs2834161	9.308e-14	1	1	1	1	1
A	Critical illness	Activated naïve CD4+ T cells	ENSG00000243646	IL10RB	Protein-coding transcript	chr21:34,638,663-34,669,539	20.0945	rs2834163	chr21:34,620,451	G	A	8.42168e-07	0.00317579	-0.671544	5.278e-14	Lead SNP	rs2834163	5.278e-14	1	1	1	1	1
A	Critical illness	Activated naïve CD4+ T cells	ENSG00000243646	IL10RB	Protein-coding transcript	chr21:34,638,663-34,669,539	20.0945	rs2236758	chr21:34,625,413	A	G	1.06575e-06	0.00380832	-0.667583	8.317e-08	LD SNP	rs2300370	6.901e-12	0.469414	0.943279	0.953743	0.973002	0.992067
A	Critical illness	Activated naïve CD4+ T cells	ENSG00000243646	IL10RB	Protein-coding transcript	chr21:34,638,663-34,669,539	20.0945	rs2834157	chr21:34,616,545	A	G	1.31205e-06	0.00458397	-0.673039	3.335e-13	Lead SNP	rs2834157	3.335e-13	1	1	1	1	1
A	Critical illness	Activated naïve CD4+ T cells	ENSG00000243646	IL10RB	Protein-coding transcript	chr21:34,638,663-34,669,539	20.0945	rs11088247	chr21:34,603,249	C	G	1.43446e-06	0.00492973	0.662376	3.299e-11	Lead SNP	rs11088247	3.299e-11	1	1	1	1	1
A	Critical illness	Activated naïve CD4+ T cells	ENSG00000243646	IL10RB	Protein-coding transcript	chr21:34,638,663-34,669,539	20.0945	rs12482060	chr21:34,611,571	C	G	1.43446e-06	0.00492973	0.662376	9.944e-11	Lead SNP	rs12482060	9.944e-11	1	1	1	1	1
A	Critical illness	Activated naïve CD4+ T cells	ENSG00000243646	IL10RB	Protein-coding transcript	chr21:34,638,663-34,669,539	20.0945	rs12482556	chr21:34,602,934	T	C	1.43446e-06	0.00492973	0.662376	1.64e-11	Lead SNP	rs12482556	1.64e-11	1	1	1	1	1
A	Critical illness	Activated naïve CD4+ T cells	ENSG00000243646	IL10RB	Protein-coding transcript	chr21:34,638,663-34,669,539	20.0945	rs2834154	chr21:34,606,634	A	C	1.43446e-06	0.00492973	0.662376	5.574e-11	Lead SNP	rs2834154	5.574e-11	1	1	1	1	1
A	Critical illness	Activated naïve CD4+ T cells	ENSG00000243646	IL10RB	Protein-coding transcript	chr21:34,638,663-34,669,539	20.0945	rs6517153	chr21:34,607,436	G	A	1.43446e-06	0.00492973	0.662376	4.068e-11	Lead SNP	rs6517153	4.068e-11	1	1	1	1	1
A	Critical illness	Activated naïve CD4+ T cells	ENSG00000243646	IL10RB	Protein-coding transcript	chr21:34,638,663-34,669,539	20.0945	rs9636867	chr21:34,609,944	A	G	1.43446e-06	0.00492973	0.662376	7.573e-12	Lead SNP	rs9636867	7.573e-12	1	1	1	1	1
A	Critical illness	Activated naïve CD4+ T cells	ENSG00000243646	IL10RB	Protein-coding transcript	chr21:34,638,663-34,669,539	20.0945	rs1051393	chr21:34,614,255	T	G	1.82085e-06	0.0058821	0.653391	1.69e-10	Lead SNP	rs1051393	1.69e-10	1	1	1	1	1
A	Critical illness	Activated naïve CD4+ T cells	ENSG00000243646	IL10RB	Protein-coding transcript	chr21:34,638,663-34,669,539	20.0945	rs13050728	chr21:34,615,210	T	C	1.82085e-06	0.0058821	-0.653391	1.301e-14	Lead SNP	rs13050728	1.301e-14	1	1	1	1	1
A	Critical illness	Activated naïve CD4+ T cells	ENSG00000243646	IL10RB	Protein-coding transcript	chr21:34,638,663-34,669,539	20.0945	rs17860115	chr21:34,602,305	C	A	1.82085e-06	0.0058821	0.653391	9.155e-12	Lead SNP	rs17860115	9.155e-12	1	1	1	1	1
A	Critical illness	Activated naïve CD4+ T cells	ENSG00000243646	IL10RB	Protein-coding transcript	chr21:34,638,663-34,669,539	20.0945	rs17860169	chr21:34,613,301	A	G	1.82085e-06	0.0058821	0.653391	1.076e-11	Lead SNP	rs17860169	1.076e-11	1	1	1	1	1
A	Critical illness	Activated naïve CD4+ T cells	ENSG00000243646	IL10RB	Protein-coding transcript	chr21:34,638,663-34,669,539	20.0945	rs2236756	chr21:34,616,923	C	A	1.82085e-06	0.0058821	-0.653391	1.257e-13	Lead SNP	rs2236756	1.257e-13	1	1	1	1	1
A	Critical illness	Activated naïve CD4+ T cells	ENSG00000243646	IL10RB	Protein-coding transcript	chr21:34,638,663-34,669,539	20.0945	rs2300370	chr21:34,604,557	G	A	1.82085e-06	0.0058821	0.653391	6.901e-12	Lead SNP	rs2300370	6.901e-12	1	1	1	1	1
A	Critical illness	Activated naïve CD4+ T cells	ENSG00000243646	IL10RB	Protein-coding transcript	chr21:34,638,663-34,669,539	20.0945	rs557428914	chr21:34,610,985	G	GT	1.82085e-06	0.0058821	0.653391	-10	LD SNP	rs9976829	6.058e-10	0.970692	0.988417	0.987158	0.986445	0.988078
A	Critical illness	Activated naïve CD4+ T cells	ENSG00000243646	IL10RB	Protein-coding transcript	chr21:34,638,663-34,669,539	20.0945	rs62226155	chr21:34,614,987	G	C	1.82085e-06	0.0058821	-0.653391	2.076e-08	Lead SNP	rs62226155	2.076e-08	1	1	1	1	1
A	Critical illness	Activated naïve CD4+ T cells	ENSG00000243646	IL10RB	Protein-coding transcript	chr21:34,638,663-34,669,539	20.0945	rs9976829	chr21:34,614,834	G	A	1.82085e-06	0.0058821	-0.653391	2.045e-14	Lead SNP	rs9976829	2.045e-14	1	1	1	1	1
A	Critical illness	Activated naïve CD4+ T cells	ENSG00000243646	IL10RB	Protein-coding transcript	chr21:34,638,663-34,669,539	20.0945	rs2834158	chr21:34,617,213	T	C	2.18008e-06	0.00687471	-0.648816	4.871e-08	Lead SNP	rs2834158	4.871e-08	1	1	1	1	1
A	Critical illness	Activated naïve CD4+ T cells	ENSG00000243646	IL10RB	Protein-coding transcript	chr21:34,638,663-34,669,539	20.0945	rs11701402	chr21:34,627,774	C	G	3.42602e-06	0.010384	-0.643763	1.927e-07	LD SNP	rs9975538	2.907e-08	0.2646	0.945192	0.987185	1	0.988327
A	Critical illness	Activated naïve CD4+ T cells	ENSG00000243646	IL10RB	Protein-coding transcript	chr21:34,638,663-34,669,539	20.0945	rs12482014	chr21:34,611,318	C	T	3.88028e-06	0.0115087	0.662339	1.559e-10	Lead SNP	rs12482014	1.559e-10	1	1	1	1	1
A	Critical illness	Activated naïve CD4+ T cells	ENSG00000243646	IL10RB	Protein-coding transcript	chr21:34,638,663-34,669,539	20.0945	rs12482193	chr21:34,611,545	T	C	3.88028e-06	0.0115087	0.662339	5.431e-11	Lead SNP	rs12482193	5.431e-11	1	1	1	1	1
A	Critical illness	Activated naïve CD4+ T cells	ENSG00000243646	IL10RB	Protein-coding transcript	chr21:34,638,663-34,669,539	20.0945	rs143687404	chr21:34,606,972	GGGTTTGTCT	G	3.88028e-06	0.0115087	0.662339	3.053e-06	LD SNP	rs2248420	9.447e-11	1	1	0.995584	1	1
A	Critical illness	Activated naïve CD4+ T cells	ENSG00000243646	IL10RB	Protein-coding transcript	chr21:34,638,663-34,669,539	20.0945	rs17860142	chr21:34,607,870	C	G	3.88028e-06	0.0115087	0.662339	9.439e-11	Lead SNP	rs17860142	9.439e-11	1	1	1	1	1
A	Critical illness	Activated naïve CD4+ T cells	ENSG00000243646	IL10RB	Protein-coding transcript	chr21:34,638,663-34,669,539	20.0945	rs17860165	chr21:34,611,730	C	T	3.88028e-06	0.0115087	0.662339	1.003e-10	Lead SNP	rs17860165	1.003e-10	1	1	1	1	1
A	Critical illness	Activated naïve CD4+ T cells	ENSG00000243646	IL10RB	Protein-coding transcript	chr21:34,638,663-34,669,539	20.0945	rs3153	chr21:34,609,505	G	A	3.88028e-06	0.0115087	0.662339	2.762e-10	Lead SNP	rs3153	2.762e-10	1	1	1	1	1
A	Critical illness	Activated naïve CD4+ T cells	ENSG00000243646	IL10RB	Protein-coding transcript	chr21:34,638,663-34,669,539	20.0945	rs56079299	chr21:34,589,811	A	G	3.96233e-06	0.0117292	0.665676	7.707e-07	LD SNP	rs12627039	3.865e-11	0.982174	0.99419	0.991185	0.947157	0.956457
A	Critical illness	Activated naïve CD4+ T cells	ENSG00000243646	IL10RB	Protein-coding transcript	chr21:34,638,663-34,669,539	20.0945	rs2248420	chr21:34,605,778	C	T	4.87602e-06	0.0141719	0.653165	9.447e-11	Lead SNP	rs2248420	9.447e-11	1	1	1	1	1
A	Critical illness	Activated naïve CD4+ T cells	ENSG00000243646	IL10RB	Protein-coding transcript	chr21:34,638,663-34,669,539	20.0945	rs2186278	chr21:34,593,150	T	G	5.27603e-06	0.0150471	0.660914	4.496e-06	LD SNP	rs62226132	4.175e-10	1	1	0.995573	0.995518	0.995881
A	Critical illness	Activated naïve CD4+ T cells	ENSG00000243646	IL10RB	Protein-coding transcript	chr21:34,638,663-34,669,539	20.0945	rs62226130	chr21:34,590,623	A	G	5.27603e-06	0.0150471	0.660914	6.252e-07	LD SNP	rs12627039	3.865e-11	0.833866	0.994168	0.986774	0.938848	0.956457
A	Critical illness	Activated naïve CD4+ T cells	ENSG00000243646	IL10RB	Protein-coding transcript	chr21:34,638,663-34,669,539	20.0945	rs62226131	chr21:34,593,673	T	A	5.27603e-06	0.0150471	0.660914	3.495e-06	LD SNP	rs62226132	4.175e-10	0.992935	1	1	1	1
A	Critical illness	Activated naïve CD4+ T cells	ENSG00000243646	IL10RB	Protein-coding transcript	chr21:34,638,663-34,669,539	20.0945	rs62226132	chr21:34,593,710	T	A	5.27603e-06	0.0150471	0.660914	4.175e-10	Lead SNP	rs62226132	4.175e-10	1	1	1	1	1
A	Critical illness	Activated naïve CD4+ T cells	ENSG00000243646	IL10RB	Protein-coding transcript	chr21:34,638,663-34,669,539	20.0945	rs4553897	chr21:34,599,084	G	A	5.59985e-06	0.0157347	0.657191	2.647e-10	Lead SNP	rs4553897	2.647e-10	1	1	1	1	1
A	Critical illness	Activated naïve CD4+ T cells	ENSG00000243646	IL10RB	Protein-coding transcript	chr21:34,638,663-34,669,539	20.0945	rs62226152	chr21:34,596,750	C	T	7.48094e-06	0.0206766	0.652177	4.444e-10	Lead SNP	rs62226152	4.444e-10	1	1	1	1	1
A	Critical illness	Activated naïve CD8+ T cells	ENSG00000137310	TCF19	Protein-coding transcript	chr6:31,126,319-31,134,936	5.43079	rs17197087	chr6:31,126,232	C	T	5.36927e-06	0.00357637	1.35835	0.008746	LD SNP	rs72856706	8.534e-13	0.848831	0.938071	0.961094	1	0.736354
A	Critical illness	Activated naïve CD8+ T cells	ENSG00000137310	TCF19	Protein-coding transcript	chr6:31,126,319-31,134,936	5.43079	rs17197101	chr6:31,126,409	G	T	5.36927e-06	0.00357637	1.35835	0.008487	LD SNP	rs72856706	8.534e-13	0.848831	0.938071	0.961094	1	0.736354
A	Critical illness	Activated naïve CD8+ T cells	ENSG00000163820	FYCO1	Protein-coding transcript	chr3:45,959,396-46,037,316	57.1504	rs7652331	chr3:45,962,752	T	C	1.43278e-06	0.00372026	-0.747305	0.03875	LD SNP	rs35482426	6.54e-13	0.113475	0.309183	0.237188	1	0.614811
A	Critical illness	Activated naïve CD8+ T cells	ENSG00000163820	FYCO1	Protein-coding transcript	chr3:45,959,396-46,037,316	57.1504	rs34421491	chr3:45,966,429	AT	A	3.55684e-06	0.00762111	-0.716068	-10	LD SNP	rs35482426	6.108e-10	0.0149208	0.226646	0.216268	1	0.607998
A	Critical illness	Activated naïve CD8+ T cells	ENSG00000163820	FYCO1	Protein-coding transcript	chr3:45,959,396-46,037,316	57.1504	rs1873000	chr3:46,029,458	G	C	3.4584e-05	0.0464376	-0.679615	0.01608	LD SNP	rs35482426	6.54e-13	0.00196007	0.214393	0.247187	1	0.525702
A	Critical illness	Activated naïve CD8+ T cells	ENSG00000163820	FYCO1	Protein-coding transcript	chr3:45,959,396-46,037,316	57.1504	rs4683159	chr3:46,025,013	A	G	3.4584e-05	0.0464376	-0.679615	0.01597	LD SNP	rs35482426	6.54e-13	0.00196007	0.214393	0.245963	1	0.525702
A	Critical illness	Activated naïve CD8+ T cells	ENSG00000243646	IL10RB	Protein-coding transcript	chr21:34,638,663-34,669,539	25.0358	rs9975538	chr21:34,626,854	C	T	1.79642e-09	2.88481e-05	-0.796947	2.907e-08	Lead SNP	rs9975538	2.907e-08	1	1	1	1	1
A	Critical illness	Activated naïve CD8+ T cells	ENSG00000243646	IL10RB	Protein-coding transcript	chr21:34,638,663-34,669,539	25.0358	rs11088247	chr21:34,603,249	C	G	2.08955e-08	0.000171292	0.744105	3.299e-11	Lead SNP	rs11088247	3.299e-11	1	1	1	1	1
A	Critical illness	Activated naïve CD8+ T cells	ENSG00000243646	IL10RB	Protein-coding transcript	chr21:34,638,663-34,669,539	25.0358	rs12482060	chr21:34,611,571	C	G	2.08955e-08	0.000171292	0.744105	9.944e-11	Lead SNP	rs12482060	9.944e-11	1	1	1	1	1
A	Critical illness	Activated naïve CD8+ T cells	ENSG00000243646	IL10RB	Protein-coding transcript	chr21:34,638,663-34,669,539	25.0358	rs12482556	chr21:34,602,934	T	C	2.08955e-08	0.000171292	0.744105	1.64e-11	Lead SNP	rs12482556	1.64e-11	1	1	1	1	1
A	Critical illness	Activated naïve CD8+ T cells	ENSG00000243646	IL10RB	Protein-coding transcript	chr21:34,638,663-34,669,539	25.0358	rs2834154	chr21:34,606,634	A	C	2.08955e-08	0.000171292	0.744105	5.574e-11	Lead SNP	rs2834154	5.574e-11	1	1	1	1	1
A	Critical illness	Activated naïve CD8+ T cells	ENSG00000243646	IL10RB	Protein-coding transcript	chr21:34,638,663-34,669,539	25.0358	rs6517153	chr21:34,607,436	G	A	2.08955e-08	0.000171292	0.744105	4.068e-11	Lead SNP	rs6517153	4.068e-11	1	1	1	1	1
A	Critical illness	Activated naïve CD8+ T cells	ENSG00000243646	IL10RB	Protein-coding transcript	chr21:34,638,663-34,669,539	25.0358	rs9636867	chr21:34,609,944	A	G	2.08955e-08	0.000171292	0.744105	7.573e-12	Lead SNP	rs9636867	7.573e-12	1	1	1	1	1
A	Critical illness	Activated naïve CD8+ T cells	ENSG00000243646	IL10RB	Protein-coding transcript	chr21:34,638,663-34,669,539	25.0358	rs2834157	chr21:34,616,545	A	G	2.19824e-08	0.000177916	-0.752704	3.335e-13	Lead SNP	rs2834157	3.335e-13	1	1	1	1	1
A	Critical illness	Activated naïve CD8+ T cells	ENSG00000243646	IL10RB	Protein-coding transcript	chr21:34,638,663-34,669,539	25.0358	rs2073361	chr21:34,619,445	A	G	3.80058e-08	0.000290773	-0.72899	5.271e-14	Lead SNP	rs2073361	5.271e-14	1	1	1	1	1
A	Critical illness	Activated naïve CD8+ T cells	ENSG00000243646	IL10RB	Protein-coding transcript	chr21:34,638,663-34,669,539	25.0358	rs2252639	chr21:34,617,729	A	G	3.80058e-08	0.000290773	-0.72899	8.804e-14	Lead SNP	rs2252639	8.804e-14	1	1	1	1	1
A	Critical illness	Activated naïve CD8+ T cells	ENSG00000243646	IL10RB	Protein-coding transcript	chr21:34,638,663-34,669,539	25.0358	rs2252650	chr21:34,617,950	A	T	3.80058e-08	0.000290773	-0.72899	1.048e-13	Lead SNP	rs2252650	1.048e-13	1	1	1	1	1
A	Critical illness	Activated naïve CD8+ T cells	ENSG00000243646	IL10RB	Protein-coding transcript	chr21:34,638,663-34,669,539	25.0358	rs2834161	chr21:34,620,207	C	T	3.80058e-08	0.000290773	-0.72899	9.308e-14	Lead SNP	rs2834161	9.308e-14	1	1	1	1	1
A	Critical illness	Activated naïve CD8+ T cells	ENSG00000243646	IL10RB	Protein-coding transcript	chr21:34,638,663-34,669,539	25.0358	rs2834163	chr21:34,620,451	G	A	3.80058e-08	0.000290773	-0.72899	5.278e-14	Lead SNP	rs2834163	5.278e-14	1	1	1	1	1
A	Critical illness	Activated naïve CD8+ T cells	ENSG00000243646	IL10RB	Protein-coding transcript	chr21:34,638,663-34,669,539	25.0358	rs2236758	chr21:34,625,413	A	G	4.22662e-08	0.000309859	-0.728565	8.317e-08	LD SNP	rs2300370	6.901e-12	0.469414	0.943279	0.953743	0.973002	0.992067
A	Critical illness	Activated naïve CD8+ T cells	ENSG00000243646	IL10RB	Protein-coding transcript	chr21:34,638,663-34,669,539	25.0358	rs1051393	chr21:34,614,255	T	G	5.56259e-08	0.000376497	0.72151	1.69e-10	Lead SNP	rs1051393	1.69e-10	1	1	1	1	1
A	Critical illness	Activated naïve CD8+ T cells	ENSG00000243646	IL10RB	Protein-coding transcript	chr21:34,638,663-34,669,539	25.0358	rs12482014	chr21:34,611,318	C	T	5.63178e-08	0.000376497	0.752558	1.559e-10	Lead SNP	rs12482014	1.559e-10	1	1	1	1	1
A	Critical illness	Activated naïve CD8+ T cells	ENSG00000243646	IL10RB	Protein-coding transcript	chr21:34,638,663-34,669,539	25.0358	rs12482193	chr21:34,611,545	T	C	5.63178e-08	0.000376497	0.752558	5.431e-11	Lead SNP	rs12482193	5.431e-11	1	1	1	1	1
A	Critical illness	Activated naïve CD8+ T cells	ENSG00000243646	IL10RB	Protein-coding transcript	chr21:34,638,663-34,669,539	25.0358	rs13050728	chr21:34,615,210	T	C	5.56259e-08	0.000376497	-0.72151	1.301e-14	Lead SNP	rs13050728	1.301e-14	1	1	1	1	1
A	Critical illness	Activated naïve CD8+ T cells	ENSG00000243646	IL10RB	Protein-coding transcript	chr21:34,638,663-34,669,539	25.0358	rs143687404	chr21:34,606,972	GGGTTTGTCT	G	5.63178e-08	0.000376497	0.752558	3.053e-06	LD SNP	rs2248420	9.447e-11	1	1	0.995584	1	1
A	Critical illness	Activated naïve CD8+ T cells	ENSG00000243646	IL10RB	Protein-coding transcript	chr21:34,638,663-34,669,539	25.0358	rs17860115	chr21:34,602,305	C	A	5.56259e-08	0.000376497	0.72151	9.155e-12	Lead SNP	rs17860115	9.155e-12	1	1	1	1	1
A	Critical illness	Activated naïve CD8+ T cells	ENSG00000243646	IL10RB	Protein-coding transcript	chr21:34,638,663-34,669,539	25.0358	rs17860142	chr21:34,607,870	C	G	5.63178e-08	0.000376497	0.752558	9.439e-11	Lead SNP	rs17860142	9.439e-11	1	1	1	1	1
A	Critical illness	Activated naïve CD8+ T cells	ENSG00000243646	IL10RB	Protein-coding transcript	chr21:34,638,663-34,669,539	25.0358	rs17860165	chr21:34,611,730	C	T	5.63178e-08	0.000376497	0.752558	1.003e-10	Lead SNP	rs17860165	1.003e-10	1	1	1	1	1
A	Critical illness	Activated naïve CD8+ T cells	ENSG00000243646	IL10RB	Protein-coding transcript	chr21:34,638,663-34,669,539	25.0358	rs17860169	chr21:34,613,301	A	G	5.56259e-08	0.000376497	0.72151	1.076e-11	Lead SNP	rs17860169	1.076e-11	1	1	1	1	1
A	Critical illness	Activated naïve CD8+ T cells	ENSG00000243646	IL10RB	Protein-coding transcript	chr21:34,638,663-34,669,539	25.0358	rs2236756	chr21:34,616,923	C	A	5.56259e-08	0.000376497	-0.72151	1.257e-13	Lead SNP	rs2236756	1.257e-13	1	1	1	1	1
A	Critical illness	Activated naïve CD8+ T cells	ENSG00000243646	IL10RB	Protein-coding transcript	chr21:34,638,663-34,669,539	25.0358	rs2300370	chr21:34,604,557	G	A	5.56259e-08	0.000376497	0.72151	6.901e-12	Lead SNP	rs2300370	6.901e-12	1	1	1	1	1
A	Critical illness	Activated naïve CD8+ T cells	ENSG00000243646	IL10RB	Protein-coding transcript	chr21:34,638,663-34,669,539	25.0358	rs3153	chr21:34,609,505	G	A	5.63178e-08	0.000376497	0.752558	2.762e-10	Lead SNP	rs3153	2.762e-10	1	1	1	1	1
A	Critical illness	Activated naïve CD8+ T cells	ENSG00000243646	IL10RB	Protein-coding transcript	chr21:34,638,663-34,669,539	25.0358	rs557428914	chr21:34,610,985	G	GT	5.56259e-08	0.000376497	0.72151	-10	LD SNP	rs9976829	6.058e-10	0.970692	0.988417	0.987158	0.986445	0.988078
A	Critical illness	Activated naïve CD8+ T cells	ENSG00000243646	IL10RB	Protein-coding transcript	chr21:34,638,663-34,669,539	25.0358	rs62226155	chr21:34,614,987	G	C	5.56259e-08	0.000376497	-0.72151	2.076e-08	Lead SNP	rs62226155	2.076e-08	1	1	1	1	1
A	Critical illness	Activated naïve CD8+ T cells	ENSG00000243646	IL10RB	Protein-coding transcript	chr21:34,638,663-34,669,539	25.0358	rs9976829	chr21:34,614,834	G	A	5.56259e-08	0.000376497	-0.72151	2.045e-14	Lead SNP	rs9976829	2.045e-14	1	1	1	1	1
A	Critical illness	Activated naïve CD8+ T cells	ENSG00000243646	IL10RB	Protein-coding transcript	chr21:34,638,663-34,669,539	25.0358	rs12053666	chr21:34,618,439	G	A	6.22631e-08	0.000405523	0.742313	9.916e-11	Lead SNP	rs12053666	9.916e-11	1	1	1	1	1
A	Critical illness	Activated naïve CD8+ T cells	ENSG00000243646	IL10RB	Protein-coding transcript	chr21:34,638,663-34,669,539	25.0358	rs2284549	chr21:34,618,043	A	T	6.22631e-08	0.000405523	-0.742313	2.225e-13	Lead SNP	rs2284549	2.225e-13	1	1	1	1	1
A	Critical illness	Activated naïve CD8+ T cells	ENSG00000243646	IL10RB	Protein-coding transcript	chr21:34,638,663-34,669,539	25.0358	rs2284551	chr21:34,618,313	A	G	6.22631e-08	0.000405523	-0.742313	2.325e-13	Lead SNP	rs2284551	2.325e-13	1	1	1	1	1
A	Critical illness	Activated naïve CD8+ T cells	ENSG00000243646	IL10RB	Protein-coding transcript	chr21:34,638,663-34,669,539	25.0358	rs2834158	chr21:34,617,213	T	C	6.86114e-08	0.000442126	-0.717092	4.871e-08	Lead SNP	rs2834158	4.871e-08	1	1	1	1	1
A	Critical illness	Activated naïve CD8+ T cells	ENSG00000243646	IL10RB	Protein-coding transcript	chr21:34,638,663-34,669,539	25.0358	rs2236757	chr21:34,624,917	A	G	8.6784e-08	0.000540856	-0.736536	2.454e-13	Lead SNP	rs2236757	2.454e-13	1	1	1	1	1
A	Critical illness	Activated naïve CD8+ T cells	ENSG00000243646	IL10RB	Protein-coding transcript	chr21:34,638,663-34,669,539	25.0358	rs2248420	chr21:34,605,778	C	T	1.44493e-07	0.000769381	0.729144	9.447e-11	Lead SNP	rs2248420	9.447e-11	1	1	1	1	1
A	Critical illness	Activated naïve CD8+ T cells	ENSG00000243646	IL10RB	Protein-coding transcript	chr21:34,638,663-34,669,539	25.0358	rs11701402	chr21:34,627,774	C	G	1.50961e-07	0.000798224	-0.707704	1.927e-07	LD SNP	rs9975538	2.907e-08	0.2646	0.945192	0.987185	1	0.988327
A	Critical illness	Activated naïve CD8+ T cells	ENSG00000243646	IL10RB	Protein-coding transcript	chr21:34,638,663-34,669,539	25.0358	rs56079299	chr21:34,589,811	A	G	1.59915e-07	0.00083337	0.734719	7.707e-07	LD SNP	rs12627039	3.865e-11	0.982174	0.99419	0.991185	0.947157	0.956457
A	Critical illness	Activated naïve CD8+ T cells	ENSG00000243646	IL10RB	Protein-coding transcript	chr21:34,638,663-34,669,539	25.0358	rs2186278	chr21:34,593,150	T	G	2.03782e-07	0.000957423	0.732581	4.496e-06	LD SNP	rs62226132	4.175e-10	1	1	0.995573	0.995518	0.995881
A	Critical illness	Activated naïve CD8+ T cells	ENSG00000243646	IL10RB	Protein-coding transcript	chr21:34,638,663-34,669,539	25.0358	rs62226130	chr21:34,590,623	A	G	2.03782e-07	0.000957423	0.732581	6.252e-07	LD SNP	rs12627039	3.865e-11	0.833866	0.994168	0.986774	0.938848	0.956457
A	Critical illness	Activated naïve CD8+ T cells	ENSG00000243646	IL10RB	Protein-coding transcript	chr21:34,638,663-34,669,539	25.0358	rs62226131	chr21:34,593,673	T	A	2.03782e-07	0.000957423	0.732581	3.495e-06	LD SNP	rs62226132	4.175e-10	0.992935	1	1	1	1
A	Critical illness	Activated naïve CD8+ T cells	ENSG00000243646	IL10RB	Protein-coding transcript	chr21:34,638,663-34,669,539	25.0358	rs62226132	chr21:34,593,710	T	A	2.03782e-07	0.000957423	0.732581	4.175e-10	Lead SNP	rs62226132	4.175e-10	1	1	1	1	1
A	Critical illness	Activated naïve CD8+ T cells	ENSG00000243646	IL10RB	Protein-coding transcript	chr21:34,638,663-34,669,539	25.0358	rs4553897	chr21:34,599,084	G	A	2.60898e-07	0.00114763	0.724696	2.647e-10	Lead SNP	rs4553897	2.647e-10	1	1	1	1	1
A	Critical illness	Activated naïve CD8+ T cells	ENSG00000243646	IL10RB	Protein-coding transcript	chr21:34,638,663-34,669,539	25.0358	rs62226152	chr21:34,596,750	C	T	3.34122e-07	0.0013085	0.722307	4.444e-10	Lead SNP	rs62226152	4.444e-10	1	1	1	1	1
A	Critical illness	Activated naïve CD8+ T cells	ENSG00000243646	IL10RB	Protein-coding transcript	chr21:34,638,663-34,669,539	25.0358	rs2284550	chr21:34,618,285	G	A	2.92158e-05	0.0345433	-0.573601	2.603e-11	Lead SNP	rs2284550	2.603e-11	1	1	1	1	1
A	Critical illness	Naïve TREG cells	ENSG00000111331	OAS3	Protein-coding transcript	chr12:113,376,157-113,411,054	32.6796	rs2010604	chr12:113,408,208	G	C	2.4686e-07	0.000348467	-0.878844	2.633e-11	Lead SNP	rs2010604	2.633e-11	1	1	1	1	1
A	Critical illness	Naïve TREG cells	ENSG00000111331	OAS3	Protein-coding transcript	chr12:113,376,157-113,411,054	32.6796	rs1293767	chr12:113,425,154	C	G	4.3193e-07	0.000579848	-0.954871	3.828e-10	Lead SNP	rs1293767	3.828e-10	1	1	1	1	1
A	Critical illness	Naïve TREG cells	ENSG00000111331	OAS3	Protein-coding transcript	chr12:113,376,157-113,411,054	32.6796	rs10744788	chr12:113,394,019	T	G	6.86504e-07	0.000886688	-0.877484	1.457e-05	LD SNP	rs2057778	2.35e-10	0.927138	0.80931	0.741998	0.157625	0.69745
A	Critical illness	Naïve TREG cells	ENSG00000111331	OAS3	Protein-coding transcript	chr12:113,376,157-113,411,054	32.6796	rs1557866	chr12:113,405,181	A	C	6.86504e-07	0.000886688	-0.877484	5.1e-11	Lead SNP	rs1557866	5.1e-11	1	1	1	1	1
A	Critical illness	Naïve TREG cells	ENSG00000111331	OAS3	Protein-coding transcript	chr12:113,376,157-113,411,054	32.6796	rs2016831	chr12:113,406,460	G	C	6.86504e-07	0.000886688	-0.877484	4.507e-11	Lead SNP	rs2016831	4.507e-11	1	1	1	1	1
A	Critical illness	Naïve TREG cells	ENSG00000111331	OAS3	Protein-coding transcript	chr12:113,376,157-113,411,054	32.6796	rs3937434	chr12:113,406,196	A	G	6.86504e-07	0.000886688	-0.877484	4.496e-11	Lead SNP	rs3937434	4.496e-11	1	1	1	1	1
A	Critical illness	Naïve TREG cells	ENSG00000111331	OAS3	Protein-coding transcript	chr12:113,376,157-113,411,054	32.6796	rs4767044	chr12:113,402,899	C	A	6.86504e-07	0.000886688	-0.877484	3.688e-11	Lead SNP	rs4767044	3.688e-11	1	1	1	1	1
A	Critical illness	Naïve TREG cells	ENSG00000111331	OAS3	Protein-coding transcript	chr12:113,376,157-113,411,054	32.6796	rs5800978	chr12:113,406,562	C	CT	6.86504e-07	0.000886688	-0.877484	1.418e-05	LD SNP	rs2057778	2.35e-10	0.927138	0.80931	0.741998	0.157625	0.692111
A	Critical illness	Naïve TREG cells	ENSG00000111331	OAS3	Protein-coding transcript	chr12:113,376,157-113,411,054	32.6796	rs757405	chr12:113,406,945	T	A	6.86504e-07	0.000886688	-0.877484	3.967e-11	Lead SNP	rs757405	3.967e-11	1	1	1	1	1
A	Critical illness	Naïve TREG cells	ENSG00000111331	OAS3	Protein-coding transcript	chr12:113,376,157-113,411,054	32.6796	rs10744791	chr12:113,410,316	G	A	8.40425e-07	0.00106495	-0.867683	2.208e-11	Lead SNP	rs10744791	2.208e-11	1	1	1	1	1
A	Critical illness	Naïve TREG cells	ENSG00000111331	OAS3	Protein-coding transcript	chr12:113,376,157-113,411,054	32.6796	rs4767045	chr12:113,409,413	C	T	8.40425e-07	0.00106495	-0.867683	2.534e-11	Lead SNP	rs4767045	2.534e-11	1	1	1	1	1
A	Critical illness	Naïve TREG cells	ENSG00000111331	OAS3	Protein-coding transcript	chr12:113,376,157-113,411,054	32.6796	rs1293764	chr12:113,425,679	T	C	9.42022e-07	0.00116892	-0.893955	2.478e-09	Lead SNP	rs1293764	2.478e-09	1	1	1	1	1
A	Critical illness	Naïve TREG cells	ENSG00000111331	OAS3	Protein-coding transcript	chr12:113,376,157-113,411,054	32.6796	rs10850103	chr12:113,385,000	A	T	1.69273e-06	0.00196463	-0.890823	6.294e-11	Lead SNP	rs10850103	6.294e-11	1	1	1	1	1
A	Critical illness	Naïve TREG cells	ENSG00000111331	OAS3	Protein-coding transcript	chr12:113,376,157-113,411,054	32.6796	rs2285932	chr12:113,386,950	T	C	1.69273e-06	0.00196463	-0.890823	5.154e-11	Lead SNP	rs2285932	5.154e-11	1	1	1	1	1
A	Critical illness	Naïve TREG cells	ENSG00000111331	OAS3	Protein-coding transcript	chr12:113,376,157-113,411,054	32.6796	rs1293765	chr12:113,425,493	T	C	1.98118e-06	0.00225495	-0.913831	2.625e-09	Lead SNP	rs1293765	2.625e-09	1	1	1	1	1
A	Critical illness	Naïve TREG cells	ENSG00000111331	OAS3	Protein-coding transcript	chr12:113,376,157-113,411,054	32.6796	rs1293768	chr12:113,424,501	T	G	1.98118e-06	0.00225495	-0.913831	2.251e-09	Lead SNP	rs1293768	2.251e-09	1	1	1	1	1
A	Critical illness	Naïve TREG cells	ENSG00000111331	OAS3	Protein-coding transcript	chr12:113,376,157-113,411,054	32.6796	rs1293771	chr12:113,421,295	A	G	5.34914e-06	0.00528565	-0.88832	2.509e-09	Lead SNP	rs1293771	2.509e-09	1	1	1	1	1
A	Critical illness	Naïve TREG cells	ENSG00000111331	OAS3	Protein-coding transcript	chr12:113,376,157-113,411,054	32.6796	rs1293772	chr12:113,420,604	A	G	5.34914e-06	0.00528565	-0.88832	2.168e-09	Lead SNP	rs1293772	2.168e-09	1	1	1	1	1
A	Critical illness	Naïve TREG cells	ENSG00000111331	OAS3	Protein-coding transcript	chr12:113,376,157-113,411,054	32.6796	rs1293774	chr12:113,419,177	C	T	5.34914e-06	0.00528565	-0.88832	2.175e-09	Lead SNP	rs1293774	2.175e-09	1	1	1	1	1
A	Critical illness	Naïve TREG cells	ENSG00000111331	OAS3	Protein-coding transcript	chr12:113,376,157-113,411,054	32.6796	rs1298962	chr12:113,418,850	G	C	5.34914e-06	0.00528565	-0.88832	2.611e-09	Lead SNP	rs1298962	2.611e-09	1	1	1	1	1
A	Critical illness	Naïve TREG cells	ENSG00000111331	OAS3	Protein-coding transcript	chr12:113,376,157-113,411,054	32.6796	rs10744789	chr12:113,396,010	T	C	2.1348e-05	0.0165588	-0.75559	1.206e-11	Lead SNP	rs10744789	1.206e-11	1	1	1	1	1
A	Critical illness	Naïve TREG cells	ENSG00000111331	OAS3	Protein-coding transcript	chr12:113,376,157-113,411,054	32.6796	rs10850105	chr12:113,391,363	A	G	2.1348e-05	0.0165588	-0.75559	2.947e-06	LD SNP	rs4767041	1.965e-12	0.000140725	0.620401	0.801438	0.160782	0.709118
A	Critical illness	Naïve TREG cells	ENSG00000111331	OAS3	Protein-coding transcript	chr12:113,376,157-113,411,054	32.6796	rs150390228	chr12:113,395,704	G	A	2.1348e-05	0.0165588	-0.75559	5.859e-06	LD SNP	rs6489879	1.957e-11	0.0144257	0.672619	0.801773	0.160782	0.709118
A	Critical illness	Naïve TREG cells	ENSG00000111331	OAS3	Protein-coding transcript	chr12:113,376,157-113,411,054	32.6796	rs7295756	chr12:113,392,744	C	T	2.1348e-05	0.0165588	-0.75559	3.046e-06	LD SNP	rs4767041	1.965e-12	0.000140725	0.620401	0.801438	0.160782	0.709118
A	Critical illness	Naïve TREG cells	ENSG00000111331	OAS3	Protein-coding transcript	chr12:113,376,157-113,411,054	32.6796	rs7310667	chr12:113,392,182	A	G	2.1348e-05	0.0165588	-0.75559	3.403e-12	Lead SNP	rs7310667	3.403e-12	1	1	1	1	1
A	Critical illness	Naïve TREG cells	ENSG00000111331	OAS3	Protein-coding transcript	chr12:113,376,157-113,411,054	32.6796	rs78220999	chr12:113,395,457	C	T	2.1348e-05	0.0165588	-0.75559	5.277e-06	LD SNP	rs6489879	1.957e-11	0.0144257	0.672619	0.801773	0.160782	0.709118
A	Critical illness	Naïve TREG cells	ENSG00000111331	OAS3	Protein-coding transcript	chr12:113,376,157-113,411,054	32.6796	rs4238034	chr12:113,397,143	T	C	2.20824e-05	0.0170548	-0.750654	1.172e-11	Lead SNP	rs4238034	1.172e-11	1	1	1	1	1
A	Critical illness	Naïve TREG cells	ENSG00000137310	TCF19	Protein-coding transcript	chr6:31,126,319-31,134,936	28.8749	rs17197087	chr6:31,126,232	C	T	9.72582e-11	2.43764e-07	1.81872	0.008746	LD SNP	rs72856706	8.534e-13	0.848831	0.938071	0.961094	1	0.736354
A	Critical illness	Naïve TREG cells	ENSG00000137310	TCF19	Protein-coding transcript	chr6:31,126,319-31,134,936	28.8749	rs17197101	chr6:31,126,409	G	T	9.72582e-11	2.43764e-07	1.81872	0.008487	LD SNP	rs72856706	8.534e-13	0.848831	0.938071	0.961094	1	0.736354
A	Critical illness	Naïve TREG cells	ENSG00000137310	TCF19	Protein-coding transcript	chr6:31,126,319-31,134,936	28.8749	rs9263789	chr6:31,128,329	G	A	1.32972e-09	2.33854e-06	1.53784	0.5561	LD SNP	rs72856706	8.534e-13	0.327749	0.699877	0.57411	0.971834	0.911824
A	Critical illness	Naïve TREG cells	ENSG00000137310	TCF19	Protein-coding transcript	chr6:31,126,319-31,134,936	28.8749	rs28879727	chr6:31,223,601	C	T	1.84398e-08	2.19838e-05	1.6959	-10	LD SNP	rs72856706	7.923e-13	0.864205	0.89669	0.923874	0.846708	0.824623
A	Critical illness	Naïve TREG cells	ENSG00000137310	TCF19	Protein-coding transcript	chr6:31,126,319-31,134,936	28.8749	rs111748703	chr6:31,149,228	G	A	4.46198e-08	4.82352e-05	1.73691	0.0169	LD SNP	rs72856706	8.534e-13	0.785391	0.974519	1	1	0.902917
A	Critical illness	Naïve TREG cells	ENSG00000137310	TCF19	Protein-coding transcript	chr6:31,126,319-31,134,936	28.8749	rs111837807	chr6:31,121,232	T	C	4.46198e-08	4.82352e-05	1.73691	7.312e-13	Lead SNP	rs111837807	7.312e-13	1	1	1	1	1
A	Critical illness	Naïve TREG cells	ENSG00000137310	TCF19	Protein-coding transcript	chr6:31,126,319-31,134,936	28.8749	rs112279190	chr6:31,123,147	C	T	4.46198e-08	4.82352e-05	1.73691	0.005777	LD SNP	rs72856706	8.534e-13	0.848831	0.987137	1	1	1
A	Critical illness	Naïve TREG cells	ENSG00000137310	TCF19	Protein-coding transcript	chr6:31,126,319-31,134,936	28.8749	rs112434986	chr6:31,154,814	A	C	4.46198e-08	4.82352e-05	1.73691	0.005742	LD SNP	rs72856706	8.534e-13	0.748131	0.974519	1	1	0.902917
A	Critical illness	Naïve TREG cells	ENSG00000137310	TCF19	Protein-coding transcript	chr6:31,126,319-31,134,936	28.8749	rs112640945	chr6:31,117,673	C	T	4.46198e-08	4.82352e-05	1.73691	0.006064	LD SNP	rs72856706	8.534e-13	1	1	1	1	1
A	Critical illness	Naïve TREG cells	ENSG00000137310	TCF19	Protein-coding transcript	chr6:31,126,319-31,134,936	28.8749	rs112785163	chr6:31,121,381	G	C	4.46198e-08	4.82352e-05	1.73691	9.602e-13	Lead SNP	rs112785163	9.602e-13	1	1	1	1	1
A	Critical illness	Naïve TREG cells	ENSG00000137310	TCF19	Protein-coding transcript	chr6:31,126,319-31,134,936	28.8749	rs112865383	chr6:31,179,240	G	A	4.46198e-08	4.82352e-05	1.73691	0.003135	LD SNP	rs72856706	8.534e-13	0.918273	0.974519	0.960248	1	0.930743
A	Critical illness	Naïve TREG cells	ENSG00000137310	TCF19	Protein-coding transcript	chr6:31,126,319-31,134,936	28.8749	rs113108526	chr6:31,095,942	G	A	4.46198e-08	4.82352e-05	1.73691	0.01682	LD SNP	rs72856706	8.534e-13	0.83676	0.974192	0.950327	0.800475	0.903414
A	Critical illness	Naïve TREG cells	ENSG00000137310	TCF19	Protein-coding transcript	chr6:31,126,319-31,134,936	28.8749	rs113129896	chr6:31,123,359	C	G	4.46198e-08	4.82352e-05	1.73691	-10	LD SNP	rs72856706	7.923e-13	0.83887	0.961346	0.97066	1	0.986047
A	Critical illness	Naïve TREG cells	ENSG00000137310	TCF19	Protein-coding transcript	chr6:31,126,319-31,134,936	28.8749	rs113379855	chr6:31,153,548	C	T	4.46198e-08	4.82352e-05	1.73691	0.00558	LD SNP	rs72856706	8.534e-13	0.748131	0.974519	1	1	0.902917
A	Critical illness	Naïve TREG cells	ENSG00000137310	TCF19	Protein-coding transcript	chr6:31,126,319-31,134,936	28.8749	rs113542024	chr6:31,135,777	T	G	4.46198e-08	4.82352e-05	1.73691	0.004024	LD SNP	rs72856706	8.534e-13	0.918705	1	1	1	0.930799
A	Critical illness	Naïve TREG cells	ENSG00000137310	TCF19	Protein-coding transcript	chr6:31,126,319-31,134,936	28.8749	rs113932411	chr6:31,117,695	G	A	4.46198e-08	4.82352e-05	1.73691	0.0114	LD SNP	rs72856706	8.534e-13	1	1	0.990041	0.971834	1
A	Critical illness	Naïve TREG cells	ENSG00000137310	TCF19	Protein-coding transcript	chr6:31,126,319-31,134,936	28.8749	rs114881571	chr6:31,128,605	C	T	4.46198e-08	4.82352e-05	1.73691	0.006846	LD SNP	rs72856706	8.534e-13	0.848831	0.987137	1	1	1
A	Critical illness	Naïve TREG cells	ENSG00000137310	TCF19	Protein-coding transcript	chr6:31,126,319-31,134,936	28.8749	rs11540822	chr6:31,118,898	A	T	4.46198e-08	4.82352e-05	1.73691	0.004741	LD SNP	rs72856706	8.534e-13	0.16536	0.974222	1	1	0.930799
A	Critical illness	Naïve TREG cells	ENSG00000137310	TCF19	Protein-coding transcript	chr6:31,126,319-31,134,936	28.8749	rs130072	chr6:31,112,484	C	T	4.46198e-08	4.82352e-05	1.73691	0.01248	LD SNP	rs72856706	8.534e-13	1	1	1	1	1
A	Critical illness	Naïve TREG cells	ENSG00000137310	TCF19	Protein-coding transcript	chr6:31,126,319-31,134,936	28.8749	rs138598988	chr6:31,115,032	C	T	4.46198e-08	4.82352e-05	1.73691	0.01317	LD SNP	rs72856706	8.534e-13	1	1	1	1	1
A	Critical illness	Naïve TREG cells	ENSG00000137310	TCF19	Protein-coding transcript	chr6:31,126,319-31,134,936	28.8749	rs139804853	chr6:31,144,462	G	A	4.46198e-08	4.82352e-05	1.73691	0.005926	LD SNP	rs72856706	8.534e-13	0.806288	0.974519	1	1	0.916609
A	Critical illness	Naïve TREG cells	ENSG00000137310	TCF19	Protein-coding transcript	chr6:31,126,319-31,134,936	28.8749	rs141715528	chr6:31,136,208	C	T	4.46198e-08	4.82352e-05	1.73691	0.004248	LD SNP	rs72856706	8.534e-13	0.83887	0.987137	1	1	1
A	Critical illness	Naïve TREG cells	ENSG00000137310	TCF19	Protein-coding transcript	chr6:31,126,319-31,134,936	28.8749	rs142031128	chr6:31,164,689	C	T	4.46198e-08	4.82352e-05	1.73691	0.003531	LD SNP	rs72856706	8.534e-13	0.918273	0.987137	1	1	0.902917
A	Critical illness	Naïve TREG cells	ENSG00000137310	TCF19	Protein-coding transcript	chr6:31,126,319-31,134,936	28.8749	rs142242725	chr6:31,135,878	G	A	4.46198e-08	4.82352e-05	1.73691	0.003774	LD SNP	rs72856706	8.534e-13	0.848831	0.987137	1	1	1
A	Critical illness	Naïve TREG cells	ENSG00000137310	TCF19	Protein-coding transcript	chr6:31,126,319-31,134,936	28.8749	rs143334143	chr6:31,121,426	G	A	4.46198e-08	4.82352e-05	1.73691	7.779e-13	Lead SNP	rs143334143	7.779e-13	1	1	1	1	1
A	Critical illness	Naïve TREG cells	ENSG00000137310	TCF19	Protein-coding transcript	chr6:31,126,319-31,134,936	28.8749	rs144131354	chr6:31,137,234	TA	T	4.46198e-08	4.82352e-05	1.73691	0.004786	LD SNP	rs72856706	8.534e-13	0.931603	1	1	1	0.930799
A	Critical illness	Naïve TREG cells	ENSG00000137310	TCF19	Protein-coding transcript	chr6:31,126,319-31,134,936	28.8749	rs145024548	chr6:31,135,167	T	TAA	4.46198e-08	4.82352e-05	1.73691	-10	LD SNP	rs72856706	7.923e-13	0.835348	0.987137	0.989986	1	1
A	Critical illness	Naïve TREG cells	ENSG00000137310	TCF19	Protein-coding transcript	chr6:31,126,319-31,134,936	28.8749	rs149090708	chr6:31,135,466	CAG	C	4.46198e-08	4.82352e-05	1.73691	0.00515	LD SNP	rs72856706	8.534e-13	0.848831	0.987137	1	1	1
A	Critical illness	Naïve TREG cells	ENSG00000137310	TCF19	Protein-coding transcript	chr6:31,126,319-31,134,936	28.8749	rs150765547	chr6:31,159,581	G	A	4.46198e-08	4.82352e-05	1.73691	0.002468	LD SNP	rs72856706	8.534e-13	0.766368	0.974519	1	0.971834	0.902917
A	Critical illness	Naïve TREG cells	ENSG00000137310	TCF19	Protein-coding transcript	chr6:31,126,319-31,134,936	28.8749	rs151095308	chr6:31,134,323	C	T	4.46198e-08	4.82352e-05	1.73691	0.004202	LD SNP	rs72856706	8.534e-13	0.848831	0.987137	1	1	1
A	Critical illness	Naïve TREG cells	ENSG00000137310	TCF19	Protein-coding transcript	chr6:31,126,319-31,134,936	28.8749	rs17190776	chr6:31,130,865	G	A	4.46198e-08	4.82352e-05	1.73691	0.008118	LD SNP	rs72856706	8.534e-13	0.848831	0.987137	1	1	1
A	Critical illness	Naïve TREG cells	ENSG00000137310	TCF19	Protein-coding transcript	chr6:31,126,319-31,134,936	28.8749	rs17190783	chr6:31,131,209	A	G	4.46198e-08	4.82352e-05	1.73691	0.008117	LD SNP	rs72856706	8.534e-13	0.848831	0.987137	1	1	0.98618
A	Critical illness	Naïve TREG cells	ENSG00000137310	TCF19	Protein-coding transcript	chr6:31,126,319-31,134,936	28.8749	rs17190798	chr6:31,131,276	A	T	4.46198e-08	4.82352e-05	1.73691	0.008126	LD SNP	rs72856706	8.534e-13	0.848831	0.987137	1	1	1
A	Critical illness	Naïve TREG cells	ENSG00000137310	TCF19	Protein-coding transcript	chr6:31,126,319-31,134,936	28.8749	rs17190811	chr6:31,131,837	A	T	4.46198e-08	4.82352e-05	1.73691	0.008395	LD SNP	rs72856706	8.534e-13	0.848831	0.987137	1	1	1
A	Critical illness	Naïve TREG cells	ENSG00000137310	TCF19	Protein-coding transcript	chr6:31,126,319-31,134,936	28.8749	rs17197031	chr6:31,116,133	A	C	4.46198e-08	4.82352e-05	1.73691	0.01313	LD SNP	rs72856706	8.534e-13	1	1	1	1	0.930799
A	Critical illness	Naïve TREG cells	ENSG00000137310	TCF19	Protein-coding transcript	chr6:31,126,319-31,134,936	28.8749	rs17197108	chr6:31,126,697	C	A	4.46198e-08	4.82352e-05	1.73691	0.008021	LD SNP	rs72856706	8.534e-13	0.848831	0.987137	1	1	1
A	Critical illness	Naïve TREG cells	ENSG00000137310	TCF19	Protein-coding transcript	chr6:31,126,319-31,134,936	28.8749	rs17197276	chr6:31,146,340	C	T	4.46198e-08	4.82352e-05	1.73691	0.005207	LD SNP	rs72856706	8.534e-13	0.757155	0.974519	1	1	0.902917
A	Critical illness	Naïve TREG cells	ENSG00000137310	TCF19	Protein-coding transcript	chr6:31,126,319-31,134,936	28.8749	rs17197686	chr6:31,178,540	T	G	4.46198e-08	4.82352e-05	1.73691	0.003592	LD SNP	rs72856706	8.534e-13	0.918273	0.974519	0.960248	1	0.862228
A	Critical illness	Naïve TREG cells	ENSG00000137310	TCF19	Protein-coding transcript	chr6:31,126,319-31,134,936	28.8749	rs17851818	chr6:31,132,956	G	C	4.46198e-08	4.82352e-05	1.73691	0.006707	LD SNP	rs72856706	8.534e-13	0.848831	0.974192	0.980022	1	0.94458
A	Critical illness	Naïve TREG cells	ENSG00000137310	TCF19	Protein-coding transcript	chr6:31,126,319-31,134,936	28.8749	rs2073724	chr6:31,129,707	C	T	4.46198e-08	4.82352e-05	1.73691	0.005514	LD SNP	rs72856706	8.534e-13	0.848831	0.987137	1	1	0.986047
A	Critical illness	Naïve TREG cells	ENSG00000137310	TCF19	Protein-coding transcript	chr6:31,126,319-31,134,936	28.8749	rs372511752	chr6:31,135,722	CCT	C	4.46198e-08	4.82352e-05	1.73691	-10	LD SNP	rs72856706	7.923e-13	0.848831	0.987137	0.989986	1	1
A	Critical illness	Naïve TREG cells	ENSG00000137310	TCF19	Protein-coding transcript	chr6:31,126,319-31,134,936	28.8749	rs45438402	chr6:31,133,663	T	C	4.46198e-08	4.82352e-05	1.73691	0.01086	LD SNP	rs72856706	8.534e-13	0.848831	0.987137	1	1	1
A	Critical illness	Naïve TREG cells	ENSG00000137310	TCF19	Protein-coding transcript	chr6:31,126,319-31,134,936	28.8749	rs720468	chr6:31,125,993	C	G	4.46198e-08	4.82352e-05	1.73691	0.01012	LD SNP	rs72856706	8.534e-13	0.842546	0.987137	1	1	1
A	Critical illness	Naïve TREG cells	ENSG00000137310	TCF19	Protein-coding transcript	chr6:31,126,319-31,134,936	28.8749	rs72856706	chr6:31,120,729	C	T	4.46198e-08	4.82352e-05	1.73691	7.923e-13	Lead SNP	rs72856706	7.923e-13	1	1	1	1	1
A	Critical illness	Naïve TREG cells	ENSG00000137310	TCF19	Protein-coding transcript	chr6:31,126,319-31,134,936	28.8749	rs72856713	chr6:31,121,958	C	G	4.46198e-08	4.82352e-05	1.73691	4.917e-12	Lead SNP	rs72856713	4.917e-12	1	1	1	1	1
A	Critical illness	Naïve TREG cells	ENSG00000137310	TCF19	Protein-coding transcript	chr6:31,126,319-31,134,936	28.8749	rs72856720	chr6:31,125,402	C	G	4.46198e-08	4.82352e-05	1.73691	0.01086	LD SNP	rs72856706	8.534e-13	0.848831	0.987137	1	1	1
A	Critical illness	Naïve TREG cells	ENSG00000137310	TCF19	Protein-coding transcript	chr6:31,126,319-31,134,936	28.8749	rs72856721	chr6:31,127,800	G	T	4.46198e-08	4.82352e-05	1.73691	0.00803	LD SNP	rs72856706	8.534e-13	0.848831	0.987137	1	1	1
A	Critical illness	Naïve TREG cells	ENSG00000137310	TCF19	Protein-coding transcript	chr6:31,126,319-31,134,936	28.8749	rs72856736	chr6:31,133,870	G	A	4.46198e-08	4.82352e-05	1.73691	0.004225	LD SNP	rs72856706	8.534e-13	0.848831	0.987137	1	1	1
A	Critical illness	Naïve TREG cells	ENSG00000137310	TCF19	Protein-coding transcript	chr6:31,126,319-31,134,936	28.8749	rs72856737	chr6:31,134,625	A	G	4.46198e-08	4.82352e-05	1.73691	0.004193	LD SNP	rs72856706	8.534e-13	0.848831	0.987137	1	1	1
A	Critical illness	Naïve TREG cells	ENSG00000137310	TCF19	Protein-coding transcript	chr6:31,126,319-31,134,936	28.8749	rs72856748	chr6:31,137,387	G	C	4.46198e-08	4.82352e-05	1.73691	0.003733	LD SNP	rs72856706	8.534e-13	0.848831	0.987137	1	1	1
A	Critical illness	Naïve TREG cells	ENSG00000137310	TCF19	Protein-coding transcript	chr6:31,126,319-31,134,936	28.8749	rs72856757	chr6:31,141,671	C	T	4.46198e-08	4.82352e-05	1.73691	0.009924	LD SNP	rs72856706	8.534e-13	0.669889	0.96157	1	1	0.916609
A	Critical illness	Naïve TREG cells	ENSG00000137310	TCF19	Protein-coding transcript	chr6:31,126,319-31,134,936	28.8749	rs72856758	chr6:31,141,954	T	C	4.46198e-08	4.82352e-05	1.73691	0.005738	LD SNP	rs72856706	8.534e-13	0.765532	0.974519	1	0.971134	0.902782
A	Critical illness	Naïve TREG cells	ENSG00000137310	TCF19	Protein-coding transcript	chr6:31,126,319-31,134,936	28.8749	rs72863810	chr6:31,179,121	A	G	4.46198e-08	4.82352e-05	1.73691	0.003843	LD SNP	rs72856706	8.534e-13	0.904688	0.974519	0.940455	1	0.862228
A	Critical illness	Naïve TREG cells	ENSG00000137310	TCF19	Protein-coding transcript	chr6:31,126,319-31,134,936	28.8749	rs72863820	chr6:31,182,682	C	A	4.46198e-08	4.82352e-05	1.73691	0.006295	LD SNP	rs72856706	8.534e-13	0.931559	0.96214	0.960248	1	0.862228
A	Critical illness	Naïve TREG cells	ENSG00000137310	TCF19	Protein-coding transcript	chr6:31,126,319-31,134,936	28.8749	rs72863826	chr6:31,187,338	G	C	4.46198e-08	4.82352e-05	1.73691	0.007377	LD SNP	rs72856706	8.534e-13	0.918273	0.96214	0.960248	1	0.862228
A	Critical illness	Naïve TREG cells	ENSG00000137310	TCF19	Protein-coding transcript	chr6:31,126,319-31,134,936	28.8749	rs72863830	chr6:31,189,541	G	A	4.46198e-08	4.82352e-05	1.73691	0.01252	LD SNP	rs72856706	8.534e-13	0.918273	0.949993	0.960248	1	0.862228
A	Critical illness	Naïve TREG cells	ENSG00000137310	TCF19	Protein-coding transcript	chr6:31,126,319-31,134,936	28.8749	rs74633760	chr6:31,127,694	A	G	4.46198e-08	4.82352e-05	1.73691	0.007958	LD SNP	rs72856706	8.534e-13	0.848831	0.987137	1	1	0.930799
A	Critical illness	Naïve TREG cells	ENSG00000137310	TCF19	Protein-coding transcript	chr6:31,126,319-31,134,936	28.8749	rs73390981	chr6:31,243,578	G	A	9.47435e-08	9.64509e-05	1.41619	0.02186	LD SNP	rs72856706	8.534e-13	0.406785	0.747639	0.761777	0.838503	0.675289
A	Critical illness	Naïve TREG cells	ENSG00000137310	TCF19	Protein-coding transcript	chr6:31,126,319-31,134,936	28.8749	rs17191510	chr6:31,221,284	G	A	2.72553e-07	0.00023243	1.13247	0.0577	LD SNP	rs72856706	8.534e-13	0.094179	0.701442	0.717359	0.827962	0.79993
A	Critical illness	Naïve TREG cells	ENSG00000137310	TCF19	Protein-coding transcript	chr6:31,126,319-31,134,936	28.8749	rs189593376	chr6:31,222,411	G	A	3.35079e-07	0.000279593	1.14878	0.02964	LD SNP	rs72856706	8.534e-13	0.141009	0.724182	0.71145	0.818647	0.79993
A	Critical illness	Naïve TREG cells	ENSG00000137310	TCF19	Protein-coding transcript	chr6:31,126,319-31,134,936	28.8749	rs72856718	chr6:31,125,257	C	A	3.92196e-07	0.000323255	1.40462	0.009188	LD SNP	rs72856706	8.534e-13	0.848831	0.987137	1	1	1
A	Critical illness	Naïve TREG cells	ENSG00000137310	TCF19	Protein-coding transcript	chr6:31,126,319-31,134,936	28.8749	rs1050409	chr6:31,239,501	G	T	4.10105e-07	0.000335512	1.14054	-10	LD SNP	rs72856706	7.923e-13	0.14215	0.690977	0.754022	0.838503	0.675289
A	Critical illness	Naïve TREG cells	ENSG00000137310	TCF19	Protein-coding transcript	chr6:31,126,319-31,134,936	28.8749	rs112149677	chr6:31,243,313	G	A	4.10105e-07	0.000335512	1.14054	0.01978	LD SNP	rs72856706	8.534e-13	0.131305	0.690977	0.754022	0.838503	0.675289
A	Critical illness	Naïve TREG cells	ENSG00000137310	TCF19	Protein-coding transcript	chr6:31,126,319-31,134,936	28.8749	rs113288069	chr6:31,230,833	T	G	4.10105e-07	0.000335512	1.14054	0.02122	LD SNP	rs72856706	8.534e-13	0.132239	0.71704	0.722352	0.945113	0.821491
A	Critical illness	Naïve TREG cells	ENSG00000137310	TCF19	Protein-coding transcript	chr6:31,126,319-31,134,936	28.8749	rs146911342	chr6:31,237,779	C	T	4.10105e-07	0.000335512	1.14054	-10	LD SNP	rs72856706	7.923e-13	0.141659	0.690977	0.760661	0.838503	0.675289
A	Critical illness	Naïve TREG cells	ENSG00000137310	TCF19	Protein-coding transcript	chr6:31,126,319-31,134,936	28.8749	rs139760582	chr6:31,223,978	T	C	4.49188e-07	0.00036241	1.13895	-10	LD SNP	rs72856706	7.923e-13	0.132569	0.708582	0.681946	0.800603	0.79993
A	Critical illness	Naïve TREG cells	ENSG00000137310	TCF19	Protein-coding transcript	chr6:31,126,319-31,134,936	28.8749	rs114300451	chr6:31,234,537	G	A	6.98757e-07	0.000541014	1.25864	0.003367	LD SNP	rs72856706	8.534e-13	0.177111	0.823297	0.892935	0.942982	0.848791
A	Critical illness	Naïve TREG cells	ENSG00000137310	TCF19	Protein-coding transcript	chr6:31,126,319-31,134,936	28.8749	rs281860333	chr6:31,239,607	G	A	9.7959e-07	0.00071703	1.15487	-10	LD SNP	rs72856706	7.923e-13	0.120638	0.680793	0.715913	0.838503	0.679147
A	Critical illness	Naïve TREG cells	ENSG00000137310	TCF19	Protein-coding transcript	chr6:31,126,319-31,134,936	28.8749	rs41542423	chr6:31,239,607	G	A	9.7959e-07	0.00071703	1.15487	-10	LD SNP	rs72856706	7.923e-13	0.120638	0.680793	0.715913	0.838503	0.679147
A	Critical illness	Naïve TREG cells	ENSG00000137310	TCF19	Protein-coding transcript	chr6:31,126,319-31,134,936	28.8749	rs28577989	chr6:31,255,762	A	C	1.14064e-06	0.000821906	1.57122	0.006641	LD SNP	rs72856706	8.534e-13	0.687499	0.860439	0.941099	0.805642	0.697462
A	Critical illness	Naïve TREG cells	ENSG00000137310	TCF19	Protein-coding transcript	chr6:31,126,319-31,134,936	28.8749	rs112833418	chr6:31,195,459	G	A	1.76417e-06	0.00118974	1.2181	0.02071	LD SNP	rs72856706	8.534e-13	0.190115	0.842834	0.798127	0.731647	0.680055
A	Critical illness	Naïve TREG cells	ENSG00000137310	TCF19	Protein-coding transcript	chr6:31,126,319-31,134,936	28.8749	rs72863043	chr6:31,119,445	C	T	5.64992e-06	0.00312605	1.35455	0.006655	LD SNP	rs72856706	8.534e-13	1	1	1	1	1
A	Critical illness	Naïve TREG cells	ENSG00000137310	TCF19	Protein-coding transcript	chr6:31,126,319-31,134,936	28.8749	rs41562714	chr6:31,238,538	G	C	7.32936e-06	0.00387669	1.22613	-10	LD SNP	rs72856706	7.923e-13	0.140362	0.690977	0.754022	0.838503	0.675289
A	Critical illness	Naïve TREG cells	ENSG00000137310	TCF19	Protein-coding transcript	chr6:31,126,319-31,134,936	28.8749	rs113580416	chr6:31,065,423	T	C	1.1591e-05	0.00567863	1.31806	0.01494	LD SNP	rs72856706	8.534e-13	0.420411	0.879837	0.867734	0.579107	0.741852
A	Critical illness	Naïve TREG cells	ENSG00000137310	TCF19	Protein-coding transcript	chr6:31,126,319-31,134,936	28.8749	rs2233976	chr6:31,079,994	C	T	1.1591e-05	0.00567863	1.31806	0.008555	LD SNP	rs72856706	8.534e-13	0.420411	0.879837	0.867734	0.579107	0.741852
A	Critical illness	Naïve TREG cells	ENSG00000137310	TCF19	Protein-coding transcript	chr6:31,126,319-31,134,936	28.8749	rs72853130	chr6:31,075,139	A	G	1.1591e-05	0.00567863	1.31806	0.01131	LD SNP	rs72856706	8.534e-13	0.535106	0.890923	0.876388	0.579107	0.741852
A	Critical illness	Naïve TREG cells	ENSG00000137310	TCF19	Protein-coding transcript	chr6:31,126,319-31,134,936	28.8749	rs72861369	chr6:31,045,717	C	T	1.1591e-05	0.00567863	1.31806	0.004731	LD SNP	rs72856706	8.534e-13	0.522569	0.867205	0.876388	0.428163	0.724627
A	Critical illness	Naïve TREG cells	ENSG00000137310	TCF19	Protein-coding transcript	chr6:31,126,319-31,134,936	28.8749	rs17190491	chr6:31,081,635	G	A	2.33935e-05	0.0104123	1.04445	0.02594	LD SNP	rs72856706	6.092e-12	0.324876	0.840258	0.748806	0.231548	0.550153
A	Critical illness	Naïve TREG cells	ENSG00000137310	TCF19	Protein-coding transcript	chr6:31,126,319-31,134,936	28.8749	rs112420503	chr6:31,320,097	C	A	3.65504e-05	0.0149582	1.31325	0.00439	LD SNP	rs72856706	8.534e-13	0.170644	0.730981	0.834151	0.255562	0.627734
A	Critical illness	Naïve TREG cells	ENSG00000137310	TCF19	Protein-coding transcript	chr6:31,126,319-31,134,936	28.8749	rs111243857	chr6:31,102,373	C	T	4.16018e-05	0.0166515	1.23807	0.006952	LD SNP	rs72856706	8.534e-13	0.877477	0.96157	0.914521	0.82862	0.930799
A	Critical illness	Naïve TREG cells	ENSG00000137310	TCF19	Protein-coding transcript	chr6:31,126,319-31,134,936	28.8749	rs376937075	chr6:31,100,242	T	G	4.16018e-05	0.0166515	1.23807	-10	LD SNP	rs72856706	7.923e-13	0.877654	0.949189	0.904558	0.82862	0.917047
A	Critical illness	Naïve TREG cells	ENSG00000137310	TCF19	Protein-coding transcript	chr6:31,126,319-31,134,936	28.8749	rs4294047	chr6:31,101,583	G	A	4.16018e-05	0.0166515	1.23807	0.005385	LD SNP	rs72856706	8.534e-13	0.864723	0.949189	0.904558	0.82862	0.917115
A	Critical illness	Naïve TREG cells	ENSG00000137310	TCF19	Protein-coding transcript	chr6:31,126,319-31,134,936	28.8749	rs534627164	chr6:31,100,194	GAAGCAGAGGCAGGAGAATCGCTTGAACTCAGGAGGCGGAGATTGCAGT	G	4.16018e-05	0.0166515	1.23807	-10	LD SNP	rs72856706	7.923e-13	0.89093	0.949189	0.904558	0.82862	0.917047
A	Critical illness	Naïve TREG cells	ENSG00000159110	IFNAR2	Protein-coding transcript	chr21:34,602,206-34,637,980	83.7295	rs2834158	chr21:34,617,213	T	C	3.13404e-17	8.83063e-13	1.01283	4.871e-08	Lead SNP	rs2834158	4.871e-08	1	1	1	1	1
A	Critical illness	Naïve TREG cells	ENSG00000159110	IFNAR2	Protein-coding transcript	chr21:34,602,206-34,637,980	83.7295	rs1051393	chr21:34,614,255	T	G	4.51317e-17	1.12572e-12	-1.00991	1.69e-10	Lead SNP	rs1051393	1.69e-10	1	1	1	1	1
A	Critical illness	Naïve TREG cells	ENSG00000159110	IFNAR2	Protein-coding transcript	chr21:34,602,206-34,637,980	83.7295	rs13050728	chr21:34,615,210	T	C	4.51317e-17	1.12572e-12	1.00991	1.301e-14	Lead SNP	rs13050728	1.301e-14	1	1	1	1	1
A	Critical illness	Naïve TREG cells	ENSG00000159110	IFNAR2	Protein-coding transcript	chr21:34,602,206-34,637,980	83.7295	rs17860115	chr21:34,602,305	C	A	4.51317e-17	1.12572e-12	-1.00991	9.155e-12	Lead SNP	rs17860115	9.155e-12	1	1	1	1	1
A	Critical illness	Naïve TREG cells	ENSG00000159110	IFNAR2	Protein-coding transcript	chr21:34,602,206-34,637,980	83.7295	rs17860169	chr21:34,613,301	A	G	4.51317e-17	1.12572e-12	-1.00991	1.076e-11	Lead SNP	rs17860169	1.076e-11	1	1	1	1	1
A	Critical illness	Naïve TREG cells	ENSG00000159110	IFNAR2	Protein-coding transcript	chr21:34,602,206-34,637,980	83.7295	rs2236756	chr21:34,616,923	C	A	4.51317e-17	1.12572e-12	1.00991	1.257e-13	Lead SNP	rs2236756	1.257e-13	1	1	1	1	1
A	Critical illness	Naïve TREG cells	ENSG00000159110	IFNAR2	Protein-coding transcript	chr21:34,602,206-34,637,980	83.7295	rs2300370	chr21:34,604,557	G	A	4.51317e-17	1.12572e-12	-1.00991	6.901e-12	Lead SNP	rs2300370	6.901e-12	1	1	1	1	1
A	Critical illness	Naïve TREG cells	ENSG00000159110	IFNAR2	Protein-coding transcript	chr21:34,602,206-34,637,980	83.7295	rs557428914	chr21:34,610,985	G	GT	4.51317e-17	1.12572e-12	-1.00991	-10	LD SNP	rs9976829	6.058e-10	0.970692	0.988417	0.987158	0.986445	0.988078
A	Critical illness	Naïve TREG cells	ENSG00000159110	IFNAR2	Protein-coding transcript	chr21:34,602,206-34,637,980	83.7295	rs62226155	chr21:34,614,987	G	C	4.51317e-17	1.12572e-12	1.00991	2.076e-08	Lead SNP	rs62226155	2.076e-08	1	1	1	1	1
A	Critical illness	Naïve TREG cells	ENSG00000159110	IFNAR2	Protein-coding transcript	chr21:34,602,206-34,637,980	83.7295	rs9976829	chr21:34,614,834	G	A	4.51317e-17	1.12572e-12	1.00991	2.045e-14	Lead SNP	rs9976829	2.045e-14	1	1	1	1	1
A	Critical illness	Naïve TREG cells	ENSG00000159110	IFNAR2	Protein-coding transcript	chr21:34,602,206-34,637,980	83.7295	rs11088247	chr21:34,603,249	C	G	1.02446e-16	2.27555e-12	-1.00742	3.299e-11	Lead SNP	rs11088247	3.299e-11	1	1	1	1	1
A	Critical illness	Naïve TREG cells	ENSG00000159110	IFNAR2	Protein-coding transcript	chr21:34,602,206-34,637,980	83.7295	rs12482060	chr21:34,611,571	C	G	1.02446e-16	2.27555e-12	-1.00742	9.944e-11	Lead SNP	rs12482060	9.944e-11	1	1	1	1	1
A	Critical illness	Naïve TREG cells	ENSG00000159110	IFNAR2	Protein-coding transcript	chr21:34,602,206-34,637,980	83.7295	rs12482556	chr21:34,602,934	T	C	1.02446e-16	2.27555e-12	-1.00742	1.64e-11	Lead SNP	rs12482556	1.64e-11	1	1	1	1	1
A	Critical illness	Naïve TREG cells	ENSG00000159110	IFNAR2	Protein-coding transcript	chr21:34,602,206-34,637,980	83.7295	rs2834154	chr21:34,606,634	A	C	1.02446e-16	2.27555e-12	-1.00742	5.574e-11	Lead SNP	rs2834154	5.574e-11	1	1	1	1	1
A	Critical illness	Naïve TREG cells	ENSG00000159110	IFNAR2	Protein-coding transcript	chr21:34,602,206-34,637,980	83.7295	rs6517153	chr21:34,607,436	G	A	1.02446e-16	2.27555e-12	-1.00742	4.068e-11	Lead SNP	rs6517153	4.068e-11	1	1	1	1	1
A	Critical illness	Naïve TREG cells	ENSG00000159110	IFNAR2	Protein-coding transcript	chr21:34,602,206-34,637,980	83.7295	rs9636867	chr21:34,609,944	A	G	1.02446e-16	2.27555e-12	-1.00742	7.573e-12	Lead SNP	rs9636867	7.573e-12	1	1	1	1	1
A	Critical illness	Naïve TREG cells	ENSG00000159110	IFNAR2	Protein-coding transcript	chr21:34,602,206-34,637,980	83.7295	rs2073361	chr21:34,619,445	A	G	2.24503e-16	4.74427e-12	0.995078	5.271e-14	Lead SNP	rs2073361	5.271e-14	1	1	1	1	1
A	Critical illness	Naïve TREG cells	ENSG00000159110	IFNAR2	Protein-coding transcript	chr21:34,602,206-34,637,980	83.7295	rs2252639	chr21:34,617,729	A	G	2.24503e-16	4.74427e-12	0.995078	8.804e-14	Lead SNP	rs2252639	8.804e-14	1	1	1	1	1
A	Critical illness	Naïve TREG cells	ENSG00000159110	IFNAR2	Protein-coding transcript	chr21:34,602,206-34,637,980	83.7295	rs2252650	chr21:34,617,950	A	T	2.24503e-16	4.74427e-12	0.995078	1.048e-13	Lead SNP	rs2252650	1.048e-13	1	1	1	1	1
A	Critical illness	Naïve TREG cells	ENSG00000159110	IFNAR2	Protein-coding transcript	chr21:34,602,206-34,637,980	83.7295	rs2834161	chr21:34,620,207	C	T	2.24503e-16	4.74427e-12	0.995078	9.308e-14	Lead SNP	rs2834161	9.308e-14	1	1	1	1	1
A	Critical illness	Naïve TREG cells	ENSG00000159110	IFNAR2	Protein-coding transcript	chr21:34,602,206-34,637,980	83.7295	rs2834163	chr21:34,620,451	G	A	2.24503e-16	4.74427e-12	0.995078	5.278e-14	Lead SNP	rs2834163	5.278e-14	1	1	1	1	1
A	Critical illness	Naïve TREG cells	ENSG00000159110	IFNAR2	Protein-coding transcript	chr21:34,602,206-34,637,980	83.7295	rs2236758	chr21:34,625,413	A	G	3.68187e-16	7.51956e-12	0.992551	8.317e-08	LD SNP	rs2300370	6.901e-12	0.469414	0.943279	0.953743	0.973002	0.992067
A	Critical illness	Naïve TREG cells	ENSG00000159110	IFNAR2	Protein-coding transcript	chr21:34,602,206-34,637,980	83.7295	rs2834157	chr21:34,616,545	A	G	4.76811e-16	9.67308e-12	1.00548	3.335e-13	Lead SNP	rs2834157	3.335e-13	1	1	1	1	1
A	Critical illness	Naïve TREG cells	ENSG00000159110	IFNAR2	Protein-coding transcript	chr21:34,602,206-34,637,980	83.7295	rs56079299	chr21:34,589,811	A	G	1.01829e-15	2.03863e-11	-1.02878	7.707e-07	LD SNP	rs12627039	3.865e-11	0.982174	0.99419	0.991185	0.947157	0.956457
A	Critical illness	Naïve TREG cells	ENSG00000159110	IFNAR2	Protein-coding transcript	chr21:34,602,206-34,637,980	83.7295	rs2186278	chr21:34,593,150	T	G	1.8755e-15	3.56703e-11	-1.02674	4.496e-06	LD SNP	rs62226132	4.175e-10	1	1	0.995573	0.995518	0.995881
A	Critical illness	Naïve TREG cells	ENSG00000159110	IFNAR2	Protein-coding transcript	chr21:34,602,206-34,637,980	83.7295	rs4553897	chr21:34,599,084	G	A	1.87261e-15	3.56703e-11	-1.02346	2.647e-10	Lead SNP	rs4553897	2.647e-10	1	1	1	1	1
A	Critical illness	Naïve TREG cells	ENSG00000159110	IFNAR2	Protein-coding transcript	chr21:34,602,206-34,637,980	83.7295	rs62226130	chr21:34,590,623	A	G	1.8755e-15	3.56703e-11	-1.02674	6.252e-07	LD SNP	rs12627039	3.865e-11	0.833866	0.994168	0.986774	0.938848	0.956457
A	Critical illness	Naïve TREG cells	ENSG00000159110	IFNAR2	Protein-coding transcript	chr21:34,602,206-34,637,980	83.7295	rs62226131	chr21:34,593,673	T	A	1.8755e-15	3.56703e-11	-1.02674	3.495e-06	LD SNP	rs62226132	4.175e-10	0.992935	1	1	1	1
A	Critical illness	Naïve TREG cells	ENSG00000159110	IFNAR2	Protein-coding transcript	chr21:34,602,206-34,637,980	83.7295	rs62226132	chr21:34,593,710	T	A	1.8755e-15	3.56703e-11	-1.02674	4.175e-10	Lead SNP	rs62226132	4.175e-10	1	1	1	1	1
A	Critical illness	Naïve TREG cells	ENSG00000159110	IFNAR2	Protein-coding transcript	chr21:34,602,206-34,637,980	83.7295	rs2248420	chr21:34,605,778	C	T	1.93026e-15	3.64837e-11	-1.01115	9.447e-11	Lead SNP	rs2248420	9.447e-11	1	1	1	1	1
A	Critical illness	Naïve TREG cells	ENSG00000159110	IFNAR2	Protein-coding transcript	chr21:34,602,206-34,637,980	83.7295	rs9975538	chr21:34,626,854	C	T	3.21665e-15	5.79199e-11	0.984358	2.907e-08	Lead SNP	rs9975538	2.907e-08	1	1	1	1	1
A	Critical illness	Naïve TREG cells	ENSG00000159110	IFNAR2	Protein-coding transcript	chr21:34,602,206-34,637,980	83.7295	rs62226152	chr21:34,596,750	C	T	3.46716e-15	6.20633e-11	-1.02126	4.444e-10	Lead SNP	rs62226152	4.444e-10	1	1	1	1	1
A	Critical illness	Naïve TREG cells	ENSG00000159110	IFNAR2	Protein-coding transcript	chr21:34,602,206-34,637,980	83.7295	rs12482014	chr21:34,611,318	C	T	4.05113e-15	6.96487e-11	-1.00804	1.559e-10	Lead SNP	rs12482014	1.559e-10	1	1	1	1	1
A	Critical illness	Naïve TREG cells	ENSG00000159110	IFNAR2	Protein-coding transcript	chr21:34,602,206-34,637,980	83.7295	rs12482193	chr21:34,611,545	T	C	4.05113e-15	6.96487e-11	-1.00804	5.431e-11	Lead SNP	rs12482193	5.431e-11	1	1	1	1	1
A	Critical illness	Naïve TREG cells	ENSG00000159110	IFNAR2	Protein-coding transcript	chr21:34,602,206-34,637,980	83.7295	rs143687404	chr21:34,606,972	GGGTTTGTCT	G	4.05113e-15	6.96487e-11	-1.00804	3.053e-06	LD SNP	rs2248420	9.447e-11	1	1	0.995584	1	1
A	Critical illness	Naïve TREG cells	ENSG00000159110	IFNAR2	Protein-coding transcript	chr21:34,602,206-34,637,980	83.7295	rs17860142	chr21:34,607,870	C	G	4.05113e-15	6.96487e-11	-1.00804	9.439e-11	Lead SNP	rs17860142	9.439e-11	1	1	1	1	1
A	Critical illness	Naïve TREG cells	ENSG00000159110	IFNAR2	Protein-coding transcript	chr21:34,602,206-34,637,980	83.7295	rs17860165	chr21:34,611,730	C	T	4.05113e-15	6.96487e-11	-1.00804	1.003e-10	Lead SNP	rs17860165	1.003e-10	1	1	1	1	1
A	Critical illness	Naïve TREG cells	ENSG00000159110	IFNAR2	Protein-coding transcript	chr21:34,602,206-34,637,980	83.7295	rs3153	chr21:34,609,505	G	A	4.05113e-15	6.96487e-11	-1.00804	2.762e-10	Lead SNP	rs3153	2.762e-10	1	1	1	1	1
A	Critical illness	Naïve TREG cells	ENSG00000159110	IFNAR2	Protein-coding transcript	chr21:34,602,206-34,637,980	83.7295	rs12053666	chr21:34,618,439	G	A	5.33904e-15	8.95717e-11	-0.993993	9.916e-11	Lead SNP	rs12053666	9.916e-11	1	1	1	1	1
A	Critical illness	Naïve TREG cells	ENSG00000159110	IFNAR2	Protein-coding transcript	chr21:34,602,206-34,637,980	83.7295	rs2284549	chr21:34,618,043	A	T	5.33904e-15	8.95717e-11	0.993993	2.225e-13	Lead SNP	rs2284549	2.225e-13	1	1	1	1	1
A	Critical illness	Naïve TREG cells	ENSG00000159110	IFNAR2	Protein-coding transcript	chr21:34,602,206-34,637,980	83.7295	rs2284551	chr21:34,618,313	A	G	5.33904e-15	8.95717e-11	0.993993	2.325e-13	Lead SNP	rs2284551	2.325e-13	1	1	1	1	1
A	Critical illness	Naïve TREG cells	ENSG00000159110	IFNAR2	Protein-coding transcript	chr21:34,602,206-34,637,980	83.7295	rs2236757	chr21:34,624,917	A	G	1.15266e-14	1.76262e-10	0.986931	2.454e-13	Lead SNP	rs2236757	2.454e-13	1	1	1	1	1
A	Critical illness	Naïve TREG cells	ENSG00000159110	IFNAR2	Protein-coding transcript	chr21:34,602,206-34,637,980	83.7295	rs11701402	chr21:34,627,774	C	G	1.84179e-14	2.76093e-10	0.958567	1.927e-07	LD SNP	rs9975538	2.907e-08	0.2646	0.945192	0.987185	1	0.988327
A	Critical illness	Naïve TREG cells	ENSG00000159110	IFNAR2	Protein-coding transcript	chr21:34,602,206-34,637,980	83.7295	rs2834164	chr21:34,621,948	A	C	1.42092e-09	9.30533e-06	0.803477	2.242e-11	Lead SNP	rs2834164	2.242e-11	1	1	1	1	1
A	Critical illness	Naïve TREG cells	ENSG00000159110	IFNAR2	Protein-coding transcript	chr21:34,602,206-34,637,980	83.7295	rs2834165	chr21:34,622,536	A	G	1.42092e-09	9.30533e-06	0.803477	2.253e-11	Lead SNP	rs2834165	2.253e-11	1	1	1	1	1
A	Critical illness	Naïve TREG cells	ENSG00000159110	IFNAR2	Protein-coding transcript	chr21:34,602,206-34,637,980	83.7295	rs2284550	chr21:34,618,285	G	A	2.19329e-09	1.34835e-05	0.787602	2.603e-11	Lead SNP	rs2284550	2.603e-11	1	1	1	1	1
A	Critical illness	Naïve TREG cells	ENSG00000159110	IFNAR2	Protein-coding transcript	chr21:34,602,206-34,637,980	83.7295	rs2186277	chr21:34,593,122	T	C	7.90538e-09	3.39781e-05	-0.771255	1.738e-07	LD SNP	rs2186317	6.896e-09	0.997157	1	1	1	0.995632
A	Critical illness	Naïve TREG cells	ENSG00000159110	IFNAR2	Protein-coding transcript	chr21:34,602,206-34,637,980	83.7295	rs2186317	chr21:34,593,574	G	C	7.90538e-09	3.39781e-05	-0.771255	6.896e-09	Lead SNP	rs2186317	6.896e-09	1	1	1	1	1
A	Critical illness	Naïve TREG cells	ENSG00000159110	IFNAR2	Protein-coding transcript	chr21:34,602,206-34,637,980	83.7295	rs4817554	chr21:34,625,998	T	G	8.69206e-09	3.69937e-05	0.78054	8.345e-07	LD SNP	rs2284550	2.603e-11	0.881937	0.965144	0.945878	0.951802	0.991964
A	Critical illness	Naïve TREG cells	ENSG00000159110	IFNAR2	Protein-coding transcript	chr21:34,602,206-34,637,980	83.7295	rs12482968	chr21:34,595,255	A	G	2.8232e-08	0.000103259	-0.753035	3.376e-07	LD SNP	rs2186317	6.896e-09	0.757817	0.994023	1	1	0.991328
A	Critical illness	Naïve TREG cells	ENSG00000159110	IFNAR2	Protein-coding transcript	chr21:34,602,206-34,637,980	83.7295	rs9975738	chr21:34,602,246	T	G	9.79073e-08	0.000276637	-0.73575	2.409e-09	Lead SNP	rs9975738	2.409e-09	1	1	1	1	1
A	Critical illness	Naïve TREG cells	ENSG00000159110	IFNAR2	Protein-coding transcript	chr21:34,602,206-34,637,980	83.7295	rs140835879	chr21:34,615,020	C	CTCT	1.8897e-07	0.000482827	0.700532	-10	LD SNP	rs2284550	1.104e-08	0.890867	0.881179	0.824785	0.609983	0.675581
A	Critical illness	Naïve TREG cells	ENSG00000204257	HLA-DMA	Protein-coding transcript	chr6:32,916,390-32,936,871	69.9349	rs3128927	chr6:33,074,288	C	T	2.00621e-05	0.0128322	0.76211	0.004793	LD SNP	rs9501257	2.608e-08	0.803514	0.25323	0.236936	0.32448	0.299816
A	Critical illness	Naïve TREG cells	ENSG00000204257	HLA-DMA	Protein-coding transcript	chr6:32,916,390-32,936,871	69.9349	rs3128930	chr6:33,075,666	C	T	2.84789e-05	0.017299	0.74642	0.006337	LD SNP	rs9501257	2.608e-08	0.863305	0.288989	0.27198	0.390282	0.348419
A	Critical illness	Memory TREG cells	ENSG00000065989	PDE4A	Protein-coding transcript	chr19:10,527,449-10,580,305	18.771	rs62130729	chr19:10,486,936	G	A	2.82414e-11	2.53922e-07	1.03582	-10	LD SNP	rs2304256	1.194e-08	0.883057	0.66736	0.566808	0.864615	0.737676
A	Critical illness	Memory TREG cells	ENSG00000065989	PDE4A	Protein-coding transcript	chr19:10,527,449-10,580,305	18.771	rs12720270	chr19:10,475,760	G	A	8.02244e-11	6.37566e-07	1.01986	2.497e-05	LD SNP	rs2304256	1.194e-08	0.339493	0.68513	0.572401	0.911186	0.737555
A	Critical illness	Memory TREG cells	ENSG00000065989	PDE4A	Protein-coding transcript	chr19:10,527,449-10,580,305	18.771	rs12610298	chr19:10,485,242	C	T	8.36913e-11	6.58552e-07	1.02435	-10	LD SNP	rs2304256	1.194e-08	0.31142	0.6708	0.566808	0.864615	0.750957
A	Critical illness	Memory TREG cells	ENSG00000065989	PDE4A	Protein-coding transcript	chr19:10,527,449-10,580,305	18.771	rs2304256	chr19:10,475,652	C	A	6.63619e-09	3.00758e-05	0.827011	1.194e-08	Lead SNP	rs2304256	1.194e-08	1	1	1	1	1
A	Critical illness	Memory TREG cells	ENSG00000065989	PDE4A	Protein-coding transcript	chr19:10,527,449-10,580,305	18.771	rs34725611	chr19:10,477,067	A	G	6.63619e-09	3.00758e-05	0.827011	1.839e-08	Lead SNP	rs34725611	1.839e-08	1	1	1	1	1
A	Critical illness	Memory TREG cells	ENSG00000065989	PDE4A	Protein-coding transcript	chr19:10,527,449-10,580,305	18.771	rs11085725	chr19:10,462,513	C	T	3.97544e-06	0.00868116	0.732955	0.0005798	LD SNP	rs11085727	1.915e-09	1	0.99312	0.995319	0.968036	0.995284
A	Critical illness	Memory TREG cells	ENSG00000121807	CCR2	Protein-coding transcript	chr3:46,395,225-46,402,419	10.0691	rs17078398	chr3:45,923,036	C	T	2.03414e-05	0.0202224	-0.931764	0.5255	LD SNP	rs3774641	3.674e-08	0.406478	0.491903	0.368737	0.961309	0.056248
A	Critical illness	Memory TREG cells	ENSG00000121807	CCR2	Protein-coding transcript	chr3:46,395,225-46,402,419	10.0691	rs17078387	chr3:45,917,538	T	A	2.11199e-05	0.0208735	-0.928262	0.5396	LD SNP	rs3774641	3.674e-08	0.516944	0.491903	0.368737	0.961309	0.056248
A	Critical illness	Memory TREG cells	ENSG00000121807	CCR2	Protein-coding transcript	chr3:46,395,225-46,402,419	10.0691	rs58819318	chr3:45,919,365	G	A	2.11199e-05	0.0208735	-0.928262	0.5488	LD SNP	rs3774641	3.674e-08	0.516944	0.491903	0.368737	0.961309	0.056248
A	Critical illness	Memory TREG cells	ENSG00000121807	CCR2	Protein-coding transcript	chr3:46,395,225-46,402,419	10.0691	rs59104991	chr3:45,919,214	T	A	2.11199e-05	0.0208735	-0.928262	0.5489	LD SNP	rs3774641	3.674e-08	0.502672	0.491903	0.368737	0.961309	0.0559512
A	Critical illness	Memory TREG cells	ENSG00000121807	CCR2	Protein-coding transcript	chr3:46,395,225-46,402,419	10.0691	rs62245079	chr3:45,919,968	G	A	2.11199e-05	0.0208735	-0.928262	0.5318	LD SNP	rs3774641	3.674e-08	0.509726	0.491903	0.368737	0.961309	0.0524116
A	Critical illness	Memory TREG cells	ENSG00000137310	TCF19	Protein-coding transcript	chr6:31,126,319-31,134,936	41.5527	rs17197087	chr6:31,126,232	C	T	1.32001e-07	9.53296e-05	1.52198	0.008746	LD SNP	rs72856706	8.534e-13	0.848831	0.938071	0.961094	1	0.736354
A	Critical illness	Memory TREG cells	ENSG00000137310	TCF19	Protein-coding transcript	chr6:31,126,319-31,134,936	41.5527	rs17197101	chr6:31,126,409	G	T	1.32001e-07	9.53296e-05	1.52198	0.008487	LD SNP	rs72856706	8.534e-13	0.848831	0.938071	0.961094	1	0.736354
A	Critical illness	Memory TREG cells	ENSG00000137310	TCF19	Protein-coding transcript	chr6:31,126,319-31,134,936	41.5527	rs28879727	chr6:31,223,601	C	T	7.78303e-06	0.00339475	1.37514	-10	LD SNP	rs72856706	7.923e-13	0.864205	0.89669	0.923874	0.846708	0.824623
A	Critical illness	Memory TREG cells	ENSG00000137310	TCF19	Protein-coding transcript	chr6:31,126,319-31,134,936	41.5527	rs111748703	chr6:31,149,228	G	A	9.28548e-06	0.00394261	1.43044	0.0169	LD SNP	rs72856706	8.534e-13	0.785391	0.974519	1	1	0.902917
A	Critical illness	Memory TREG cells	ENSG00000137310	TCF19	Protein-coding transcript	chr6:31,126,319-31,134,936	41.5527	rs111837807	chr6:31,121,232	T	C	9.28548e-06	0.00394261	1.43044	7.312e-13	Lead SNP	rs111837807	7.312e-13	1	1	1	1	1
A	Critical illness	Memory TREG cells	ENSG00000137310	TCF19	Protein-coding transcript	chr6:31,126,319-31,134,936	41.5527	rs112279190	chr6:31,123,147	C	T	9.28548e-06	0.00394261	1.43044	0.005777	LD SNP	rs72856706	8.534e-13	0.848831	0.987137	1	1	1
A	Critical illness	Memory TREG cells	ENSG00000137310	TCF19	Protein-coding transcript	chr6:31,126,319-31,134,936	41.5527	rs112434986	chr6:31,154,814	A	C	9.28548e-06	0.00394261	1.43044	0.005742	LD SNP	rs72856706	8.534e-13	0.748131	0.974519	1	1	0.902917
A	Critical illness	Memory TREG cells	ENSG00000137310	TCF19	Protein-coding transcript	chr6:31,126,319-31,134,936	41.5527	rs112640945	chr6:31,117,673	C	T	9.28548e-06	0.00394261	1.43044	0.006064	LD SNP	rs72856706	8.534e-13	1	1	1	1	1
A	Critical illness	Memory TREG cells	ENSG00000137310	TCF19	Protein-coding transcript	chr6:31,126,319-31,134,936	41.5527	rs112785163	chr6:31,121,381	G	C	9.28548e-06	0.00394261	1.43044	9.602e-13	Lead SNP	rs112785163	9.602e-13	1	1	1	1	1
A	Critical illness	Memory TREG cells	ENSG00000137310	TCF19	Protein-coding transcript	chr6:31,126,319-31,134,936	41.5527	rs112865383	chr6:31,179,240	G	A	9.28548e-06	0.00394261	1.43044	0.003135	LD SNP	rs72856706	8.534e-13	0.918273	0.974519	0.960248	1	0.930743
A	Critical illness	Memory TREG cells	ENSG00000137310	TCF19	Protein-coding transcript	chr6:31,126,319-31,134,936	41.5527	rs113108526	chr6:31,095,942	G	A	9.28548e-06	0.00394261	1.43044	0.01682	LD SNP	rs72856706	8.534e-13	0.83676	0.974192	0.950327	0.800475	0.903414
A	Critical illness	Memory TREG cells	ENSG00000137310	TCF19	Protein-coding transcript	chr6:31,126,319-31,134,936	41.5527	rs113129896	chr6:31,123,359	C	G	9.28548e-06	0.00394261	1.43044	-10	LD SNP	rs72856706	7.923e-13	0.83887	0.961346	0.97066	1	0.986047
A	Critical illness	Memory TREG cells	ENSG00000137310	TCF19	Protein-coding transcript	chr6:31,126,319-31,134,936	41.5527	rs113379855	chr6:31,153,548	C	T	9.28548e-06	0.00394261	1.43044	0.00558	LD SNP	rs72856706	8.534e-13	0.748131	0.974519	1	1	0.902917
A	Critical illness	Memory TREG cells	ENSG00000137310	TCF19	Protein-coding transcript	chr6:31,126,319-31,134,936	41.5527	rs113542024	chr6:31,135,777	T	G	9.28548e-06	0.00394261	1.43044	0.004024	LD SNP	rs72856706	8.534e-13	0.918705	1	1	1	0.930799
A	Critical illness	Memory TREG cells	ENSG00000137310	TCF19	Protein-coding transcript	chr6:31,126,319-31,134,936	41.5527	rs113932411	chr6:31,117,695	G	A	9.28548e-06	0.00394261	1.43044	0.0114	LD SNP	rs72856706	8.534e-13	1	1	0.990041	0.971834	1
A	Critical illness	Memory TREG cells	ENSG00000137310	TCF19	Protein-coding transcript	chr6:31,126,319-31,134,936	41.5527	rs114881571	chr6:31,128,605	C	T	9.28548e-06	0.00394261	1.43044	0.006846	LD SNP	rs72856706	8.534e-13	0.848831	0.987137	1	1	1
A	Critical illness	Memory TREG cells	ENSG00000137310	TCF19	Protein-coding transcript	chr6:31,126,319-31,134,936	41.5527	rs11540822	chr6:31,118,898	A	T	9.28548e-06	0.00394261	1.43044	0.004741	LD SNP	rs72856706	8.534e-13	0.16536	0.974222	1	1	0.930799
A	Critical illness	Memory TREG cells	ENSG00000137310	TCF19	Protein-coding transcript	chr6:31,126,319-31,134,936	41.5527	rs130072	chr6:31,112,484	C	T	9.28548e-06	0.00394261	1.43044	0.01248	LD SNP	rs72856706	8.534e-13	1	1	1	1	1
A	Critical illness	Memory TREG cells	ENSG00000137310	TCF19	Protein-coding transcript	chr6:31,126,319-31,134,936	41.5527	rs138598988	chr6:31,115,032	C	T	9.28548e-06	0.00394261	1.43044	0.01317	LD SNP	rs72856706	8.534e-13	1	1	1	1	1
A	Critical illness	Memory TREG cells	ENSG00000137310	TCF19	Protein-coding transcript	chr6:31,126,319-31,134,936	41.5527	rs139804853	chr6:31,144,462	G	A	9.28548e-06	0.00394261	1.43044	0.005926	LD SNP	rs72856706	8.534e-13	0.806288	0.974519	1	1	0.916609
A	Critical illness	Memory TREG cells	ENSG00000137310	TCF19	Protein-coding transcript	chr6:31,126,319-31,134,936	41.5527	rs141715528	chr6:31,136,208	C	T	9.28548e-06	0.00394261	1.43044	0.004248	LD SNP	rs72856706	8.534e-13	0.83887	0.987137	1	1	1
A	Critical illness	Memory TREG cells	ENSG00000137310	TCF19	Protein-coding transcript	chr6:31,126,319-31,134,936	41.5527	rs142031128	chr6:31,164,689	C	T	9.28548e-06	0.00394261	1.43044	0.003531	LD SNP	rs72856706	8.534e-13	0.918273	0.987137	1	1	0.902917
A	Critical illness	Memory TREG cells	ENSG00000137310	TCF19	Protein-coding transcript	chr6:31,126,319-31,134,936	41.5527	rs142242725	chr6:31,135,878	G	A	9.28548e-06	0.00394261	1.43044	0.003774	LD SNP	rs72856706	8.534e-13	0.848831	0.987137	1	1	1
A	Critical illness	Memory TREG cells	ENSG00000137310	TCF19	Protein-coding transcript	chr6:31,126,319-31,134,936	41.5527	rs143334143	chr6:31,121,426	G	A	9.28548e-06	0.00394261	1.43044	7.779e-13	Lead SNP	rs143334143	7.779e-13	1	1	1	1	1
A	Critical illness	Memory TREG cells	ENSG00000137310	TCF19	Protein-coding transcript	chr6:31,126,319-31,134,936	41.5527	rs144131354	chr6:31,137,234	TA	T	9.28548e-06	0.00394261	1.43044	0.004786	LD SNP	rs72856706	8.534e-13	0.931603	1	1	1	0.930799
A	Critical illness	Memory TREG cells	ENSG00000137310	TCF19	Protein-coding transcript	chr6:31,126,319-31,134,936	41.5527	rs145024548	chr6:31,135,167	T	TAA	9.28548e-06	0.00394261	1.43044	-10	LD SNP	rs72856706	7.923e-13	0.835348	0.987137	0.989986	1	1
A	Critical illness	Memory TREG cells	ENSG00000137310	TCF19	Protein-coding transcript	chr6:31,126,319-31,134,936	41.5527	rs149090708	chr6:31,135,466	CAG	C	9.28548e-06	0.00394261	1.43044	0.00515	LD SNP	rs72856706	8.534e-13	0.848831	0.987137	1	1	1
A	Critical illness	Memory TREG cells	ENSG00000137310	TCF19	Protein-coding transcript	chr6:31,126,319-31,134,936	41.5527	rs150765547	chr6:31,159,581	G	A	9.28548e-06	0.00394261	1.43044	0.002468	LD SNP	rs72856706	8.534e-13	0.766368	0.974519	1	0.971834	0.902917
A	Critical illness	Memory TREG cells	ENSG00000137310	TCF19	Protein-coding transcript	chr6:31,126,319-31,134,936	41.5527	rs151095308	chr6:31,134,323	C	T	9.28548e-06	0.00394261	1.43044	0.004202	LD SNP	rs72856706	8.534e-13	0.848831	0.987137	1	1	1
A	Critical illness	Memory TREG cells	ENSG00000137310	TCF19	Protein-coding transcript	chr6:31,126,319-31,134,936	41.5527	rs17190776	chr6:31,130,865	G	A	9.28548e-06	0.00394261	1.43044	0.008118	LD SNP	rs72856706	8.534e-13	0.848831	0.987137	1	1	1
A	Critical illness	Memory TREG cells	ENSG00000137310	TCF19	Protein-coding transcript	chr6:31,126,319-31,134,936	41.5527	rs17190783	chr6:31,131,209	A	G	9.28548e-06	0.00394261	1.43044	0.008117	LD SNP	rs72856706	8.534e-13	0.848831	0.987137	1	1	0.98618
A	Critical illness	Memory TREG cells	ENSG00000137310	TCF19	Protein-coding transcript	chr6:31,126,319-31,134,936	41.5527	rs17190798	chr6:31,131,276	A	T	9.28548e-06	0.00394261	1.43044	0.008126	LD SNP	rs72856706	8.534e-13	0.848831	0.987137	1	1	1
A	Critical illness	Memory TREG cells	ENSG00000137310	TCF19	Protein-coding transcript	chr6:31,126,319-31,134,936	41.5527	rs17190811	chr6:31,131,837	A	T	9.28548e-06	0.00394261	1.43044	0.008395	LD SNP	rs72856706	8.534e-13	0.848831	0.987137	1	1	1
A	Critical illness	Memory TREG cells	ENSG00000137310	TCF19	Protein-coding transcript	chr6:31,126,319-31,134,936	41.5527	rs17197031	chr6:31,116,133	A	C	9.28548e-06	0.00394261	1.43044	0.01313	LD SNP	rs72856706	8.534e-13	1	1	1	1	0.930799
A	Critical illness	Memory TREG cells	ENSG00000137310	TCF19	Protein-coding transcript	chr6:31,126,319-31,134,936	41.5527	rs17197108	chr6:31,126,697	C	A	9.28548e-06	0.00394261	1.43044	0.008021	LD SNP	rs72856706	8.534e-13	0.848831	0.987137	1	1	1
A	Critical illness	Memory TREG cells	ENSG00000137310	TCF19	Protein-coding transcript	chr6:31,126,319-31,134,936	41.5527	rs17197276	chr6:31,146,340	C	T	9.28548e-06	0.00394261	1.43044	0.005207	LD SNP	rs72856706	8.534e-13	0.757155	0.974519	1	1	0.902917
A	Critical illness	Memory TREG cells	ENSG00000137310	TCF19	Protein-coding transcript	chr6:31,126,319-31,134,936	41.5527	rs17197686	chr6:31,178,540	T	G	9.28548e-06	0.00394261	1.43044	0.003592	LD SNP	rs72856706	8.534e-13	0.918273	0.974519	0.960248	1	0.862228
A	Critical illness	Memory TREG cells	ENSG00000137310	TCF19	Protein-coding transcript	chr6:31,126,319-31,134,936	41.5527	rs17851818	chr6:31,132,956	G	C	9.28548e-06	0.00394261	1.43044	0.006707	LD SNP	rs72856706	8.534e-13	0.848831	0.974192	0.980022	1	0.94458
A	Critical illness	Memory TREG cells	ENSG00000137310	TCF19	Protein-coding transcript	chr6:31,126,319-31,134,936	41.5527	rs2073724	chr6:31,129,707	C	T	9.28548e-06	0.00394261	1.43044	0.005514	LD SNP	rs72856706	8.534e-13	0.848831	0.987137	1	1	0.986047
A	Critical illness	Memory TREG cells	ENSG00000137310	TCF19	Protein-coding transcript	chr6:31,126,319-31,134,936	41.5527	rs372511752	chr6:31,135,722	CCT	C	9.28548e-06	0.00394261	1.43044	-10	LD SNP	rs72856706	7.923e-13	0.848831	0.987137	0.989986	1	1
A	Critical illness	Memory TREG cells	ENSG00000137310	TCF19	Protein-coding transcript	chr6:31,126,319-31,134,936	41.5527	rs45438402	chr6:31,133,663	T	C	9.28548e-06	0.00394261	1.43044	0.01086	LD SNP	rs72856706	8.534e-13	0.848831	0.987137	1	1	1
A	Critical illness	Memory TREG cells	ENSG00000137310	TCF19	Protein-coding transcript	chr6:31,126,319-31,134,936	41.5527	rs720468	chr6:31,125,993	C	G	9.28548e-06	0.00394261	1.43044	0.01012	LD SNP	rs72856706	8.534e-13	0.842546	0.987137	1	1	1
A	Critical illness	Memory TREG cells	ENSG00000137310	TCF19	Protein-coding transcript	chr6:31,126,319-31,134,936	41.5527	rs72856706	chr6:31,120,729	C	T	9.28548e-06	0.00394261	1.43044	7.923e-13	Lead SNP	rs72856706	7.923e-13	1	1	1	1	1
A	Critical illness	Memory TREG cells	ENSG00000137310	TCF19	Protein-coding transcript	chr6:31,126,319-31,134,936	41.5527	rs72856713	chr6:31,121,958	C	G	9.28548e-06	0.00394261	1.43044	4.917e-12	Lead SNP	rs72856713	4.917e-12	1	1	1	1	1
A	Critical illness	Memory TREG cells	ENSG00000137310	TCF19	Protein-coding transcript	chr6:31,126,319-31,134,936	41.5527	rs72856720	chr6:31,125,402	C	G	9.28548e-06	0.00394261	1.43044	0.01086	LD SNP	rs72856706	8.534e-13	0.848831	0.987137	1	1	1
A	Critical illness	Memory TREG cells	ENSG00000137310	TCF19	Protein-coding transcript	chr6:31,126,319-31,134,936	41.5527	rs72856721	chr6:31,127,800	G	T	9.28548e-06	0.00394261	1.43044	0.00803	LD SNP	rs72856706	8.534e-13	0.848831	0.987137	1	1	1
A	Critical illness	Memory TREG cells	ENSG00000137310	TCF19	Protein-coding transcript	chr6:31,126,319-31,134,936	41.5527	rs72856736	chr6:31,133,870	G	A	9.28548e-06	0.00394261	1.43044	0.004225	LD SNP	rs72856706	8.534e-13	0.848831	0.987137	1	1	1
A	Critical illness	Memory TREG cells	ENSG00000137310	TCF19	Protein-coding transcript	chr6:31,126,319-31,134,936	41.5527	rs72856737	chr6:31,134,625	A	G	9.28548e-06	0.00394261	1.43044	0.004193	LD SNP	rs72856706	8.534e-13	0.848831	0.987137	1	1	1
A	Critical illness	Memory TREG cells	ENSG00000137310	TCF19	Protein-coding transcript	chr6:31,126,319-31,134,936	41.5527	rs72856748	chr6:31,137,387	G	C	9.28548e-06	0.00394261	1.43044	0.003733	LD SNP	rs72856706	8.534e-13	0.848831	0.987137	1	1	1
A	Critical illness	Memory TREG cells	ENSG00000137310	TCF19	Protein-coding transcript	chr6:31,126,319-31,134,936	41.5527	rs72856757	chr6:31,141,671	C	T	9.28548e-06	0.00394261	1.43044	0.009924	LD SNP	rs72856706	8.534e-13	0.669889	0.96157	1	1	0.916609
A	Critical illness	Memory TREG cells	ENSG00000137310	TCF19	Protein-coding transcript	chr6:31,126,319-31,134,936	41.5527	rs72856758	chr6:31,141,954	T	C	9.28548e-06	0.00394261	1.43044	0.005738	LD SNP	rs72856706	8.534e-13	0.765532	0.974519	1	0.971134	0.902782
A	Critical illness	Memory TREG cells	ENSG00000137310	TCF19	Protein-coding transcript	chr6:31,126,319-31,134,936	41.5527	rs72863810	chr6:31,179,121	A	G	9.28548e-06	0.00394261	1.43044	0.003843	LD SNP	rs72856706	8.534e-13	0.904688	0.974519	0.940455	1	0.862228
A	Critical illness	Memory TREG cells	ENSG00000137310	TCF19	Protein-coding transcript	chr6:31,126,319-31,134,936	41.5527	rs72863820	chr6:31,182,682	C	A	9.28548e-06	0.00394261	1.43044	0.006295	LD SNP	rs72856706	8.534e-13	0.931559	0.96214	0.960248	1	0.862228
A	Critical illness	Memory TREG cells	ENSG00000137310	TCF19	Protein-coding transcript	chr6:31,126,319-31,134,936	41.5527	rs72863826	chr6:31,187,338	G	C	9.28548e-06	0.00394261	1.43044	0.007377	LD SNP	rs72856706	8.534e-13	0.918273	0.96214	0.960248	1	0.862228
A	Critical illness	Memory TREG cells	ENSG00000137310	TCF19	Protein-coding transcript	chr6:31,126,319-31,134,936	41.5527	rs72863830	chr6:31,189,541	G	A	9.28548e-06	0.00394261	1.43044	0.01252	LD SNP	rs72856706	8.534e-13	0.918273	0.949993	0.960248	1	0.862228
A	Critical illness	Memory TREG cells	ENSG00000137310	TCF19	Protein-coding transcript	chr6:31,126,319-31,134,936	41.5527	rs74633760	chr6:31,127,694	A	G	9.28548e-06	0.00394261	1.43044	0.007958	LD SNP	rs72856706	8.534e-13	0.848831	0.987137	1	1	0.930799
A	Critical illness	Memory TREG cells	ENSG00000159110	IFNAR2	Protein-coding transcript	chr21:34,602,206-34,637,980	71.6066	rs2073361	chr21:34,619,445	A	G	2.01387e-18	4.4773e-14	1.03617	5.271e-14	Lead SNP	rs2073361	5.271e-14	1	1	1	1	1
A	Critical illness	Memory TREG cells	ENSG00000159110	IFNAR2	Protein-coding transcript	chr21:34,602,206-34,637,980	71.6066	rs2252639	chr21:34,617,729	A	G	2.01387e-18	4.4773e-14	1.03617	8.804e-14	Lead SNP	rs2252639	8.804e-14	1	1	1	1	1
A	Critical illness	Memory TREG cells	ENSG00000159110	IFNAR2	Protein-coding transcript	chr21:34,602,206-34,637,980	71.6066	rs2252650	chr21:34,617,950	A	T	2.01387e-18	4.4773e-14	1.03617	1.048e-13	Lead SNP	rs2252650	1.048e-13	1	1	1	1	1
A	Critical illness	Memory TREG cells	ENSG00000159110	IFNAR2	Protein-coding transcript	chr21:34,602,206-34,637,980	71.6066	rs2834161	chr21:34,620,207	C	T	2.01387e-18	4.4773e-14	1.03617	9.308e-14	Lead SNP	rs2834161	9.308e-14	1	1	1	1	1
A	Critical illness	Memory TREG cells	ENSG00000159110	IFNAR2	Protein-coding transcript	chr21:34,602,206-34,637,980	71.6066	rs2834163	chr21:34,620,451	G	A	2.01387e-18	4.4773e-14	1.03617	5.278e-14	Lead SNP	rs2834163	5.278e-14	1	1	1	1	1
A	Critical illness	Memory TREG cells	ENSG00000159110	IFNAR2	Protein-coding transcript	chr21:34,602,206-34,637,980	71.6066	rs2236758	chr21:34,625,413	A	G	4.33784e-18	8.91911e-14	1.03212	8.317e-08	LD SNP	rs2300370	6.901e-12	0.469414	0.943279	0.953743	0.973002	0.992067
A	Critical illness	Memory TREG cells	ENSG00000159110	IFNAR2	Protein-coding transcript	chr21:34,602,206-34,637,980	71.6066	rs1051393	chr21:34,614,255	T	G	8.13023e-18	1.52721e-13	-1.02444	1.69e-10	Lead SNP	rs1051393	1.69e-10	1	1	1	1	1
A	Critical illness	Memory TREG cells	ENSG00000159110	IFNAR2	Protein-coding transcript	chr21:34,602,206-34,637,980	71.6066	rs13050728	chr21:34,615,210	T	C	8.13023e-18	1.52721e-13	1.02444	1.301e-14	Lead SNP	rs13050728	1.301e-14	1	1	1	1	1
A	Critical illness	Memory TREG cells	ENSG00000159110	IFNAR2	Protein-coding transcript	chr21:34,602,206-34,637,980	71.6066	rs17860115	chr21:34,602,305	C	A	8.13023e-18	1.52721e-13	-1.02444	9.155e-12	Lead SNP	rs17860115	9.155e-12	1	1	1	1	1
A	Critical illness	Memory TREG cells	ENSG00000159110	IFNAR2	Protein-coding transcript	chr21:34,602,206-34,637,980	71.6066	rs17860169	chr21:34,613,301	A	G	8.13023e-18	1.52721e-13	-1.02444	1.076e-11	Lead SNP	rs17860169	1.076e-11	1	1	1	1	1
A	Critical illness	Memory TREG cells	ENSG00000159110	IFNAR2	Protein-coding transcript	chr21:34,602,206-34,637,980	71.6066	rs2236756	chr21:34,616,923	C	A	8.13023e-18	1.52721e-13	1.02444	1.257e-13	Lead SNP	rs2236756	1.257e-13	1	1	1	1	1
A	Critical illness	Memory TREG cells	ENSG00000159110	IFNAR2	Protein-coding transcript	chr21:34,602,206-34,637,980	71.6066	rs2300370	chr21:34,604,557	G	A	8.13023e-18	1.52721e-13	-1.02444	6.901e-12	Lead SNP	rs2300370	6.901e-12	1	1	1	1	1
A	Critical illness	Memory TREG cells	ENSG00000159110	IFNAR2	Protein-coding transcript	chr21:34,602,206-34,637,980	71.6066	rs2834158	chr21:34,617,213	T	C	7.85498e-18	1.52721e-13	1.02438	4.871e-08	Lead SNP	rs2834158	4.871e-08	1	1	1	1	1
A	Critical illness	Memory TREG cells	ENSG00000159110	IFNAR2	Protein-coding transcript	chr21:34,602,206-34,637,980	71.6066	rs557428914	chr21:34,610,985	G	GT	8.13023e-18	1.52721e-13	-1.02444	-10	LD SNP	rs9976829	6.058e-10	0.970692	0.988417	0.987158	0.986445	0.988078
A	Critical illness	Memory TREG cells	ENSG00000159110	IFNAR2	Protein-coding transcript	chr21:34,602,206-34,637,980	71.6066	rs62226155	chr21:34,614,987	G	C	8.13023e-18	1.52721e-13	1.02444	2.076e-08	Lead SNP	rs62226155	2.076e-08	1	1	1	1	1
A	Critical illness	Memory TREG cells	ENSG00000159110	IFNAR2	Protein-coding transcript	chr21:34,602,206-34,637,980	71.6066	rs9976829	chr21:34,614,834	G	A	8.13023e-18	1.52721e-13	1.02444	2.045e-14	Lead SNP	rs9976829	2.045e-14	1	1	1	1	1
A	Critical illness	Memory TREG cells	ENSG00000159110	IFNAR2	Protein-coding transcript	chr21:34,602,206-34,637,980	71.6066	rs11088247	chr21:34,603,249	C	G	1.24694e-17	2.24527e-13	-1.02586	3.299e-11	Lead SNP	rs11088247	3.299e-11	1	1	1	1	1
A	Critical illness	Memory TREG cells	ENSG00000159110	IFNAR2	Protein-coding transcript	chr21:34,602,206-34,637,980	71.6066	rs12482060	chr21:34,611,571	C	G	1.24694e-17	2.24527e-13	-1.02586	9.944e-11	Lead SNP	rs12482060	9.944e-11	1	1	1	1	1
A	Critical illness	Memory TREG cells	ENSG00000159110	IFNAR2	Protein-coding transcript	chr21:34,602,206-34,637,980	71.6066	rs12482556	chr21:34,602,934	T	C	1.24694e-17	2.24527e-13	-1.02586	1.64e-11	Lead SNP	rs12482556	1.64e-11	1	1	1	1	1
A	Critical illness	Memory TREG cells	ENSG00000159110	IFNAR2	Protein-coding transcript	chr21:34,602,206-34,637,980	71.6066	rs2834154	chr21:34,606,634	A	C	1.24694e-17	2.24527e-13	-1.02586	5.574e-11	Lead SNP	rs2834154	5.574e-11	1	1	1	1	1
A	Critical illness	Memory TREG cells	ENSG00000159110	IFNAR2	Protein-coding transcript	chr21:34,602,206-34,637,980	71.6066	rs6517153	chr21:34,607,436	G	A	1.24694e-17	2.24527e-13	-1.02586	4.068e-11	Lead SNP	rs6517153	4.068e-11	1	1	1	1	1
A	Critical illness	Memory TREG cells	ENSG00000159110	IFNAR2	Protein-coding transcript	chr21:34,602,206-34,637,980	71.6066	rs9636867	chr21:34,609,944	A	G	1.24694e-17	2.24527e-13	-1.02586	7.573e-12	Lead SNP	rs9636867	7.573e-12	1	1	1	1	1
A	Critical illness	Memory TREG cells	ENSG00000159110	IFNAR2	Protein-coding transcript	chr21:34,602,206-34,637,980	71.6066	rs12053666	chr21:34,618,439	G	A	6.95237e-17	1.17536e-12	-1.03753	9.916e-11	Lead SNP	rs12053666	9.916e-11	1	1	1	1	1
A	Critical illness	Memory TREG cells	ENSG00000159110	IFNAR2	Protein-coding transcript	chr21:34,602,206-34,637,980	71.6066	rs2284549	chr21:34,618,043	A	T	6.95237e-17	1.17536e-12	1.03753	2.225e-13	Lead SNP	rs2284549	2.225e-13	1	1	1	1	1
A	Critical illness	Memory TREG cells	ENSG00000159110	IFNAR2	Protein-coding transcript	chr21:34,602,206-34,637,980	71.6066	rs2284551	chr21:34,618,313	A	G	6.95237e-17	1.17536e-12	1.03753	2.325e-13	Lead SNP	rs2284551	2.325e-13	1	1	1	1	1
A	Critical illness	Memory TREG cells	ENSG00000159110	IFNAR2	Protein-coding transcript	chr21:34,602,206-34,637,980	71.6066	rs2834157	chr21:34,616,545	A	G	1.24015e-16	2.085e-12	1.01802	3.335e-13	Lead SNP	rs2834157	3.335e-13	1	1	1	1	1
A	Critical illness	Memory TREG cells	ENSG00000159110	IFNAR2	Protein-coding transcript	chr21:34,602,206-34,637,980	71.6066	rs2236757	chr21:34,624,917	A	G	1.78085e-16	2.96132e-12	1.03001	2.454e-13	Lead SNP	rs2236757	2.454e-13	1	1	1	1	1
A	Critical illness	Memory TREG cells	ENSG00000159110	IFNAR2	Protein-coding transcript	chr21:34,602,206-34,637,980	71.6066	rs2248420	chr21:34,605,778	C	T	1.05561e-15	1.40889e-11	-1.01695	9.447e-11	Lead SNP	rs2248420	9.447e-11	1	1	1	1	1
A	Critical illness	Memory TREG cells	ENSG00000159110	IFNAR2	Protein-coding transcript	chr21:34,602,206-34,637,980	71.6066	rs9975538	chr21:34,626,854	C	T	1.16954e-15	1.55413e-11	0.994334	2.907e-08	Lead SNP	rs9975538	2.907e-08	1	1	1	1	1
A	Critical illness	Memory TREG cells	ENSG00000159110	IFNAR2	Protein-coding transcript	chr21:34,602,206-34,637,980	71.6066	rs12482014	chr21:34,611,318	C	T	1.54454e-15	1.99158e-11	-1.01786	1.559e-10	Lead SNP	rs12482014	1.559e-10	1	1	1	1	1
A	Critical illness	Memory TREG cells	ENSG00000159110	IFNAR2	Protein-coding transcript	chr21:34,602,206-34,637,980	71.6066	rs12482193	chr21:34,611,545	T	C	1.54454e-15	1.99158e-11	-1.01786	5.431e-11	Lead SNP	rs12482193	5.431e-11	1	1	1	1	1
A	Critical illness	Memory TREG cells	ENSG00000159110	IFNAR2	Protein-coding transcript	chr21:34,602,206-34,637,980	71.6066	rs143687404	chr21:34,606,972	GGGTTTGTCT	G	1.54454e-15	1.99158e-11	-1.01786	3.053e-06	LD SNP	rs2248420	9.447e-11	1	1	0.995584	1	1
A	Critical illness	Memory TREG cells	ENSG00000159110	IFNAR2	Protein-coding transcript	chr21:34,602,206-34,637,980	71.6066	rs17860142	chr21:34,607,870	C	G	1.54454e-15	1.99158e-11	-1.01786	9.439e-11	Lead SNP	rs17860142	9.439e-11	1	1	1	1	1
A	Critical illness	Memory TREG cells	ENSG00000159110	IFNAR2	Protein-coding transcript	chr21:34,602,206-34,637,980	71.6066	rs17860165	chr21:34,611,730	C	T	1.54454e-15	1.99158e-11	-1.01786	1.003e-10	Lead SNP	rs17860165	1.003e-10	1	1	1	1	1
A	Critical illness	Memory TREG cells	ENSG00000159110	IFNAR2	Protein-coding transcript	chr21:34,602,206-34,637,980	71.6066	rs3153	chr21:34,609,505	G	A	1.54454e-15	1.99158e-11	-1.01786	2.762e-10	Lead SNP	rs3153	2.762e-10	1	1	1	1	1
A	Critical illness	Memory TREG cells	ENSG00000159110	IFNAR2	Protein-coding transcript	chr21:34,602,206-34,637,980	71.6066	rs56079299	chr21:34,589,811	A	G	4.17885e-15	5.36561e-11	-1.01307	7.707e-07	LD SNP	rs12627039	3.865e-11	0.982174	0.99419	0.991185	0.947157	0.956457
A	Critical illness	Memory TREG cells	ENSG00000159110	IFNAR2	Protein-coding transcript	chr21:34,602,206-34,637,980	71.6066	rs11701402	chr21:34,627,774	C	G	6.44541e-15	8.24107e-11	0.969525	1.927e-07	LD SNP	rs9975538	2.907e-08	0.2646	0.945192	0.987185	1	0.988327
A	Critical illness	Memory TREG cells	ENSG00000159110	IFNAR2	Protein-coding transcript	chr21:34,602,206-34,637,980	71.6066	rs2186278	chr21:34,593,150	T	G	7.92784e-15	9.96897e-11	-1.01031	4.496e-06	LD SNP	rs62226132	4.175e-10	1	1	0.995573	0.995518	0.995881
A	Critical illness	Memory TREG cells	ENSG00000159110	IFNAR2	Protein-coding transcript	chr21:34,602,206-34,637,980	71.6066	rs62226130	chr21:34,590,623	A	G	7.92784e-15	9.96897e-11	-1.01031	6.252e-07	LD SNP	rs12627039	3.865e-11	0.833866	0.994168	0.986774	0.938848	0.956457
A	Critical illness	Memory TREG cells	ENSG00000159110	IFNAR2	Protein-coding transcript	chr21:34,602,206-34,637,980	71.6066	rs62226131	chr21:34,593,673	T	A	7.92784e-15	9.96897e-11	-1.01031	3.495e-06	LD SNP	rs62226132	4.175e-10	0.992935	1	1	1	1
A	Critical illness	Memory TREG cells	ENSG00000159110	IFNAR2	Protein-coding transcript	chr21:34,602,206-34,637,980	71.6066	rs62226132	chr21:34,593,710	T	A	7.92784e-15	9.96897e-11	-1.01031	4.175e-10	Lead SNP	rs62226132	4.175e-10	1	1	1	1	1
A	Critical illness	Memory TREG cells	ENSG00000159110	IFNAR2	Protein-coding transcript	chr21:34,602,206-34,637,980	71.6066	rs4553897	chr21:34,599,084	G	A	8.54584e-15	1.07019e-10	-1.00623	2.647e-10	Lead SNP	rs4553897	2.647e-10	1	1	1	1	1
A	Critical illness	Memory TREG cells	ENSG00000159110	IFNAR2	Protein-coding transcript	chr21:34,602,206-34,637,980	71.6066	rs62226152	chr21:34,596,750	C	T	1.628e-14	2.03037e-10	-1.00327	4.444e-10	Lead SNP	rs62226152	4.444e-10	1	1	1	1	1
A	Critical illness	Memory TREG cells	ENSG00000159110	IFNAR2	Protein-coding transcript	chr21:34,602,206-34,637,980	71.6066	rs2834164	chr21:34,621,948	A	C	8.27509e-11	6.84282e-07	0.848778	2.242e-11	Lead SNP	rs2834164	2.242e-11	1	1	1	1	1
A	Critical illness	Memory TREG cells	ENSG00000159110	IFNAR2	Protein-coding transcript	chr21:34,602,206-34,637,980	71.6066	rs2834165	chr21:34,622,536	A	G	8.27509e-11	6.84282e-07	0.848778	2.253e-11	Lead SNP	rs2834165	2.253e-11	1	1	1	1	1
A	Critical illness	Memory TREG cells	ENSG00000159110	IFNAR2	Protein-coding transcript	chr21:34,602,206-34,637,980	71.6066	rs2284550	chr21:34,618,285	G	A	1.09841e-10	8.8897e-07	0.835553	2.603e-11	Lead SNP	rs2284550	2.603e-11	1	1	1	1	1
A	Critical illness	Memory TREG cells	ENSG00000159110	IFNAR2	Protein-coding transcript	chr21:34,602,206-34,637,980	71.6066	rs4817554	chr21:34,625,998	T	G	7.22688e-10	5.2865e-06	0.824177	8.345e-07	LD SNP	rs2284550	2.603e-11	0.881937	0.965144	0.945878	0.951802	0.991964
A	Critical illness	Memory TREG cells	ENSG00000159110	IFNAR2	Protein-coding transcript	chr21:34,602,206-34,637,980	71.6066	rs2186277	chr21:34,593,122	T	C	8.59998e-10	6.18682e-06	-0.809641	1.738e-07	LD SNP	rs2186317	6.896e-09	0.997157	1	1	1	0.995632
A	Critical illness	Memory TREG cells	ENSG00000159110	IFNAR2	Protein-coding transcript	chr21:34,602,206-34,637,980	71.6066	rs2186317	chr21:34,593,574	G	C	8.59998e-10	6.18682e-06	-0.809641	6.896e-09	Lead SNP	rs2186317	6.896e-09	1	1	1	1	1
A	Critical illness	Memory TREG cells	ENSG00000159110	IFNAR2	Protein-coding transcript	chr21:34,602,206-34,637,980	71.6066	rs12482968	chr21:34,595,255	A	G	1.86389e-09	1.26324e-05	-0.802789	3.376e-07	LD SNP	rs2186317	6.896e-09	0.757817	0.994023	1	1	0.991328
A	Critical illness	Memory TREG cells	ENSG00000159110	IFNAR2	Protein-coding transcript	chr21:34,602,206-34,637,980	71.6066	rs9975738	chr21:34,602,246	T	G	1.90127e-08	9.45373e-05	-0.768556	2.409e-09	Lead SNP	rs9975738	2.409e-09	1	1	1	1	1
A	Critical illness	Memory TREG cells	ENSG00000159110	IFNAR2	Protein-coding transcript	chr21:34,602,206-34,637,980	71.6066	rs140835879	chr21:34,615,020	C	CTCT	3.56841e-08	0.000159997	0.733978	-10	LD SNP	rs2284550	1.104e-08	0.890867	0.881179	0.824785	0.609983	0.675581
A	Critical illness	Memory TREG cells	ENSG00000159110	IFNAR2	Protein-coding transcript	chr21:34,602,206-34,637,980	71.6066	rs2248202	chr21:34,603,880	C	A	8.94057e-06	0.0142369	-0.652165	4.988e-06	LD SNP	rs2186317	3.085e-08	0.168854	0.60184	0.602429	0.858765	0.548136
A	Critical illness	Memory TREG cells	ENSG00000159110	IFNAR2	Protein-coding transcript	chr21:34,602,206-34,637,980	71.6066	rs6517152	chr21:34,607,223	A	G	3.21342e-05	0.0369005	-0.628305	3.372e-05	LD SNP	rs2186317	3.085e-08	0.137475	0.58498	0.60402	0.859598	0.552978
A	Critical illness	Memory TREG cells	ENSG00000163820	FYCO1	Protein-coding transcript	chr3:45,959,396-46,037,316	54.0846	rs180693821	chr3:45,972,171	T	C	2.75765e-05	0.0258077	0.700504	0.04722	LD SNP	rs4683153	4.643e-08	0.0421583	0.439128	0.351198	0.94553	0.557352
A	Critical illness	Memory TREG cells	ENSG00000163820	FYCO1	Protein-coding transcript	chr3:45,959,396-46,037,316	54.0846	rs190039371	chr3:45,972,170	C	T	2.75765e-05	0.0258077	0.700504	0.04722	LD SNP	rs4683153	4.643e-08	0.0421583	0.439128	0.351198	0.94553	0.557352
A	Critical illness	Memory TREG cells	ENSG00000163820	FYCO1	Protein-coding transcript	chr3:45,959,396-46,037,316	54.0846	rs62245106	chr3:45,968,668	C	T	2.75765e-05	0.0258077	0.700504	0.005319	LD SNP	rs4683153	4.643e-08	0.0376232	0.439128	0.351198	0.92648	0.56119
A	Critical illness	Memory TREG cells	ENSG00000163820	FYCO1	Protein-coding transcript	chr3:45,959,396-46,037,316	54.0846	rs77709797	chr3:45,970,409	A	G	2.75765e-05	0.0258077	0.700504	0.006457	LD SNP	rs4683153	4.643e-08	0.0376232	0.439128	0.351198	0.94553	0.553913
A	Critical illness	Memory TREG cells	ENSG00000163820	FYCO1	Protein-coding transcript	chr3:45,959,396-46,037,316	54.0846	rs62245108	chr3:45,973,322	A	G	2.89032e-05	0.0266878	0.690913	0.01558	LD SNP	rs4683153	4.643e-08	0.951134	0.547371	0.384983	1	0.617599
A	Critical illness	Memory TREG cells	ENSG00000163820	FYCO1	Protein-coding transcript	chr3:45,959,396-46,037,316	54.0846	rs6778324	chr3:45,971,022	G	A	2.89032e-05	0.0266878	0.690913	0.01192	LD SNP	rs4683153	4.643e-08	0.947803	0.570043	0.384325	0.974798	0.617599
A	Critical illness	Memory TREG cells	ENSG00000163820	FYCO1	Protein-coding transcript	chr3:45,959,396-46,037,316	54.0846	rs60779624	chr3:45,971,263	G	A	4.59927e-05	0.0374544	0.675982	0.01612	LD SNP	rs4683153	4.643e-08	0.884812	0.565272	0.384325	0.994923	0.617599
A	Critical illness	Memory TREG cells	ENSG00000163820	FYCO1	Protein-coding transcript	chr3:45,959,396-46,037,316	54.0846	rs6778225	chr3:45,970,940	G	A	4.59927e-05	0.0374544	0.675982	0.01621	LD SNP	rs4683153	4.643e-08	0.877873	0.565272	0.379164	0.994923	0.62171
A	Critical illness	Memory TREG cells	ENSG00000163820	FYCO1	Protein-coding transcript	chr3:45,959,396-46,037,316	54.0846	rs61519998	chr3:45,960,562	T	A	5.61284e-05	0.043816	0.66811	-10	LD SNP	rs4683153	4.643e-08	3.19061e-05	0.319995	0.337619	0.805952	0.540623
A	Critical illness	Memory TREG cells	ENSG00000163823	CCR1	Protein-coding transcript	chr3:46,243,200-46,249,887	1.70268	rs13077923	chr3:46,155,872	G	A	3.34809e-05	0.0299922	-0.591686	0.8207	LD SNP	rs3851347	6.408e-11	0.181374	0.426325	0.36462	0.833553	0.680676
A	Critical illness	Memory TREG cells	ENSG00000224796	RPL32P1	Pseudogene	chr6:33,047,228-33,047,637	15.2308	rs3128927	chr6:33,074,288	C	T	5.29328e-12	1.0396e-08	-1.06376	0.004793	LD SNP	rs9501257	2.608e-08	0.803514	0.25323	0.236936	0.32448	0.299816
A	Critical illness	Memory TREG cells	ENSG00000224796	RPL32P1	Pseudogene	chr6:33,047,228-33,047,637	15.2308	rs3128930	chr6:33,075,666	C	T	5.54481e-10	7.04537e-07	-0.976575	0.006337	LD SNP	rs9501257	2.608e-08	0.863305	0.288989	0.27198	0.390282	0.348419
A	Critical illness	Memory TREG cells	ENSG00000224796	RPL32P1	Pseudogene	chr6:33,047,228-33,047,637	15.2308	rs1042117	chr6:33,048,539	T	A	1.67198e-07	0.000118026	-1.17109	0.2143	LD SNP	rs9501257	2.608e-08	0.747118	0.98586	0.889404	0.873903	0.886607
A	Critical illness	Memory TREG cells	ENSG00000224796	RPL32P1	Pseudogene	chr6:33,047,228-33,047,637	15.2308	rs113353922	chr6:33,048,977	G	GA	1.67198e-07	0.000118026	-1.17109	-10	LD SNP	rs9501257	2.608e-08	0.814023	0.98586	0.975744	0.873903	0.931353
A	Critical illness	Memory TREG cells	ENSG00000224796	RPL32P1	Pseudogene	chr6:33,047,228-33,047,637	15.2308	rs7771721	chr6:33,049,727	A	T	1.67198e-07	0.000118026	-1.17109	0.0139	LD SNP	rs9501257	2.608e-08	0.814023	0.972827	0.975744	0.885723	0.923913
A	Critical illness	Memory TREG cells	ENSG00000224796	RPL32P1	Pseudogene	chr6:33,047,228-33,047,637	15.2308	rs7772134	chr6:33,049,726	G	T	1.67198e-07	0.000118026	-1.17109	0.01338	LD SNP	rs9501257	2.608e-08	0.81122	0.972827	0.975744	0.885723	0.923913
A	Critical illness	Memory TREG cells	ENSG00000224796	RPL32P1	Pseudogene	chr6:33,047,228-33,047,637	15.2308	rs2567289	chr6:33,049,565	C	G	2.80441e-07	0.000182644	-0.996259	0.1471	LD SNP	rs9501257	2.608e-08	0.577235	0.663836	0.668953	0.652061	0.809327
A	Critical illness	Memory TREG cells	ENSG00000224796	RPL32P1	Pseudogene	chr6:33,047,228-33,047,637	15.2308	rs112170964	chr6:33,055,720	T	TC	7.57909e-06	0.00331812	-0.937532	0.4118	LD SNP	rs9501257	2.608e-08	0.985456	1	0.987923	1	0.976856
A	Critical illness	Memory TREG cells	ENSG00000224796	RPL32P1	Pseudogene	chr6:33,047,228-33,047,637	15.2308	rs9296076	chr6:33,056,840	T	C	7.57909e-06	0.00331812	-0.937532	0.3652	LD SNP	rs9501257	2.608e-08	0.991242	1	0.987923	1	0.984616
A	Critical illness	Memory TREG cells	ENSG00000224796	RPL32P1	Pseudogene	chr6:33,047,228-33,047,637	15.2308	rs9501257	chr6:33,055,355	A	G	7.57909e-06	0.00331812	-0.937532	2.608e-08	Lead SNP	rs9501257	2.608e-08	1	1	1	1	1
A	Critical illness	TH1 cells	ENSG00000137310	TCF19	Protein-coding transcript	chr6:31,126,319-31,134,936	24.8119	rs113580416	chr6:31,065,423	T	C	7.28976e-06	0.00548707	1.36549	0.01494	LD SNP	rs72856706	8.534e-13	0.420411	0.879837	0.867734	0.579107	0.741852
A	Critical illness	TH1 cells	ENSG00000137310	TCF19	Protein-coding transcript	chr6:31,126,319-31,134,936	24.8119	rs2233976	chr6:31,079,994	C	T	7.28976e-06	0.00548707	1.36549	0.008555	LD SNP	rs72856706	8.534e-13	0.420411	0.879837	0.867734	0.579107	0.741852
A	Critical illness	TH1 cells	ENSG00000137310	TCF19	Protein-coding transcript	chr6:31,126,319-31,134,936	24.8119	rs72853130	chr6:31,075,139	A	G	7.28976e-06	0.00548707	1.36549	0.01131	LD SNP	rs72856706	8.534e-13	0.535106	0.890923	0.876388	0.579107	0.741852
A	Critical illness	TH1 cells	ENSG00000137310	TCF19	Protein-coding transcript	chr6:31,126,319-31,134,936	24.8119	rs72861369	chr6:31,045,717	C	T	7.28976e-06	0.00548707	1.36549	0.004731	LD SNP	rs72856706	8.534e-13	0.522569	0.867205	0.876388	0.428163	0.724627
A	Critical illness	TH1 cells	ENSG00000137310	TCF19	Protein-coding transcript	chr6:31,126,319-31,134,936	24.8119	rs17197087	chr6:31,126,232	C	T	1.07572e-05	0.00760681	1.33585	0.008746	LD SNP	rs72856706	8.534e-13	0.848831	0.938071	0.961094	1	0.736354
A	Critical illness	TH1 cells	ENSG00000137310	TCF19	Protein-coding transcript	chr6:31,126,319-31,134,936	24.8119	rs17197101	chr6:31,126,409	G	T	1.07572e-05	0.00760681	1.33585	0.008487	LD SNP	rs72856706	8.534e-13	0.848831	0.938071	0.961094	1	0.736354
A	Critical illness	TH1 cells	ENSG00000137310	TCF19	Protein-coding transcript	chr6:31,126,319-31,134,936	24.8119	rs28879727	chr6:31,223,601	C	T	3.36125e-05	0.018863	1.26692	-10	LD SNP	rs72856706	7.923e-13	0.864205	0.89669	0.923874	0.846708	0.824623
A	Critical illness	TH1 cells	ENSG00000137310	TCF19	Protein-coding transcript	chr6:31,126,319-31,134,936	24.8119	rs28577989	chr6:31,255,762	A	C	4.70631e-05	0.0248152	1.30473	0.006641	LD SNP	rs72856706	8.534e-13	0.687499	0.860439	0.941099	0.805642	0.697462
A	Critical illness	TH1 cells	ENSG00000137310	TCF19	Protein-coding transcript	chr6:31,126,319-31,134,936	24.8119	rs111748703	chr6:31,149,228	G	A	6.78283e-05	0.0331299	1.2798	0.0169	LD SNP	rs72856706	8.534e-13	0.785391	0.974519	1	1	0.902917
A	Critical illness	TH1 cells	ENSG00000137310	TCF19	Protein-coding transcript	chr6:31,126,319-31,134,936	24.8119	rs111837807	chr6:31,121,232	T	C	6.78283e-05	0.0331299	1.2798	7.312e-13	Lead SNP	rs111837807	7.312e-13	1	1	1	1	1
A	Critical illness	TH1 cells	ENSG00000137310	TCF19	Protein-coding transcript	chr6:31,126,319-31,134,936	24.8119	rs112279190	chr6:31,123,147	C	T	6.78283e-05	0.0331299	1.2798	0.005777	LD SNP	rs72856706	8.534e-13	0.848831	0.987137	1	1	1
A	Critical illness	TH1 cells	ENSG00000137310	TCF19	Protein-coding transcript	chr6:31,126,319-31,134,936	24.8119	rs112434986	chr6:31,154,814	A	C	6.78283e-05	0.0331299	1.2798	0.005742	LD SNP	rs72856706	8.534e-13	0.748131	0.974519	1	1	0.902917
A	Critical illness	TH1 cells	ENSG00000137310	TCF19	Protein-coding transcript	chr6:31,126,319-31,134,936	24.8119	rs112640945	chr6:31,117,673	C	T	6.78283e-05	0.0331299	1.2798	0.006064	LD SNP	rs72856706	8.534e-13	1	1	1	1	1
A	Critical illness	TH1 cells	ENSG00000137310	TCF19	Protein-coding transcript	chr6:31,126,319-31,134,936	24.8119	rs112785163	chr6:31,121,381	G	C	6.78283e-05	0.0331299	1.2798	9.602e-13	Lead SNP	rs112785163	9.602e-13	1	1	1	1	1
A	Critical illness	TH1 cells	ENSG00000137310	TCF19	Protein-coding transcript	chr6:31,126,319-31,134,936	24.8119	rs112865383	chr6:31,179,240	G	A	6.78283e-05	0.0331299	1.2798	0.003135	LD SNP	rs72856706	8.534e-13	0.918273	0.974519	0.960248	1	0.930743
A	Critical illness	TH1 cells	ENSG00000137310	TCF19	Protein-coding transcript	chr6:31,126,319-31,134,936	24.8119	rs113108526	chr6:31,095,942	G	A	6.78283e-05	0.0331299	1.2798	0.01682	LD SNP	rs72856706	8.534e-13	0.83676	0.974192	0.950327	0.800475	0.903414
A	Critical illness	TH1 cells	ENSG00000137310	TCF19	Protein-coding transcript	chr6:31,126,319-31,134,936	24.8119	rs113129896	chr6:31,123,359	C	G	6.78283e-05	0.0331299	1.2798	-10	LD SNP	rs72856706	7.923e-13	0.83887	0.961346	0.97066	1	0.986047
A	Critical illness	TH1 cells	ENSG00000137310	TCF19	Protein-coding transcript	chr6:31,126,319-31,134,936	24.8119	rs113379855	chr6:31,153,548	C	T	6.78283e-05	0.0331299	1.2798	0.00558	LD SNP	rs72856706	8.534e-13	0.748131	0.974519	1	1	0.902917
A	Critical illness	TH1 cells	ENSG00000137310	TCF19	Protein-coding transcript	chr6:31,126,319-31,134,936	24.8119	rs113542024	chr6:31,135,777	T	G	6.78283e-05	0.0331299	1.2798	0.004024	LD SNP	rs72856706	8.534e-13	0.918705	1	1	1	0.930799
A	Critical illness	TH1 cells	ENSG00000137310	TCF19	Protein-coding transcript	chr6:31,126,319-31,134,936	24.8119	rs113932411	chr6:31,117,695	G	A	6.78283e-05	0.0331299	1.2798	0.0114	LD SNP	rs72856706	8.534e-13	1	1	0.990041	0.971834	1
A	Critical illness	TH1 cells	ENSG00000137310	TCF19	Protein-coding transcript	chr6:31,126,319-31,134,936	24.8119	rs114881571	chr6:31,128,605	C	T	6.78283e-05	0.0331299	1.2798	0.006846	LD SNP	rs72856706	8.534e-13	0.848831	0.987137	1	1	1
A	Critical illness	TH1 cells	ENSG00000137310	TCF19	Protein-coding transcript	chr6:31,126,319-31,134,936	24.8119	rs11540822	chr6:31,118,898	A	T	6.78283e-05	0.0331299	1.2798	0.004741	LD SNP	rs72856706	8.534e-13	0.16536	0.974222	1	1	0.930799
A	Critical illness	TH1 cells	ENSG00000137310	TCF19	Protein-coding transcript	chr6:31,126,319-31,134,936	24.8119	rs130072	chr6:31,112,484	C	T	6.78283e-05	0.0331299	1.2798	0.01248	LD SNP	rs72856706	8.534e-13	1	1	1	1	1
A	Critical illness	TH1 cells	ENSG00000137310	TCF19	Protein-coding transcript	chr6:31,126,319-31,134,936	24.8119	rs138598988	chr6:31,115,032	C	T	6.78283e-05	0.0331299	1.2798	0.01317	LD SNP	rs72856706	8.534e-13	1	1	1	1	1
A	Critical illness	TH1 cells	ENSG00000137310	TCF19	Protein-coding transcript	chr6:31,126,319-31,134,936	24.8119	rs139804853	chr6:31,144,462	G	A	6.78283e-05	0.0331299	1.2798	0.005926	LD SNP	rs72856706	8.534e-13	0.806288	0.974519	1	1	0.916609
A	Critical illness	TH1 cells	ENSG00000137310	TCF19	Protein-coding transcript	chr6:31,126,319-31,134,936	24.8119	rs141715528	chr6:31,136,208	C	T	6.78283e-05	0.0331299	1.2798	0.004248	LD SNP	rs72856706	8.534e-13	0.83887	0.987137	1	1	1
A	Critical illness	TH1 cells	ENSG00000137310	TCF19	Protein-coding transcript	chr6:31,126,319-31,134,936	24.8119	rs142031128	chr6:31,164,689	C	T	6.78283e-05	0.0331299	1.2798	0.003531	LD SNP	rs72856706	8.534e-13	0.918273	0.987137	1	1	0.902917
A	Critical illness	TH1 cells	ENSG00000137310	TCF19	Protein-coding transcript	chr6:31,126,319-31,134,936	24.8119	rs142242725	chr6:31,135,878	G	A	6.78283e-05	0.0331299	1.2798	0.003774	LD SNP	rs72856706	8.534e-13	0.848831	0.987137	1	1	1
A	Critical illness	TH1 cells	ENSG00000137310	TCF19	Protein-coding transcript	chr6:31,126,319-31,134,936	24.8119	rs143334143	chr6:31,121,426	G	A	6.78283e-05	0.0331299	1.2798	7.779e-13	Lead SNP	rs143334143	7.779e-13	1	1	1	1	1
A	Critical illness	TH1 cells	ENSG00000137310	TCF19	Protein-coding transcript	chr6:31,126,319-31,134,936	24.8119	rs144131354	chr6:31,137,234	TA	T	6.78283e-05	0.0331299	1.2798	0.004786	LD SNP	rs72856706	8.534e-13	0.931603	1	1	1	0.930799
A	Critical illness	TH1 cells	ENSG00000137310	TCF19	Protein-coding transcript	chr6:31,126,319-31,134,936	24.8119	rs145024548	chr6:31,135,167	T	TAA	6.78283e-05	0.0331299	1.2798	-10	LD SNP	rs72856706	7.923e-13	0.835348	0.987137	0.989986	1	1
A	Critical illness	TH1 cells	ENSG00000137310	TCF19	Protein-coding transcript	chr6:31,126,319-31,134,936	24.8119	rs149090708	chr6:31,135,466	CAG	C	6.78283e-05	0.0331299	1.2798	0.00515	LD SNP	rs72856706	8.534e-13	0.848831	0.987137	1	1	1
A	Critical illness	TH1 cells	ENSG00000137310	TCF19	Protein-coding transcript	chr6:31,126,319-31,134,936	24.8119	rs150765547	chr6:31,159,581	G	A	6.78283e-05	0.0331299	1.2798	0.002468	LD SNP	rs72856706	8.534e-13	0.766368	0.974519	1	0.971834	0.902917
A	Critical illness	TH1 cells	ENSG00000137310	TCF19	Protein-coding transcript	chr6:31,126,319-31,134,936	24.8119	rs151095308	chr6:31,134,323	C	T	6.78283e-05	0.0331299	1.2798	0.004202	LD SNP	rs72856706	8.534e-13	0.848831	0.987137	1	1	1
A	Critical illness	TH1 cells	ENSG00000137310	TCF19	Protein-coding transcript	chr6:31,126,319-31,134,936	24.8119	rs17190776	chr6:31,130,865	G	A	6.78283e-05	0.0331299	1.2798	0.008118	LD SNP	rs72856706	8.534e-13	0.848831	0.987137	1	1	1
A	Critical illness	TH1 cells	ENSG00000137310	TCF19	Protein-coding transcript	chr6:31,126,319-31,134,936	24.8119	rs17190783	chr6:31,131,209	A	G	6.78283e-05	0.0331299	1.2798	0.008117	LD SNP	rs72856706	8.534e-13	0.848831	0.987137	1	1	0.98618
A	Critical illness	TH1 cells	ENSG00000137310	TCF19	Protein-coding transcript	chr6:31,126,319-31,134,936	24.8119	rs17190798	chr6:31,131,276	A	T	6.78283e-05	0.0331299	1.2798	0.008126	LD SNP	rs72856706	8.534e-13	0.848831	0.987137	1	1	1
A	Critical illness	TH1 cells	ENSG00000137310	TCF19	Protein-coding transcript	chr6:31,126,319-31,134,936	24.8119	rs17190811	chr6:31,131,837	A	T	6.78283e-05	0.0331299	1.2798	0.008395	LD SNP	rs72856706	8.534e-13	0.848831	0.987137	1	1	1
A	Critical illness	TH1 cells	ENSG00000137310	TCF19	Protein-coding transcript	chr6:31,126,319-31,134,936	24.8119	rs17197031	chr6:31,116,133	A	C	6.78283e-05	0.0331299	1.2798	0.01313	LD SNP	rs72856706	8.534e-13	1	1	1	1	0.930799
A	Critical illness	TH1 cells	ENSG00000137310	TCF19	Protein-coding transcript	chr6:31,126,319-31,134,936	24.8119	rs17197108	chr6:31,126,697	C	A	6.78283e-05	0.0331299	1.2798	0.008021	LD SNP	rs72856706	8.534e-13	0.848831	0.987137	1	1	1
A	Critical illness	TH1 cells	ENSG00000137310	TCF19	Protein-coding transcript	chr6:31,126,319-31,134,936	24.8119	rs17197276	chr6:31,146,340	C	T	6.78283e-05	0.0331299	1.2798	0.005207	LD SNP	rs72856706	8.534e-13	0.757155	0.974519	1	1	0.902917
A	Critical illness	TH1 cells	ENSG00000137310	TCF19	Protein-coding transcript	chr6:31,126,319-31,134,936	24.8119	rs17197686	chr6:31,178,540	T	G	6.78283e-05	0.0331299	1.2798	0.003592	LD SNP	rs72856706	8.534e-13	0.918273	0.974519	0.960248	1	0.862228
A	Critical illness	TH1 cells	ENSG00000137310	TCF19	Protein-coding transcript	chr6:31,126,319-31,134,936	24.8119	rs17851818	chr6:31,132,956	G	C	6.78283e-05	0.0331299	1.2798	0.006707	LD SNP	rs72856706	8.534e-13	0.848831	0.974192	0.980022	1	0.94458
A	Critical illness	TH1 cells	ENSG00000137310	TCF19	Protein-coding transcript	chr6:31,126,319-31,134,936	24.8119	rs2073724	chr6:31,129,707	C	T	6.78283e-05	0.0331299	1.2798	0.005514	LD SNP	rs72856706	8.534e-13	0.848831	0.987137	1	1	0.986047
A	Critical illness	TH1 cells	ENSG00000137310	TCF19	Protein-coding transcript	chr6:31,126,319-31,134,936	24.8119	rs372511752	chr6:31,135,722	CCT	C	6.78283e-05	0.0331299	1.2798	-10	LD SNP	rs72856706	7.923e-13	0.848831	0.987137	0.989986	1	1
A	Critical illness	TH1 cells	ENSG00000137310	TCF19	Protein-coding transcript	chr6:31,126,319-31,134,936	24.8119	rs45438402	chr6:31,133,663	T	C	6.78283e-05	0.0331299	1.2798	0.01086	LD SNP	rs72856706	8.534e-13	0.848831	0.987137	1	1	1
A	Critical illness	TH1 cells	ENSG00000137310	TCF19	Protein-coding transcript	chr6:31,126,319-31,134,936	24.8119	rs720468	chr6:31,125,993	C	G	6.78283e-05	0.0331299	1.2798	0.01012	LD SNP	rs72856706	8.534e-13	0.842546	0.987137	1	1	1
A	Critical illness	TH1 cells	ENSG00000137310	TCF19	Protein-coding transcript	chr6:31,126,319-31,134,936	24.8119	rs72856706	chr6:31,120,729	C	T	6.78283e-05	0.0331299	1.2798	7.923e-13	Lead SNP	rs72856706	7.923e-13	1	1	1	1	1
A	Critical illness	TH1 cells	ENSG00000137310	TCF19	Protein-coding transcript	chr6:31,126,319-31,134,936	24.8119	rs72856713	chr6:31,121,958	C	G	6.78283e-05	0.0331299	1.2798	4.917e-12	Lead SNP	rs72856713	4.917e-12	1	1	1	1	1
A	Critical illness	TH1 cells	ENSG00000137310	TCF19	Protein-coding transcript	chr6:31,126,319-31,134,936	24.8119	rs72856720	chr6:31,125,402	C	G	6.78283e-05	0.0331299	1.2798	0.01086	LD SNP	rs72856706	8.534e-13	0.848831	0.987137	1	1	1
A	Critical illness	TH1 cells	ENSG00000137310	TCF19	Protein-coding transcript	chr6:31,126,319-31,134,936	24.8119	rs72856721	chr6:31,127,800	G	T	6.78283e-05	0.0331299	1.2798	0.00803	LD SNP	rs72856706	8.534e-13	0.848831	0.987137	1	1	1
A	Critical illness	TH1 cells	ENSG00000137310	TCF19	Protein-coding transcript	chr6:31,126,319-31,134,936	24.8119	rs72856736	chr6:31,133,870	G	A	6.78283e-05	0.0331299	1.2798	0.004225	LD SNP	rs72856706	8.534e-13	0.848831	0.987137	1	1	1
A	Critical illness	TH1 cells	ENSG00000137310	TCF19	Protein-coding transcript	chr6:31,126,319-31,134,936	24.8119	rs72856737	chr6:31,134,625	A	G	6.78283e-05	0.0331299	1.2798	0.004193	LD SNP	rs72856706	8.534e-13	0.848831	0.987137	1	1	1
A	Critical illness	TH1 cells	ENSG00000137310	TCF19	Protein-coding transcript	chr6:31,126,319-31,134,936	24.8119	rs72856748	chr6:31,137,387	G	C	6.78283e-05	0.0331299	1.2798	0.003733	LD SNP	rs72856706	8.534e-13	0.848831	0.987137	1	1	1
A	Critical illness	TH1 cells	ENSG00000137310	TCF19	Protein-coding transcript	chr6:31,126,319-31,134,936	24.8119	rs72856757	chr6:31,141,671	C	T	6.78283e-05	0.0331299	1.2798	0.009924	LD SNP	rs72856706	8.534e-13	0.669889	0.96157	1	1	0.916609
A	Critical illness	TH1 cells	ENSG00000137310	TCF19	Protein-coding transcript	chr6:31,126,319-31,134,936	24.8119	rs72856758	chr6:31,141,954	T	C	6.78283e-05	0.0331299	1.2798	0.005738	LD SNP	rs72856706	8.534e-13	0.765532	0.974519	1	0.971134	0.902782
A	Critical illness	TH1 cells	ENSG00000137310	TCF19	Protein-coding transcript	chr6:31,126,319-31,134,936	24.8119	rs72863810	chr6:31,179,121	A	G	6.78283e-05	0.0331299	1.2798	0.003843	LD SNP	rs72856706	8.534e-13	0.904688	0.974519	0.940455	1	0.862228
A	Critical illness	TH1 cells	ENSG00000137310	TCF19	Protein-coding transcript	chr6:31,126,319-31,134,936	24.8119	rs72863820	chr6:31,182,682	C	A	6.78283e-05	0.0331299	1.2798	0.006295	LD SNP	rs72856706	8.534e-13	0.931559	0.96214	0.960248	1	0.862228
A	Critical illness	TH1 cells	ENSG00000137310	TCF19	Protein-coding transcript	chr6:31,126,319-31,134,936	24.8119	rs72863826	chr6:31,187,338	G	C	6.78283e-05	0.0331299	1.2798	0.007377	LD SNP	rs72856706	8.534e-13	0.918273	0.96214	0.960248	1	0.862228
A	Critical illness	TH1 cells	ENSG00000137310	TCF19	Protein-coding transcript	chr6:31,126,319-31,134,936	24.8119	rs72863830	chr6:31,189,541	G	A	6.78283e-05	0.0331299	1.2798	0.01252	LD SNP	rs72856706	8.534e-13	0.918273	0.949993	0.960248	1	0.862228
A	Critical illness	TH1 cells	ENSG00000137310	TCF19	Protein-coding transcript	chr6:31,126,319-31,134,936	24.8119	rs74633760	chr6:31,127,694	A	G	6.78283e-05	0.0331299	1.2798	0.007958	LD SNP	rs72856706	8.534e-13	0.848831	0.987137	1	1	0.930799
A	Critical illness	TH1 cells	ENSG00000137310	TCF19	Protein-coding transcript	chr6:31,126,319-31,134,936	24.8119	rs72863043	chr6:31,119,445	C	T	8.47413e-05	0.0393119	1.15961	0.006655	LD SNP	rs72856706	8.534e-13	1	1	1	1	1
A	Critical illness	TH1 cells	ENSG00000159110	IFNAR2	Protein-coding transcript	chr21:34,602,206-34,637,980	51.3905	rs2236758	chr21:34,625,413	A	G	1.48039e-11	2.49532e-07	0.893649	8.317e-08	LD SNP	rs2300370	6.901e-12	0.469414	0.943279	0.953743	0.973002	0.992067
A	Critical illness	TH1 cells	ENSG00000159110	IFNAR2	Protein-coding transcript	chr21:34,602,206-34,637,980	51.3905	rs2073361	chr21:34,619,445	A	G	1.80035e-11	2.93567e-07	0.890285	5.271e-14	Lead SNP	rs2073361	5.271e-14	1	1	1	1	1
A	Critical illness	TH1 cells	ENSG00000159110	IFNAR2	Protein-coding transcript	chr21:34,602,206-34,637,980	51.3905	rs2252639	chr21:34,617,729	A	G	1.80035e-11	2.93567e-07	0.890285	8.804e-14	Lead SNP	rs2252639	8.804e-14	1	1	1	1	1
A	Critical illness	TH1 cells	ENSG00000159110	IFNAR2	Protein-coding transcript	chr21:34,602,206-34,637,980	51.3905	rs2252650	chr21:34,617,950	A	T	1.80035e-11	2.93567e-07	0.890285	1.048e-13	Lead SNP	rs2252650	1.048e-13	1	1	1	1	1
A	Critical illness	TH1 cells	ENSG00000159110	IFNAR2	Protein-coding transcript	chr21:34,602,206-34,637,980	51.3905	rs2834161	chr21:34,620,207	C	T	1.80035e-11	2.93567e-07	0.890285	9.308e-14	Lead SNP	rs2834161	9.308e-14	1	1	1	1	1
A	Critical illness	TH1 cells	ENSG00000159110	IFNAR2	Protein-coding transcript	chr21:34,602,206-34,637,980	51.3905	rs2834163	chr21:34,620,451	G	A	1.80035e-11	2.93567e-07	0.890285	5.278e-14	Lead SNP	rs2834163	5.278e-14	1	1	1	1	1
A	Critical illness	TH1 cells	ENSG00000159110	IFNAR2	Protein-coding transcript	chr21:34,602,206-34,637,980	51.3905	rs1051393	chr21:34,614,255	T	G	8.29179e-11	1.12063e-06	-0.874809	1.69e-10	Lead SNP	rs1051393	1.69e-10	1	1	1	1	1
A	Critical illness	TH1 cells	ENSG00000159110	IFNAR2	Protein-coding transcript	chr21:34,602,206-34,637,980	51.3905	rs13050728	chr21:34,615,210	T	C	8.29179e-11	1.12063e-06	0.874809	1.301e-14	Lead SNP	rs13050728	1.301e-14	1	1	1	1	1
A	Critical illness	TH1 cells	ENSG00000159110	IFNAR2	Protein-coding transcript	chr21:34,602,206-34,637,980	51.3905	rs17860115	chr21:34,602,305	C	A	8.29179e-11	1.12063e-06	-0.874809	9.155e-12	Lead SNP	rs17860115	9.155e-12	1	1	1	1	1
A	Critical illness	TH1 cells	ENSG00000159110	IFNAR2	Protein-coding transcript	chr21:34,602,206-34,637,980	51.3905	rs17860169	chr21:34,613,301	A	G	8.29179e-11	1.12063e-06	-0.874809	1.076e-11	Lead SNP	rs17860169	1.076e-11	1	1	1	1	1
A	Critical illness	TH1 cells	ENSG00000159110	IFNAR2	Protein-coding transcript	chr21:34,602,206-34,637,980	51.3905	rs2236756	chr21:34,616,923	C	A	8.29179e-11	1.12063e-06	0.874809	1.257e-13	Lead SNP	rs2236756	1.257e-13	1	1	1	1	1
A	Critical illness	TH1 cells	ENSG00000159110	IFNAR2	Protein-coding transcript	chr21:34,602,206-34,637,980	51.3905	rs2300370	chr21:34,604,557	G	A	8.29179e-11	1.12063e-06	-0.874809	6.901e-12	Lead SNP	rs2300370	6.901e-12	1	1	1	1	1
A	Critical illness	TH1 cells	ENSG00000159110	IFNAR2	Protein-coding transcript	chr21:34,602,206-34,637,980	51.3905	rs2834158	chr21:34,617,213	T	C	7.99983e-11	1.12063e-06	0.87494	4.871e-08	Lead SNP	rs2834158	4.871e-08	1	1	1	1	1
A	Critical illness	TH1 cells	ENSG00000159110	IFNAR2	Protein-coding transcript	chr21:34,602,206-34,637,980	51.3905	rs557428914	chr21:34,610,985	G	GT	8.29179e-11	1.12063e-06	-0.874809	-10	LD SNP	rs9976829	6.058e-10	0.970692	0.988417	0.987158	0.986445	0.988078
A	Critical illness	TH1 cells	ENSG00000159110	IFNAR2	Protein-coding transcript	chr21:34,602,206-34,637,980	51.3905	rs62226155	chr21:34,614,987	G	C	8.29179e-11	1.12063e-06	0.874809	2.076e-08	Lead SNP	rs62226155	2.076e-08	1	1	1	1	1
A	Critical illness	TH1 cells	ENSG00000159110	IFNAR2	Protein-coding transcript	chr21:34,602,206-34,637,980	51.3905	rs9976829	chr21:34,614,834	G	A	8.29179e-11	1.12063e-06	0.874809	2.045e-14	Lead SNP	rs9976829	2.045e-14	1	1	1	1	1
A	Critical illness	TH1 cells	ENSG00000159110	IFNAR2	Protein-coding transcript	chr21:34,602,206-34,637,980	51.3905	rs9975538	chr21:34,626,854	C	T	8.89489e-11	1.19141e-06	0.878605	2.907e-08	Lead SNP	rs9975538	2.907e-08	1	1	1	1	1
A	Critical illness	TH1 cells	ENSG00000159110	IFNAR2	Protein-coding transcript	chr21:34,602,206-34,637,980	51.3905	rs12053666	chr21:34,618,439	G	A	1.42086e-10	1.8535e-06	-0.887427	9.916e-11	Lead SNP	rs12053666	9.916e-11	1	1	1	1	1
A	Critical illness	TH1 cells	ENSG00000159110	IFNAR2	Protein-coding transcript	chr21:34,602,206-34,637,980	51.3905	rs2236757	chr21:34,624,917	A	G	1.42086e-10	1.8535e-06	0.887427	2.454e-13	Lead SNP	rs2236757	2.454e-13	1	1	1	1	1
A	Critical illness	TH1 cells	ENSG00000159110	IFNAR2	Protein-coding transcript	chr21:34,602,206-34,637,980	51.3905	rs2284549	chr21:34,618,043	A	T	1.42086e-10	1.8535e-06	0.887427	2.225e-13	Lead SNP	rs2284549	2.225e-13	1	1	1	1	1
A	Critical illness	TH1 cells	ENSG00000159110	IFNAR2	Protein-coding transcript	chr21:34,602,206-34,637,980	51.3905	rs2284551	chr21:34,618,313	A	G	1.42086e-10	1.8535e-06	0.887427	2.325e-13	Lead SNP	rs2284551	2.325e-13	1	1	1	1	1
A	Critical illness	TH1 cells	ENSG00000159110	IFNAR2	Protein-coding transcript	chr21:34,602,206-34,637,980	51.3905	rs11701402	chr21:34,627,774	C	G	3.61153e-10	4.02816e-06	0.85069	1.927e-07	LD SNP	rs9975538	2.907e-08	0.2646	0.945192	0.987185	1	0.988327
A	Critical illness	TH1 cells	ENSG00000159110	IFNAR2	Protein-coding transcript	chr21:34,602,206-34,637,980	51.3905	rs11088247	chr21:34,603,249	C	G	4.75995e-10	4.77638e-06	-0.85226	3.299e-11	Lead SNP	rs11088247	3.299e-11	1	1	1	1	1
A	Critical illness	TH1 cells	ENSG00000159110	IFNAR2	Protein-coding transcript	chr21:34,602,206-34,637,980	51.3905	rs12482060	chr21:34,611,571	C	G	4.75995e-10	4.77638e-06	-0.85226	9.944e-11	Lead SNP	rs12482060	9.944e-11	1	1	1	1	1
A	Critical illness	TH1 cells	ENSG00000159110	IFNAR2	Protein-coding transcript	chr21:34,602,206-34,637,980	51.3905	rs12482556	chr21:34,602,934	T	C	4.75995e-10	4.77638e-06	-0.85226	1.64e-11	Lead SNP	rs12482556	1.64e-11	1	1	1	1	1
A	Critical illness	TH1 cells	ENSG00000159110	IFNAR2	Protein-coding transcript	chr21:34,602,206-34,637,980	51.3905	rs2834154	chr21:34,606,634	A	C	4.75995e-10	4.77638e-06	-0.85226	5.574e-11	Lead SNP	rs2834154	5.574e-11	1	1	1	1	1
A	Critical illness	TH1 cells	ENSG00000159110	IFNAR2	Protein-coding transcript	chr21:34,602,206-34,637,980	51.3905	rs6517153	chr21:34,607,436	G	A	4.75995e-10	4.77638e-06	-0.85226	4.068e-11	Lead SNP	rs6517153	4.068e-11	1	1	1	1	1
A	Critical illness	TH1 cells	ENSG00000159110	IFNAR2	Protein-coding transcript	chr21:34,602,206-34,637,980	51.3905	rs9636867	chr21:34,609,944	A	G	4.75995e-10	4.77638e-06	-0.85226	7.573e-12	Lead SNP	rs9636867	7.573e-12	1	1	1	1	1
A	Critical illness	TH1 cells	ENSG00000159110	IFNAR2	Protein-coding transcript	chr21:34,602,206-34,637,980	51.3905	rs2186278	chr21:34,593,150	T	G	5.55102e-10	5.47857e-06	-0.889814	4.496e-06	LD SNP	rs62226132	4.175e-10	1	1	0.995573	0.995518	0.995881
A	Critical illness	TH1 cells	ENSG00000159110	IFNAR2	Protein-coding transcript	chr21:34,602,206-34,637,980	51.3905	rs56079299	chr21:34,589,811	A	G	5.55102e-10	5.47857e-06	-0.889814	7.707e-07	LD SNP	rs12627039	3.865e-11	0.982174	0.99419	0.991185	0.947157	0.956457
[truncated: 260,371+ more rows]
