# Supplementary material for: COVID-19 genetic risk variants are associated with expression of multiple genes in diverse immune cell types
Source: Nat Commun. 2021 Nov 19;12:6760. doi: 10.1038/s41467-021-26888-3 (PMC8604964; doi:10.1038/s41467-021-26888-3)
Supplement: Supplementary file 6 — Supplementary Data 3 [file 41467_2021_26888_MOESM6_ESM.xlsx]

## Sheet: Supplementary Data 3
Supplementary Data 3. Colocalization results between COVID-19 GWAS meta-analyses and DICE eQTLs of 13 immune cell types and two activation conditions.
ColocSNP	SNP ID of colocalized GWAS variant
ColocSNPPos	Position of colocalized GWAS variant
pp_H3_Coloc_Summary	Posterior probability for hypothesis 3 (“independent signals”)
pp_H4_Coloc_Summary	Posterior probability for hypothesis 4 (“colocalized signals”)
Ratio_pp_H4/pp_H3	Ratio of posterior probability for hypothesis 4 and posterior probability for hypothesis 3
is_eQTL	Colocalized GWAS variant is a DICE cis-eQTL
is_eQTL_LD	Colocalized GWAS variant is in LD with a DICE cis-eQTL
minFDR_eQTL	Adj. P value of colocalized GWAS variant in eQTL analysis
minFDR_eQTL_LD	Adj. P value of DICE cis-eQTL in LD with colocalized GWAS variant in eQTL analysis
COVID-19 GWAS phenotype	Phenotype description	Meta-analysis dataset	Immune cell type	Ensembl ID	Gene ID	ColocSNP	Chromosome	ColocSNPPos	pp_H3_Coloc_Summary	pp_H4_Coloc_Summary	Ratio_pp_H4/pp_H3	is_eQTL	is_eQTL_LD	minFDR_eQTL	minFDR_eQTL_LD
A	Critical illness	A2_ALL_eur_leave_23andme	Non-classical monocytes	ENSG00000089127	OAS1	rs10774671	chr12	113357193	0.0198823	0.980039	49.292	YES	YES	2.85501e-06	1.77067e-07
A	Critical illness	A2_ALL_eur_leave_23andme	TH17 cells	ENSG00000159110	IFNAR2	rs2252639	chr21	34617729	0.0140461	0.97749	69.5916	YES	YES	8.88412e-13	8.88412e-13
A	Critical illness	A2_ALL_eur_leave_23andme	TH1/17 cells	ENSG00000159110	IFNAR2	rs2252639	chr21	34617729	0.0140461	0.97749	69.5916	YES	YES	3.2198e-12	3.15311e-12
A	Critical illness	A2_ALL_eur_leave_23andme	Memory TREG cells	ENSG00000159110	IFNAR2	rs2252639	chr21	34617729	0.0140461	0.97749	69.5916	YES	YES	4.4773e-14	4.4773e-14
A	Critical illness	A2_ALL_eur_leave_23andme	Naïve CD4+ T cells	ENSG00000243646	IL10RB	rs2252639	chr21	34617729	0.0140461	0.97749	69.5916	YES	YES	0.00170057	0.00170057
A	Critical illness	A2_ALL_eur_leave_23andme	TH2 cells	ENSG00000243646	IL10RB	rs2252639	chr21	34617729	0.0140461	0.97749	69.5916	YES	YES	0.0112442	0.00516246
A	Critical illness	A2_ALL_eur_leave_23andme	Naïve CD8+ T cells	ENSG00000243646	IL10RB	rs2252639	chr21	34617729	0.0140461	0.97749	69.5916	YES	YES	0.00360405	0.00163072
A	Critical illness	A2_ALL_eur_leave_23andme	Non-classical monocytes	ENSG00000159110	IFNAR2	rs2252639	chr21	34617729	0.0140461	0.97749	69.5916	YES	YES	0.0103914	0.0101508
A	Critical illness	A2_ALL_eur_leave_23andme	TH1 cells	ENSG00000159110	IFNAR2	rs2252639	chr21	34617729	0.0140461	0.97749	69.5916	YES	YES	2.93567e-07	2.49532e-07
A	Critical illness	A2_ALL_eur_leave_23andme	Naïve CD8+ T cells	ENSG00000159110	IFNAR2	rs2252639	chr21	34617729	0.0140461	0.97749	69.5916	YES	YES	2.89089e-06	2.89089e-06
A	Critical illness	A2_ALL_eur_leave_23andme	Naïve TREG cells	ENSG00000159110	IFNAR2	rs9976829	chr21	34614834	0.0210181	0.966596	45.9887	YES	YES	1.12572e-12	8.83063e-13
A	Critical illness	A2_ALL_eur_leave_23andme	Activated naïve CD4+ T cells	ENSG00000159110	IFNAR2	rs2834164	chr21	34621948	0.0292572	0.953722	32.5979	YES	YES	0.00998632	0.00998632
A	Critical illness	A2_ALL_eur_leave_23andme	Naïve CD4+ T cells	ENSG00000159110	IFNAR2	rs12482556	chr21	34602934	0.0636627	0.899964	14.1364	YES	YES	1.90462e-05	1.90462e-05
A	Critical illness	A2_ALL_eur_leave_23andme	TH1/17 cells	ENSG00000243646	IL10RB	rs12482556	chr21	34602934	0.0636627	0.899964	14.1364	YES	YES	0.0167397	0.0106466
A	Critical illness	A2_ALL_eur_leave_23andme	Classical monocytes	ENSG00000159110	IFNAR2	rs12482556	chr21	34602934	0.0636627	0.899964	14.1364	YES	YES	0.00646458	0.00646458
A	Critical illness	A2_ALL_eur_leave_23andme	Activated naïve CD8+ T cells	ENSG00000243646	IL10RB	rs12482556	chr21	34602934	0.0636627	0.899964	14.1364	YES	YES	0.000171292	2.88481e-05
A	Critical illness	A2_ALL_eur_leave_23andme	TH2 cells	ENSG00000159110	IFNAR2	rs12482556	chr21	34602934	0.0636627	0.899964	14.1364	YES	YES	5.86279e-08	5.86279e-08
A	Critical illness	A2_ALL_eur_leave_23andme	TH17 cells	ENSG00000111331	OAS3	rs7310667	chr12	113392182	0.117794	0.881759	7.48558	NO	YES	1	0.0171499
A	Critical illness	A2_ALL_eur_leave_23andme	Naïve B cells	ENSG00000159110	IFNAR2	rs9975738	chr21	34602246	0.098558	0.84544	8.57809	YES	YES	1.8454e-05	1.8454e-05
A	Critical illness	A2_ALL_eur_leave_23andme	NK cells	ENSG00000243646	IL10RB	rs12053666	chr21	34618439	0.110412	0.826918	7.48942	YES	YES	9.95948e-07	9.95948e-07
A	Critical illness	A2_ALL_eur_leave_23andme	Activated naïve CD4+ T cells	ENSG00000243646	IL10RB	rs12053666	chr21	34618439	0.110412	0.826918	7.48942	YES	YES	0.00268145	0.00268145
A	Critical illness	A2_ALL_eur_leave_23andme	TH17 cells	ENSG00000243646	IL10RB	rs12053666	chr21	34618439	0.110412	0.826918	7.48942	NO	YES	1	0.0389128
A	Critical illness	A2_ALL_eur_leave_23andme	TFH cells	ENSG00000243646	IL10RB	rs12053666	chr21	34618439	0.110412	0.826918	7.48942	YES	YES	0.0162418	0.0143373
A	Critical illness	A2_ALL_eur_leave_23andme	TH1 cells	ENSG00000243646	IL10RB	rs12053666	chr21	34618439	0.110412	0.826918	7.48942	YES	YES	0.023391	0.023391
A	Critical illness	A2_ALL_eur_leave_23andme	TFH cells	ENSG00000159110	IFNAR2	rs2248420	chr21	34605778	0.112154	0.824196	7.3488	YES	YES	2.10693e-07	2.10693e-07
A	Critical illness	A2_ALL_eur_leave_ukbb_23andme	Non-classical monocytes	ENSG00000089127	OAS1	rs10774671	chr12	113357193	0.0358371	0.964111	26.9026	YES	YES	2.85501e-06	1.77067e-07
A	Critical illness	A2_ALL_eur_leave_ukbb_23andme	TH1/17 cells	ENSG00000243646	IL10RB	rs9976829	chr21	34614834	0.00693867	0.558913	80.5504	YES	YES	0.0204449	0.0106466
A	Critical illness	A2_ALL_eur_leave_ukbb_23andme	Classical monocytes	ENSG00000159110	IFNAR2	rs9976829	chr21	34614834	0.00693867	0.558913	80.5504	YES	YES	0.00832873	0.00646458
A	Critical illness	A2_ALL_eur_leave_ukbb_23andme	Naïve TREG cells	ENSG00000159110	IFNAR2	rs9976829	chr21	34614834	0.00693867	0.558913	80.5504	YES	YES	1.12572e-12	8.83063e-13
A	Critical illness	A2_ALL_eur_leave_ukbb_23andme	Naïve CD4+ T cells	ENSG00000159110	IFNAR2	rs2252639	chr21	34617729	0.00711269	0.549223	77.2174	YES	YES	4.06886e-05	1.90462e-05
A	Critical illness	A2_ALL_eur_leave_ukbb_23andme	Naïve CD8+ T cells	ENSG00000159110	IFNAR2	rs2252639	chr21	34617729	0.00711269	0.549223	77.2174	YES	YES	2.89089e-06	2.89089e-06
A	Critical illness	A2_ALL_eur_leave_ukbb_23andme	Naïve CD4+ T cells	ENSG00000243646	IL10RB	rs2252639	chr21	34617729	0.00711269	0.549223	77.2174	YES	YES	0.00170057	0.00170057
A	Critical illness	A2_ALL_eur_leave_ukbb_23andme	TH2 cells	ENSG00000243646	IL10RB	rs2252639	chr21	34617729	0.00711269	0.549223	77.2174	YES	YES	0.0112442	0.00516246
A	Critical illness	A2_ALL_eur_leave_ukbb_23andme	Naïve CD8+ T cells	ENSG00000243646	IL10RB	rs2252639	chr21	34617729	0.00711269	0.549223	77.2174	YES	YES	0.00360405	0.00163072
A	Critical illness	A2_ALL_eur_leave_ukbb_23andme	Non-classical monocytes	ENSG00000159110	IFNAR2	rs2252639	chr21	34617729	0.00711269	0.549223	77.2174	YES	YES	0.0103914	0.0101508
A	Critical illness	A2_ALL_eur_leave_ukbb_23andme	Activated naïve CD8+ T cells	ENSG00000243646	IL10RB	rs2252639	chr21	34617729	0.00711269	0.549223	77.2174	YES	YES	0.000290773	2.88481e-05
A	Critical illness	A2_ALL_eur_leave_ukbb_23andme	TFH cells	ENSG00000159110	IFNAR2	rs2252639	chr21	34617729	0.00711269	0.549223	77.2174	YES	YES	3.95695e-07	2.10693e-07
A	Critical illness	A2_ALL_eur_leave_ukbb_23andme	TH1 cells	ENSG00000159110	IFNAR2	rs2252639	chr21	34617729	0.00711269	0.549223	77.2174	YES	YES	2.93567e-07	2.49532e-07
A	Critical illness	A2_ALL_eur_leave_ukbb_23andme	TH2 cells	ENSG00000159110	IFNAR2	rs2252639	chr21	34617729	0.00711269	0.549223	77.2174	YES	YES	8.79803e-08	5.86279e-08
A	Critical illness	A2_ALL_eur_leave_ukbb_23andme	TH17 cells	ENSG00000159110	IFNAR2	rs2252639	chr21	34617729	0.00711269	0.549223	77.2174	YES	YES	8.88412e-13	8.88412e-13
A	Critical illness	A2_ALL_eur_leave_ukbb_23andme	TH1/17 cells	ENSG00000159110	IFNAR2	rs2252639	chr21	34617729	0.00711269	0.549223	77.2174	YES	YES	3.2198e-12	3.15311e-12
A	Critical illness	A2_ALL_eur_leave_ukbb_23andme	Memory TREG cells	ENSG00000159110	IFNAR2	rs2252639	chr21	34617729	0.00711269	0.549223	77.2174	YES	YES	4.4773e-14	4.4773e-14
A	Critical illness	A2_ALL_eur_leave_ukbb_23andme	Activated naïve CD4+ T cells	ENSG00000159110	IFNAR2	rs2834164	chr21	34621948	0.00729961	0.538815	73.8142	YES	YES	0.00998632	0.00998632
A	Critical illness	A2_ALL_eur_leave_ukbb_23andme	Naïve B cells	ENSG00000159110	IFNAR2	rs2284550	chr21	34618285	0.00754294	0.525267	69.6368	YES	YES	0.00107994	1.8454e-05
A	Critical illness	A2_ALL_leave_23andme	TH1 cells	ENSG00000159110	IFNAR2	rs2252639	chr21	34617729	0.0142729	0.984412	68.9708	YES	YES	2.93567e-07	2.49532e-07
A	Critical illness	A2_ALL_leave_23andme	Naïve CD4+ T cells	ENSG00000243646	IL10RB	rs2252639	chr21	34617729	0.0142729	0.984412	68.9708	YES	YES	0.00170057	0.00170057
A	Critical illness	A2_ALL_leave_23andme	Naïve CD8+ T cells	ENSG00000159110	IFNAR2	rs2252639	chr21	34617729	0.0142729	0.984412	68.9708	YES	YES	2.89089e-06	2.89089e-06
A	Critical illness	A2_ALL_leave_23andme	Memory TREG cells	ENSG00000159110	IFNAR2	rs2252639	chr21	34617729	0.0142729	0.984412	68.9708	YES	YES	4.4773e-14	4.4773e-14
A	Critical illness	A2_ALL_leave_23andme	Non-classical monocytes	ENSG00000089127	OAS1	rs10774671	chr12	113357193	0.0157274	0.984243	62.5813	YES	YES	2.85501e-06	1.77067e-07
A	Critical illness	A2_ALL_leave_23andme	Naïve TREG cells	ENSG00000159110	IFNAR2	rs9976829	chr21	34614834	0.0238864	0.973971	40.7751	YES	YES	1.12572e-12	8.83063e-13
A	Critical illness	A2_ALL_leave_23andme	Activated naïve CD4+ T cells	ENSG00000159110	IFNAR2	rs2834164	chr21	34621948	0.0434237	0.952751	21.9408	YES	YES	0.00998632	0.00998632
A	Critical illness	A2_ALL_leave_23andme	TH17 cells	ENSG00000111331	OAS3	rs7310667	chr12	113392182	0.0619765	0.937911	15.1333	NO	YES	1	0.0171499
A	Critical illness	A2_ALL_leave_23andme	Naïve CD4+ T cells	ENSG00000159110	IFNAR2	rs12482556	chr21	34602934	0.0752402	0.918195	12.2035	YES	YES	1.90462e-05	1.90462e-05
A	Critical illness	A2_ALL_leave_23andme	Classical monocytes	ENSG00000159110	IFNAR2	rs12482556	chr21	34602934	0.0752402	0.918195	12.2035	YES	YES	0.00646458	0.00646458
A	Critical illness	A2_ALL_leave_23andme	TH2 cells	ENSG00000159110	IFNAR2	rs12482556	chr21	34602934	0.0752402	0.918195	12.2035	YES	YES	5.86279e-08	5.86279e-08
A	Critical illness	A2_ALL_leave_23andme	TH1 cells	ENSG00000243646	IL10RB	rs12053666	chr21	34618439	0.145523	0.84186	5.78505	YES	YES	0.023391	0.023391
A	Critical illness	A2_ALL_leave_23andme	NK cells	ENSG00000243646	IL10RB	rs12053666	chr21	34618439	0.145523	0.84186	5.78505	YES	YES	9.95948e-07	9.95948e-07
A	Critical illness	A2_ALL_leave_23andme	TFH cells	ENSG00000159110	IFNAR2	rs2248420	chr21	34605778	0.147168	0.840074	5.70826	YES	YES	2.10693e-07	2.10693e-07
A	Critical illness	A2_ALL_leave_UKBB_23andme	Non-classical monocytes	ENSG00000089127	OAS1	rs10774671	chr12	113357193	0.0280039	0.971975	34.7086	YES	YES	2.85501e-06	1.77067e-07
A	Critical illness	A2_ALL_leave_UKBB_23andme	Naïve CD4+ T cells	ENSG00000243646	IL10RB	rs2834161	chr21	34620207	0.0157248	0.96674	61.4785	YES	YES	0.00170057	0.00170057
A	Critical illness	A2_ALL_leave_UKBB_23andme	TH2 cells	ENSG00000243646	IL10RB	rs2834161	chr21	34620207	0.0157248	0.96674	61.4785	YES	YES	0.0112442	0.00516246
A	Critical illness	A2_ALL_leave_UKBB_23andme	Naïve CD8+ T cells	ENSG00000159110	IFNAR2	rs2834161	chr21	34620207	0.0157248	0.96674	61.4785	YES	YES	2.89089e-06	2.89089e-06
A	Critical illness	A2_ALL_leave_UKBB_23andme	Naïve CD8+ T cells	ENSG00000243646	IL10RB	rs2834161	chr21	34620207	0.0157248	0.96674	61.4785	YES	YES	0.00360405	0.00163072
A	Critical illness	A2_ALL_leave_UKBB_23andme	Non-classical monocytes	ENSG00000159110	IFNAR2	rs2834161	chr21	34620207	0.0157248	0.96674	61.4785	YES	YES	0.0103914	0.0101508
A	Critical illness	A2_ALL_leave_UKBB_23andme	TH1 cells	ENSG00000159110	IFNAR2	rs2834161	chr21	34620207	0.0157248	0.96674	61.4785	YES	YES	2.93567e-07	2.49532e-07
A	Critical illness	A2_ALL_leave_UKBB_23andme	TH17 cells	ENSG00000159110	IFNAR2	rs2834161	chr21	34620207	0.0157248	0.96674	61.4785	YES	YES	8.88412e-13	8.88412e-13
A	Critical illness	A2_ALL_leave_UKBB_23andme	TH1/17 cells	ENSG00000159110	IFNAR2	rs2834161	chr21	34620207	0.0157248	0.96674	61.4785	YES	YES	3.2198e-12	3.15311e-12
A	Critical illness	A2_ALL_leave_UKBB_23andme	Memory TREG cells	ENSG00000159110	IFNAR2	rs2834161	chr21	34620207	0.0157248	0.96674	61.4785	YES	YES	4.4773e-14	4.4773e-14
A	Critical illness	A2_ALL_leave_UKBB_23andme	Naïve TREG cells	ENSG00000159110	IFNAR2	rs9976829	chr21	34614834	0.0183437	0.961376	52.409	YES	YES	1.12572e-12	8.83063e-13
A	Critical illness	A2_ALL_leave_UKBB_23andme	Activated naïve CD4+ T cells	ENSG00000159110	IFNAR2	rs2834164	chr21	34621948	0.0244527	0.948862	38.8039	YES	YES	0.00998632	0.00998632
A	Critical illness	A2_ALL_leave_UKBB_23andme	TH17 cells	ENSG00000111331	OAS3	rs7310667	chr12	113392182	0.116913	0.883	7.55264	NO	YES	1	0.0171499
A	Critical illness	A2_ALL_leave_UKBB_23andme	TH1/17 cells	ENSG00000243646	IL10RB	rs12482556	chr21	34602934	0.0571022	0.881984	15.4457	YES	YES	0.0167397	0.0106466
A	Critical illness	A2_ALL_leave_UKBB_23andme	Classical monocytes	ENSG00000159110	IFNAR2	rs12482556	chr21	34602934	0.0571022	0.881984	15.4457	YES	YES	0.00646458	0.00646458
A	Critical illness	A2_ALL_leave_UKBB_23andme	Naïve CD4+ T cells	ENSG00000159110	IFNAR2	rs12482556	chr21	34602934	0.0571022	0.881984	15.4457	YES	YES	1.90462e-05	1.90462e-05
A	Critical illness	A2_ALL_leave_UKBB_23andme	TH2 cells	ENSG00000159110	IFNAR2	rs12482556	chr21	34602934	0.0571022	0.881984	15.4457	YES	YES	5.86279e-08	5.86279e-08
A	Critical illness	A2_ALL_leave_UKBB_23andme	Activated naïve CD8+ T cells	ENSG00000243646	IL10RB	rs12482556	chr21	34602934	0.0571022	0.881984	15.4457	YES	YES	0.000171292	2.88481e-05
A	Critical illness	A2_ALL_leave_UKBB_23andme	TFH cells	ENSG00000159110	IFNAR2	rs2248420	chr21	34605778	0.0973549	0.799532	8.21255	YES	YES	2.10693e-07	2.10693e-07
A	Critical illness	A2_ALL_leave_UKBB_23andme	Activated naïve CD4+ T cells	ENSG00000243646	IL10RB	rs12053666	chr21	34618439	0.102227	0.789551	7.7235	YES	YES	0.00268145	0.00268145
A	Critical illness	A2_ALL_leave_UKBB_23andme	TH17 cells	ENSG00000243646	IL10RB	rs12053666	chr21	34618439	0.102227	0.789551	7.7235	NO	YES	1	0.0389128
A	Critical illness	A2_ALL_leave_UKBB_23andme	TFH cells	ENSG00000243646	IL10RB	rs12053666	chr21	34618439	0.102227	0.789551	7.7235	YES	YES	0.0162418	0.0143373
A	Critical illness	A2_ALL_leave_UKBB_23andme	TH1 cells	ENSG00000243646	IL10RB	rs12053666	chr21	34618439	0.102227	0.789551	7.7235	YES	YES	0.023391	0.023391
A	Critical illness	A2_ALL_leave_UKBB_23andme	NK cells	ENSG00000243646	IL10RB	rs12053666	chr21	34618439	0.102227	0.789551	7.7235	YES	YES	9.95948e-07	9.95948e-07
A	Critical illness	A2_ALL_leave_UKBB_23andme	Naïve B cells	ENSG00000159110	IFNAR2	rs9975738	chr21	34602246	0.10246	0.789073	7.70125	YES	YES	1.8454e-05	1.8454e-05
B	Hospitalization	B1_ALL_eur_leave_23andme	Activated naïve CD4+ T cells	ENSG00000163820	FYCO1	rs9824651	chr3	46108285	0.0139382	0.620012	44.4829	YES	YES	0.0201522	0.0125378
B	Hospitalization	B1_ALL_eur_leave_23andme	Activated naïve CD8+ T cells	ENSG00000163820	FYCO1	rs67937868	chr3	46049827	0.0173995	0.531741	30.5608	NO	YES	1	0.00372026
B	Hospitalization	B1_ALL_eur_leave_23andme	TFH cells	ENSG00000172215	CXCR6	rs72893671	chr3	45850783	0.0184154	0.505831	27.4678	NO	YES	1	0.0156008
B	Hospitalization	B1_ALL_leave_UKBB_23andme	Activated naïve CD4+ T cells	ENSG00000163820	FYCO1	rs13433997	chr3	46049765	0.0255306	0.967359	37.8902	NO	YES	1	0.0125378
B	Hospitalization	B1_ALL_leave_UKBB_23andme	TFH cells	ENSG00000172215	CXCR6	rs72893671	chr3	45850783	0.152987	0.805745	5.26676	NO	YES	1	0.0156008
B	Hospitalization	B2_ALL_eur_leave_23andme	Memory TREG cells	ENSG00000159110	IFNAR2	rs2252639	chr21	34617729	0.00927099	0.990713	106.862	YES	YES	4.4773e-14	4.4773e-14
B	Hospitalization	B2_ALL_eur_leave_23andme	Naïve CD4+ T cells	ENSG00000243646	IL10RB	rs2252639	chr21	34617729	0.00927099	0.990713	106.862	YES	YES	0.00170057	0.00170057
B	Hospitalization	B2_ALL_eur_leave_23andme	Naïve CD8+ T cells	ENSG00000159110	IFNAR2	rs2252639	chr21	34617729	0.00927099	0.990713	106.862	YES	YES	2.89089e-06	2.89089e-06
B	Hospitalization	B2_ALL_eur_leave_23andme	Naïve TREG cells	ENSG00000159110	IFNAR2	rs9976829	chr21	34614834	0.0230377	0.976924	42.4054	YES	YES	1.12572e-12	8.83063e-13
B	Hospitalization	B2_ALL_eur_leave_23andme	Naïve CD4+ T cells	ENSG00000159110	IFNAR2	rs12482556	chr21	34602934	0.0311265	0.968822	31.1253	YES	YES	1.90462e-05	1.90462e-05
B	Hospitalization	B2_ALL_eur_leave_23andme	TH2 cells	ENSG00000159110	IFNAR2	rs12482556	chr21	34602934	0.0311265	0.968822	31.1253	YES	YES	5.86279e-08	5.86279e-08
B	Hospitalization	B2_ALL_eur_leave_23andme	Classical monocytes	ENSG00000159110	IFNAR2	rs12482556	chr21	34602934	0.0311265	0.968822	31.1253	YES	YES	0.00646458	0.00646458
B	Hospitalization	B2_ALL_eur_leave_23andme	Non-classical monocytes	ENSG00000089127	OAS1	rs10774671	chr12	113357193	0.0330415	0.96079	29.0783	YES	YES	2.85501e-06	1.77067e-07
B	Hospitalization	B2_ALL_eur_leave_23andme	TH17 cells	ENSG00000111331	OAS3	rs7310667	chr12	113392182	0.076913	0.908969	11.8181	NO	YES	1	0.0171499
B	Hospitalization	B2_ALL_eur_leave_23andme	Naïve B cells	ENSG00000135144	DTX1	rs2010604	chr12	113408208	0.0930851	0.889867	9.55971	YES	YES	0.0449885	0.0449885
B	Hospitalization	B2_ALL_eur_leave_23andme	Naïve CD4+ T cells	ENSG00000111331	OAS3	rs1293765	chr12	113425493	0.109419	0.870573	7.95632	YES	YES	9.86751e-05	9.4054e-05
B	Hospitalization	B2_ALL_eur_leave_23andme	TFH cells	ENSG00000111331	OAS3	rs1293765	chr12	113425493	0.109419	0.870573	7.95632	YES	YES	0.0105064	0.00615011
B	Hospitalization	B2_ALL_eur_leave_23andme	TH2 cells	ENSG00000111331	OAS3	rs1293765	chr12	113425493	0.109419	0.870573	7.95632	YES	YES	0.0373724	0.0159435
B	Hospitalization	B2_ALL_eur_leave_23andme	TH1/17 cells	ENSG00000111331	OAS3	rs1293765	chr12	113425493	0.109419	0.870573	7.95632	YES	YES	0.00248865	0.000247193
B	Hospitalization	B2_ALL_eur_leave_23andme	Naïve TREG cells	ENSG00000111331	OAS3	rs1293765	chr12	113425493	0.109419	0.870573	7.95632	YES	YES	0.00225495	0.000348467
B	Hospitalization	B2_ALL_eur_leave_23andme	Naïve CD8+ T cells	ENSG00000111331	OAS3	rs1293765	chr12	113425493	0.109419	0.870573	7.95632	YES	YES	2.02755e-05	2.02755e-05
B	Hospitalization	B2_ALL_eur_leave_ukbb_23andme	Memory TREG cells	ENSG00000159110	IFNAR2	rs2252639	chr21	34617729	0.0090089	0.990793	109.979	YES	YES	4.4773e-14	4.4773e-14
B	Hospitalization	B2_ALL_eur_leave_ukbb_23andme	Naïve CD8+ T cells	ENSG00000159110	IFNAR2	rs2252639	chr21	34617729	0.0090089	0.990793	109.979	YES	YES	2.89089e-06	2.89089e-06
B	Hospitalization	B2_ALL_eur_leave_ukbb_23andme	Naïve CD4+ T cells	ENSG00000243646	IL10RB	rs2252639	chr21	34617729	0.0090089	0.990793	109.979	YES	YES	0.00170057	0.00170057
B	Hospitalization	B2_ALL_eur_leave_ukbb_23andme	Naïve TREG cells	ENSG00000159110	IFNAR2	rs9976829	chr21	34614834	0.0170381	0.982606	57.6711	YES	YES	1.12572e-12	8.83063e-13
B	Hospitalization	B2_ALL_eur_leave_ukbb_23andme	Classical monocytes	ENSG00000159110	IFNAR2	rs12482556	chr21	34602934	0.035524	0.963755	27.1297	YES	YES	0.00646458	0.00646458
B	Hospitalization	B2_ALL_eur_leave_ukbb_23andme	Naïve CD4+ T cells	ENSG00000159110	IFNAR2	rs12482556	chr21	34602934	0.035524	0.963755	27.1297	YES	YES	1.90462e-05	1.90462e-05
B	Hospitalization	B2_ALL_eur_leave_ukbb_23andme	TH2 cells	ENSG00000159110	IFNAR2	rs12482556	chr21	34602934	0.035524	0.963755	27.1297	YES	YES	5.86279e-08	5.86279e-08
B	Hospitalization	B2_ALL_eur_leave_ukbb_23andme	Non-classical monocytes	ENSG00000089127	OAS1	rs10774671	chr12	113357193	0.103114	0.896605	8.69526	YES	YES	2.85501e-06	1.77067e-07
B	Hospitalization	B2_ALL_leave_23andme	Naïve CD4+ T cells	ENSG00000159110	IFNAR2	rs12482556	chr21	34602934	0.0115848	0.988412	85.3196	YES	YES	1.90462e-05	1.90462e-05
B	Hospitalization	B2_ALL_leave_23andme	Classical monocytes	ENSG00000159110	IFNAR2	rs12482556	chr21	34602934	0.0115848	0.988412	85.3196	YES	YES	0.00646458	0.00646458
B	Hospitalization	B2_ALL_leave_23andme	TH2 cells	ENSG00000159110	IFNAR2	rs12482556	chr21	34602934	0.0115848	0.988412	85.3196	YES	YES	5.86279e-08	5.86279e-08
B	Hospitalization	B2_ALL_leave_23andme	Naïve TREG cells	ENSG00000159110	IFNAR2	rs9976829	chr21	34614834	0.018917	0.981078	51.8622	YES	YES	1.12572e-12	8.83063e-13
B	Hospitalization	B2_ALL_leave_23andme	Naïve CD4+ T cells	ENSG00000243646	IL10RB	rs2252639	chr21	34617729	0.0214605	0.978534	45.597	YES	YES	0.00170057	0.00170057
B	Hospitalization	B2_ALL_leave_23andme	Naïve CD8+ T cells	ENSG00000159110	IFNAR2	rs2252639	chr21	34617729	0.0214605	0.978534	45.597	YES	YES	2.89089e-06	2.89089e-06
B	Hospitalization	B2_ALL_leave_23andme	Memory TREG cells	ENSG00000159110	IFNAR2	rs2252639	chr21	34617729	0.0214605	0.978534	45.597	YES	YES	4.4773e-14	4.4773e-14
B	Hospitalization	B2_ALL_leave_23andme	TH1 cells	ENSG00000073969	NSF	rs1819040	chr17	44219831	0.0831035	0.916889	11.0331	NO	YES	1	0.0201535
B	Hospitalization	B2_ALL_leave_23andme	Non-classical monocytes	ENSG00000089127	OAS1	rs10774671	chr12	113357193	0.0107125	0.807709	75.3988	YES	YES	2.85501e-06	1.77067e-07
B	Hospitalization	B2_ALL_leave_23andme	Naïve CD4+ T cells	ENSG00000111331	OAS3	rs7310667	chr12	113392182	0.0198647	0.656684	33.0579	YES	YES	0.00751758	9.4054e-05
B	Hospitalization	B2_ALL_leave_23andme	TH1/17 cells	ENSG00000111331	OAS3	rs7310667	chr12	113392182	0.0198647	0.656684	33.0579	YES	YES	0.0265457	0.000247193
B	Hospitalization	B2_ALL_leave_23andme	Naïve TREG cells	ENSG00000111331	OAS3	rs7310667	chr12	113392182	0.0198647	0.656684	33.0579	YES	YES	0.0165588	0.000348467
B	Hospitalization	B2_ALL_leave_23andme	Naïve CD8+ T cells	ENSG00000111331	OAS3	rs7310667	chr12	113392182	0.0198647	0.656684	33.0579	YES	YES	0.00418611	2.02755e-05
B	Hospitalization	B2_ALL_leave_23andme	TFH cells	ENSG00000111331	OAS3	rs7310667	chr12	113392182	0.0198647	0.656684	33.0579	NO	YES	1	0.00615011
B	Hospitalization	B2_ALL_leave_23andme	TH2 cells	ENSG00000111331	OAS3	rs7310667	chr12	113392182	0.0198647	0.656684	33.0579	NO	YES	1	0.0159435
B	Hospitalization	B2_ALL_leave_23andme	TH17 cells	ENSG00000111331	OAS3	rs7310667	chr12	113392182	0.0198647	0.656684	33.0579	NO	YES	1	0.0171499
B	Hospitalization	B2_ALL_leave_23andme	Naïve B cells	ENSG00000135144	DTX1	rs3937434	chr12	113406196	0.0252786	0.567346	22.4437	NO	YES	1	0.0449885
B	Hospitalization	B2_ALL_leave_UKBB_23andme	Classical monocytes	ENSG00000159110	IFNAR2	rs12482556	chr21	34602934	0.0138943	0.985944	70.9606	YES	YES	0.00646458	0.00646458
B	Hospitalization	B2_ALL_leave_UKBB_23andme	Naïve CD4+ T cells	ENSG00000159110	IFNAR2	rs12482556	chr21	34602934	0.0138943	0.985944	70.9606	YES	YES	1.90462e-05	1.90462e-05
B	Hospitalization	B2_ALL_leave_UKBB_23andme	TH2 cells	ENSG00000159110	IFNAR2	rs12482556	chr21	34602934	0.0138943	0.985944	70.9606	YES	YES	5.86279e-08	5.86279e-08
B	Hospitalization	B2_ALL_leave_UKBB_23andme	Naïve CD8+ T cells	ENSG00000159110	IFNAR2	rs2252639	chr21	34617729	0.0183463	0.981444	53.4954	YES	YES	2.89089e-06	2.89089e-06
B	Hospitalization	B2_ALL_leave_UKBB_23andme	Naïve CD4+ T cells	ENSG00000243646	IL10RB	rs2252639	chr21	34617729	0.0183463	0.981444	53.4954	YES	YES	0.00170057	0.00170057
B	Hospitalization	B2_ALL_leave_UKBB_23andme	Memory TREG cells	ENSG00000159110	IFNAR2	rs2252639	chr21	34617729	0.0183463	0.981444	53.4954	YES	YES	4.4773e-14	4.4773e-14
B	Hospitalization	B2_ALL_leave_UKBB_23andme	Naïve TREG cells	ENSG00000159110	IFNAR2	rs9976829	chr21	34614834	0.0226895	0.977054	43.062	YES	YES	1.12572e-12	8.83063e-13
B	Hospitalization	B2_ALL_leave_UKBB_23andme	Non-classical monocytes	ENSG00000089127	OAS1	rs10774671	chr12	113357193	0.0251681	0.97442	38.7165	YES	YES	2.85501e-06	1.77067e-07
C	Infection risk	C2_ALL_eur_leave_23andme	Non-classical monocytes	ENSG00000089127	OAS1	rs10774671	chr12	113357193	0.0693771	0.92978	13.4018	YES	YES	2.85501e-06	1.77067e-07
C	Infection risk	C2_ALL_eur_leave_23andme	TH17 cells	ENSG00000111331	OAS3	rs7310667	chr12	113392182	0.0877297	0.911207	10.3865	NO	YES	1	0.0171499
C	Infection risk	C2_ALL_eur_leave_23andme	TH2 cells	ENSG00000144815	NXPE3	rs11924013	chr3	101366698	0.090633	0.909343	10.0332	NO	YES	1	0.045285
C	Infection risk	C2_ALL_eur_leave_23andme	TH17 cells	ENSG00000144815	NXPE3	rs11924013	chr3	101366698	0.090633	0.909343	10.0332	NO	YES	1	0.0344438
C	Infection risk	C2_ALL_eur_leave_ukbb_23andme	Non-classical monocytes	ENSG00000089127	OAS1	rs10774671	chr12	113357193	0.116783	0.876731	7.50736	YES	YES	2.85501e-06	1.77067e-07
C	Infection risk	C2_ALL_leave_23andme	Non-classical monocytes	ENSG00000089127	OAS1	rs10774671	chr12	113357193	0.00854094	0.991286	116.063	YES	YES	2.85501e-06	1.77067e-07
C	Infection risk	C2_ALL_leave_23andme	TH17 cells	ENSG00000111331	OAS3	rs7310667	chr12	113392182	0.0423388	0.956877	22.6005	NO	YES	1	0.0171499
C	Infection risk	C2_ALL_leave_23andme	TH17 cells	ENSG00000144815	NXPE3	rs11924013	chr3	101366698	0.161109	0.838848	5.20671	NO	YES	1	0.0344438
C	Infection risk	C2_ALL_leave_23andme	TH2 cells	ENSG00000144815	NXPE3	rs11924013	chr3	101366698	0.161109	0.838848	5.20671	NO	YES	1	0.045285
C	Infection risk	C2_ALL_leave_23andme	Naïve B cells	ENSG00000135144	DTX1	rs2010604	chr12	113408208	0.160048	0.837039	5.22993	YES	YES	0.0449885	0.0449885
C	Infection risk	C2_ALL_leave_UKBB_23andme	Non-classical monocytes	ENSG00000089127	OAS1	rs10774671	chr12	113357193	0.0184708	0.960657	52.0095	YES	YES	2.85501e-06	1.77067e-07
C	Infection risk	C2_ALL_leave_UKBB_23andme	Naïve CD8+ T cells	ENSG00000111331	OAS3	rs10774679	chr12	113374748	0.0316697	0.933309	29.4701	YES	YES	0.0311072	0.0159502
C	Infection risk	C2_ALL_leave_UKBB_23andme	TFH cells	ENSG00000111331	OAS3	rs10735079	chr12	113380008	0.0570587	0.880705	15.4351	NO	YES	1	0.00773955
C	Infection risk	C2_ALL_leave_UKBB_23andme	Naïve TREG cells	ENSG00000111331	OAS3	rs10735079	chr12	113380008	0.0570587	0.880705	15.4351	NO	YES	1	0.000348467
C	Infection risk	C2_ALL_leave_UKBB_23andme	Naïve B cells	ENSG00000135144	DTX1	rs10735079	chr12	113380008	0.0570587	0.880705	15.4351	NO	YES	1	0.0449885
