# Supplementary material for: COVID-19 genetic risk variants are associated with expression of multiple genes in diverse immune cell types
Source: Nat Commun. 2021 Nov 19;12:6760. doi: 10.1038/s41467-021-26888-3 (PMC8604964; doi:10.1038/s41467-021-26888-3)
Supplement: Supplementary file 7 — Supplementary Data 4 [file 41467_2021_26888_MOESM7_ESM.xlsx]

## Sheet: Supplementary Data 4
Supplementary Data 4. TWAS analysis using S-PrediXcan.
zscore	Z score of S-PrediXcan’s association result
effect_size	Change in the phenotype when there is a change of 1 standard deviation in the predicted expression
pvalue	Significance of the association between predicted expression level and phenotype
var_g	Variance of gene expression
pred_perf_r2	Cross-validated r2 in the training set between observed and predicted expression level
pred_perf_pval	P value of the correlation between predicted and observed expression
pred_perf_qval	Q value of the correlation between predicted and observed expression
n_snps_used	Number of variants used from GWAS summary statistics in S-PrediXcan analysis
n_snps_in_cov	Number of variants in the covariance matrix
n_snps_in_model	Number of variants in the prediction model
model	Immune cell type tested
COVID-19 GWAS phenotype	Phenotype description	Meta-analysis dataset	Ensembl ID	Gene ID	zscore	effect_size	pvalue	var_g	pred_perf_r2	pred_perf_pval	pred_perf_qval	n_snps_used	n_snps_in_cov	n_snps_in_model	model
A	Critical illness	A2_ALL_leave_23andme	ENSG00000173585	CCR9	10.3183	0.629412	5.824e-25	0.0675234	0.134159	0.00889489	0.0129708	9	10	10	Naïve TREG cells
A	Critical illness	A2_ALL_eur_leave_23andme	ENSG00000173585	CCR9	10.1149	0.67524	4.74531e-24	0.0675234	0.134159	0.00889489	0.0129708	9	10	10	Naïve TREG cells
A	Critical illness	A2_ALL_leave_UKBB_23andme	ENSG00000173585	CCR9	9.78727	0.620737	1.27695e-22	0.0675234	0.134159	0.00889489	0.0129708	9	10	10	Naïve TREG cells
A	Critical illness	A2_ALL_eur_leave_ukbb_23andme	ENSG00000173585	CCR9	9.56871	0.67026	1.08248e-21	0.0675234	0.134159	0.00889489	0.0129708	9	10	10	Naïve TREG cells
A	Critical illness	A2_ALL_leave_23andme	ENSG00000243646	IL10RB	7.71079	0.105947	1.25037e-14	1.87731	0.0935849	0.0147574	0.0202235	11	11	11	Activated naïve CD4+ T cells
A	Critical illness	A2_ALL_leave_23andme	ENSG00000243646	IL10RB	7.56618	0.0809031	3.84355e-14	2.85607	0.20379	0.000204407	0.000638333	19	27	27	TH17 cells
A	Critical illness	A2_ALL_leave_UKBB_23andme	ENSG00000089127	OAS1	-7.38428	-0.0096211	1.53282e-13	198.553	0.110482	0.00777794	0.0123358	2	3	3	Non-classical monocytes
A	Critical illness	A2_ALL_leave_23andme	ENSG00000159110	IFNAR2	-7.29791	-0.0330848	2.92263e-13	15.9022	0.397262	3.10433e-08	2.92783e-07	5	5	5	Naïve TREG cells
A	Critical illness	A2_ALL_leave_23andme	ENSG00000159110	IFNAR2	-7.28149	-0.0522172	3.30165e-13	6.41527	0.286009	1.82308e-05	9.82525e-05	4	5	5	TH1 cells
A	Critical illness	A2_ALL_eur_leave_ukbb_23andme	ENSG00000089127	OAS1	-7.16839	-0.0101358	7.58822e-13	198.553	0.110482	0.00777794	0.0123358	2	3	3	Non-classical monocytes
A	Critical illness	A2_ALL_leave_23andme	ENSG00000243646	IL10RB	7.12906	0.0366165	1.01055e-12	14.2833	0.431649	3.72404e-09	4.70965e-08	5	5	5	NK cells
A	Critical illness	A2_ALL_leave_UKBB_23andme	ENSG00000243646	IL10RB	7.12663	0.103102	1.02859e-12	1.87731	0.0935849	0.0147574	0.0202235	11	11	11	Activated naïve CD4+ T cells
A	Critical illness	A2_ALL_leave_23andme	ENSG00000089127	OAS1	-7.05625	-0.00874753	1.71056e-12	198.553	0.110482	0.00777794	0.0123358	2	3	3	Non-classical monocytes
A	Critical illness	A2_ALL_eur_leave_23andme	ENSG00000243646	IL10RB	7.04503	0.107195	1.85424e-12	1.87731	0.0935849	0.0147574	0.0202235	11	11	11	Activated naïve CD4+ T cells
A	Critical illness	A2_ALL_eur_leave_23andme	ENSG00000243646	IL10RB	7.0376	0.0827873	1.95576e-12	3.12191	0.20379	0.000204407	0.000638333	24	27	27	TH17 cells
A	Critical illness	A2_ALL_leave_UKBB_23andme	ENSG00000243646	IL10RB	6.98424	0.0782892	2.86408e-12	2.85607	0.20379	0.000204407	0.000638333	19	27	27	TH17 cells
A	Critical illness	A2_ALL_eur_leave_23andme	ENSG00000159110	IFNAR2	-6.81002	-0.0534945	9.7584e-12	6.41527	0.286009	1.82308e-05	9.82525e-05	4	5	5	TH1 cells
A	Critical illness	A2_ALL_eur_leave_23andme	ENSG00000243646	IL10RB	6.80107	0.0386711	1.03845e-11	14.2833	0.431649	3.72404e-09	4.70965e-08	5	5	5	NK cells
A	Critical illness	A2_ALL_eur_leave_23andme	ENSG00000089127	OAS1	-6.79643	-0.00906718	1.07247e-11	198.553	0.110482	0.00777794	0.0123358	2	3	3	Non-classical monocytes
A	Critical illness	A2_ALL_leave_23andme	ENSG00000159110	IFNAR2	-6.78805	-0.0195564	1.13658e-11	40.5681	0.391162	4.25075e-08	3.78299e-07	21	21	21	Memory TREG cells
A	Critical illness	A2_ALL_leave_UKBB_23andme	ENSG00000159110	IFNAR2	-6.69155	-0.0503198	2.20821e-11	6.41527	0.286009	1.82308e-05	9.82525e-05	4	5	5	TH1 cells
A	Critical illness	A2_ALL_eur_leave_23andme	ENSG00000159110	IFNAR2	-6.64961	-0.0327943	2.93877e-11	15.9022	0.397262	3.10433e-08	2.92783e-07	5	5	5	Naïve TREG cells
A	Critical illness	A2_ALL_leave_UKBB_23andme	ENSG00000159110	IFNAR2	-6.57364	-0.0311394	4.90991e-11	15.9022	0.397262	3.10433e-08	2.92783e-07	5	5	5	Naïve TREG cells
A	Critical illness	A2_ALL_leave_UKBB_23andme	ENSG00000243646	IL10RB	6.52633	0.0354092	6.73991e-11	14.2833	0.431649	3.72404e-09	4.70965e-08	5	5	5	NK cells
A	Critical illness	A2_ALL_leave_23andme	ENSG00000243646	IL10RB	6.45743	0.12428	1.06493e-10	0.999279	0.18868	0.000375093	0.000997865	6	6	6	Naïve CD4+ T cells
A	Critical illness	A2_ALL_eur_leave_ukbb_23andme	ENSG00000243646	IL10RB	6.40117	0.103904	1.54196e-10	1.87731	0.0935849	0.0147574	0.0202235	11	11	11	Activated naïve CD4+ T cells
A	Critical illness	A2_ALL_leave_23andme	ENSG00000159110	IFNAR2	-6.39338	-0.0377706	1.62256e-10	9.28098	0.348057	3.61386e-07	2.56883e-06	11	11	11	TFH cells
A	Critical illness	A2_ALL_eur_leave_ukbb_23andme	ENSG00000243646	IL10RB	6.38238	0.0793113	1.74362e-10	3.12191	0.20379	0.000204407	0.000638333	24	27	27	TH17 cells
A	Critical illness	A2_ALL_eur_leave_23andme	ENSG00000159110	IFNAR2	-6.33462	-0.0201001	2.37933e-10	40.5681	0.391162	4.25075e-08	3.78299e-07	21	21	21	Memory TREG cells
A	Critical illness	A2_ALL_eur_leave_23andme	ENSG00000243646	IL10RB	6.24525	0.132815	4.2313e-10	0.999279	0.18868	0.000375093	0.000997865	6	6	6	Naïve CD4+ T cells
A	Critical illness	A2_ALL_eur_leave_ukbb_23andme	ENSG00000159110	IFNAR2	-6.16899	-0.0513274	6.87297e-10	6.41527	0.286009	1.82308e-05	9.82525e-05	4	5	5	TH1 cells
A	Critical illness	A2_ALL_eur_leave_ukbb_23andme	ENSG00000243646	IL10RB	6.15692	0.0375201	7.41715e-10	14.2833	0.431649	3.72404e-09	4.70965e-08	5	5	5	NK cells
A	Critical illness	A2_ALL_leave_UKBB_23andme	ENSG00000159110	IFNAR2	-6.12303	-0.0184474	9.18147e-10	40.5681	0.391162	4.25075e-08	3.78299e-07	21	21	21	Memory TREG cells
A	Critical illness	A2_ALL_leave_UKBB_23andme	ENSG00000243646	IL10RB	6.02924	0.122098	1.64733e-09	0.999279	0.18868	0.000375093	0.000997865	6	6	6	Naïve CD4+ T cells
A	Critical illness	A2_ALL_leave_23andme	ENSG00000159110	IFNAR2	-5.89818	-0.0553605	3.67541e-09	4.34054	0.185772	0.000377317	0.00108768	10	12	12	Naïve B cells
A	Critical illness	A2_ALL_leave_23andme	ENSG00000243646	IL10RB	5.8503	0.0312375	4.9068e-09	10.0414	0.326258	1.01512e-06	6.34664e-06	50	58	58	TFH cells
A	Critical illness	A2_ALL_eur_leave_ukbb_23andme	ENSG00000159110	IFNAR2	-5.84137	-0.0302641	5.1772e-09	15.9022	0.397262	3.10433e-08	2.92783e-07	5	5	5	Naïve TREG cells
A	Critical illness	A2_ALL_leave_23andme	ENSG00000159110	IFNAR2	-5.8318	-0.0326675	5.48324e-09	12.0336	0.22279	9.40832e-05	0.000306039	35	42	42	Naïve CD8+ T cells
A	Critical illness	A2_ALL_leave_UKBB_23andme	ENSG00000159110	IFNAR2	-5.81005	-0.0358277	6.24529e-09	9.28098	0.348057	3.61386e-07	2.56883e-06	11	11	11	TFH cells
A	Critical illness	A2_ALL_eur_leave_ukbb_23andme	ENSG00000243646	IL10RB	5.79952	0.131552	6.65062e-09	0.999279	0.18868	0.000375093	0.000997865	6	6	6	Naïve CD4+ T cells
A	Critical illness	A2_ALL_eur_leave_23andme	ENSG00000159110	IFNAR2	-5.79281	-0.0372443	6.92205e-09	9.28098	0.348057	3.61386e-07	2.56883e-06	11	11	11	TFH cells
A	Critical illness	A2_ALL_leave_23andme	ENSG00000159110	IFNAR2	-5.75504	-0.030351	8.66227e-09	11.8232	0.149791	0.00172725	0.00357268	17	19	19	TH2 cells
A	Critical illness	A2_ALL_leave_23andme	ENSG00000159110	IFNAR2	-5.70446	-0.0203386	1.16711e-08	25.938	0.451547	1.64391e-09	2.06742e-08	31	38	38	TH17 cells
A	Critical illness	A2_ALL_leave_23andme	ENSG00000243646	IL10RB	5.63949	0.0675465	1.70552e-08	2.36378	0.140347	0.00270089	0.00555701	6	6	6	Activated naïve CD8+ T cells
A	Critical illness	A2_ALL_eur_leave_23andme	ENSG00000243646	IL10RB	5.61797	0.0319779	1.9321e-08	11.6823	0.326258	1.01512e-06	6.34664e-06	54	58	58	TFH cells
A	Critical illness	A2_ALL_eur_leave_ukbb_23andme	ENSG00000159110	IFNAR2	-5.60462	-0.018772	2.08717e-08	40.5681	0.391162	4.25075e-08	3.78299e-07	21	21	21	Memory TREG cells
A	Critical illness	A2_ALL_leave_UKBB_23andme	ENSG00000243646	IL10RB	5.54184	0.0310585	2.99307e-08	10.0414	0.326258	1.01512e-06	6.34664e-06	50	58	58	TFH cells
A	Critical illness	A2_ALL_leave_UKBB_23andme	ENSG00000159110	IFNAR2	-5.39267	-0.0536606	6.94169e-08	4.34054	0.185772	0.000377317	0.00108768	10	12	12	Naïve B cells
A	Critical illness	A2_ALL_eur_leave_ukbb_23andme	ENSG00000243646	IL10RB	5.38237	0.0330064	7.35128e-08	11.6823	0.326258	1.01512e-06	6.34664e-06	54	58	58	TFH cells
A	Critical illness	A2_ALL_leave_23andme	ENSG00000159110	IFNAR2	-5.31359	-0.0166647	1.07483e-07	33.4133	0.530266	1.98771e-11	4.48502e-10	41	53	53	TH1/17 cells
A	Critical illness	A2_ALL_eur_leave_23andme	ENSG00000159110	IFNAR2	-5.26357	-0.0208693	1.41284e-07	26.7207	0.451547	1.64391e-09	2.06742e-08	34	38	38	TH17 cells
A	Critical illness	A2_ALL_eur_leave_ukbb_23andme	ENSG00000172215	CXCR6	-5.21707	-0.178137	1.81777e-07	0.290234	0.159422	0.0033651	0.00630109	29	34	34	TFH cells
A	Critical illness	A2_ALL_eur_leave_23andme	ENSG00000159110	IFNAR2	-5.2106	-0.0300887	1.88231e-07	11.8232	0.149791	0.00172725	0.00357268	17	19	19	TH2 cells
A	Critical illness	A2_ALL_eur_leave_23andme	ENSG00000159110	IFNAR2	-5.1848	-0.0540309	2.16248e-07	4.39993	0.185772	0.000377317	0.00108768	11	12	12	Naïve B cells
A	Critical illness	A2_ALL_leave_UKBB_23andme	ENSG00000159110	IFNAR2	-5.17613	-0.0286411	2.26539e-07	11.8232	0.149791	0.00172725	0.00357268	17	19	19	TH2 cells
A	Critical illness	A2_ALL_eur_leave_23andme	ENSG00000243646	IL10RB	5.14053	0.067442	2.73969e-07	2.36378	0.140347	0.00270089	0.00555701	6	6	6	Activated naïve CD8+ T cells
A	Critical illness	A2_ALL_eur_leave_ukbb_23andme	ENSG00000159110	IFNAR2	-5.13936	-0.0346892	2.75677e-07	9.28098	0.348057	3.61386e-07	2.56883e-06	11	11	11	TFH cells
A	Critical illness	A2_ALL_leave_UKBB_23andme	ENSG00000159110	IFNAR2	-5.1293	-0.0190908	2.90819e-07	25.938	0.451547	1.64391e-09	2.06742e-08	31	38	38	TH17 cells
A	Critical illness	A2_ALL_leave_UKBB_23andme	ENSG00000159110	IFNAR2	-5.05904	-0.0300682	4.21383e-07	12.0336	0.22279	9.40832e-05	0.000306039	35	42	42	Naïve CD8+ T cells
A	Critical illness	A2_ALL_leave_UKBB_23andme	ENSG00000243646	IL10RB	5.01666	0.0631131	5.25766e-07	2.36378	0.140347	0.00270089	0.00555701	6	6	6	Activated naïve CD8+ T cells
A	Critical illness	A2_ALL_leave_UKBB_23andme	ENSG00000159110	IFNAR2	-4.9939	-0.0163579	5.91707e-07	33.4133	0.530266	1.98771e-11	4.48502e-10	41	53	53	TH1/17 cells
A	Critical illness	A2_ALL_leave_23andme	ENSG00000159110	IFNAR2	-4.96712	-0.0215943	6.79536e-07	19.1881	0.197923	0.000259005	0.00072113	25	29	29	Naïve CD4+ T cells
A	Critical illness	A2_ALL_leave_UKBB_23andme	ENSG00000172215	CXCR6	-4.96543	-0.156207	6.855e-07	0.29023	0.159422	0.0033651	0.00630109	28	34	34	TFH cells
A	Critical illness	A2_ALL_eur_leave_23andme	ENSG00000172215	CXCR6	-4.94264	-0.159428	7.70736e-07	0.290234	0.159422	0.0033651	0.00630109	29	34	34	TFH cells
B	Hospitalization	B2_ALL_eur_leave_23andme	ENSG00000173585	CCR9	11.5622	0.531516	6.40388e-31	0.0675234	0.134159	0.00889489	0.0129708	9	10	10	Naïve TREG cells
B	Hospitalization	B2_ALL_eur_leave_ukbb_23andme	ENSG00000173585	CCR9	11.2773	0.58578	1.6981e-29	0.0675234	0.134159	0.00889489	0.0129708	9	10	10	Naïve TREG cells
B	Hospitalization	B2_ALL_leave_23andme	ENSG00000173585	CCR9	10.9481	0.432648	6.78875e-28	0.0675234	0.134159	0.00889489	0.0129708	9	10	10	Naïve TREG cells
B	Hospitalization	B2_ALL_leave_UKBB_23andme	ENSG00000173585	CCR9	10.6606	0.467672	1.55663e-26	0.0675234	0.134159	0.00889489	0.0129708	9	10	10	Naïve TREG cells
B	Hospitalization	B2_ALL_leave_23andme	ENSG00000243646	IL10RB	8.2102	0.0729122	2.20826e-16	1.87731	0.0935849	0.0147574	0.0202235	11	11	11	Activated naïve CD4+ T cells
B	Hospitalization	B2_ALL_leave_23andme	ENSG00000159110	IFNAR2	-7.95612	-0.0236052	1.77524e-15	15.9022	0.397262	3.10433e-08	2.92783e-07	5	5	5	Naïve TREG cells
B	Hospitalization	B2_ALL_eur_leave_23andme	ENSG00000243646	IL10RB	7.7676	0.0816993	7.99842e-15	1.87731	0.0935849	0.0147574	0.0202235	11	11	11	Activated naïve CD4+ T cells
B	Hospitalization	B2_ALL_leave_23andme	ENSG00000159110	IFNAR2	-7.72979	-0.0144695	1.07722e-14	40.5681	0.391162	4.25075e-08	3.78299e-07	21	21	21	Memory TREG cells
B	Hospitalization	B2_ALL_eur_leave_23andme	ENSG00000159110	IFNAR2	-7.71818	-0.0271378	1.18e-14	15.9022	0.397262	3.10433e-08	2.92783e-07	5	5	5	Naïve TREG cells
B	Hospitalization	B2_ALL_leave_UKBB_23andme	ENSG00000243646	IL10RB	7.70446	0.0778153	1.31396e-14	1.87731	0.0935849	0.0147574	0.0202235	11	11	11	Activated naïve CD4+ T cells
B	Hospitalization	B2_ALL_leave_23andme	ENSG00000159110	IFNAR2	-7.61449	-0.0363245	2.64737e-14	6.41527	0.286009	1.82308e-05	9.82525e-05	4	5	5	TH1 cells
B	Hospitalization	B2_ALL_leave_23andme	ENSG00000243646	IL10RB	7.61008	0.0248372	2.7392e-14	14.2833	0.431649	3.72404e-09	4.70965e-08	5	5	5	NK cells
B	Hospitalization	B2_ALL_eur_leave_23andme	ENSG00000159110	IFNAR2	-7.52275	-0.0167514	5.36368e-14	40.5681	0.391162	4.25075e-08	3.78299e-07	21	21	21	Memory TREG cells
B	Hospitalization	B2_ALL_leave_UKBB_23andme	ENSG00000159110	IFNAR2	-7.50972	-0.0410108	5.92544e-14	6.41527	0.286009	1.82308e-05	9.82525e-05	4	5	5	TH1 cells
B	Hospitalization	B2_ALL_leave_UKBB_23andme	ENSG00000243646	IL10RB	7.49624	0.0280689	6.56741e-14	14.2833	0.431649	3.72404e-09	4.70965e-08	5	5	5	NK cells
B	Hospitalization	B2_ALL_leave_UKBB_23andme	ENSG00000159110	IFNAR2	-7.39235	-0.0157028	1.44256e-13	40.5559	0.391162	4.25075e-08	3.78299e-07	20	21	21	Memory TREG cells
B	Hospitalization	B2_ALL_leave_UKBB_23andme	ENSG00000159110	IFNAR2	-7.38042	-0.0248074	1.57789e-13	15.8664	0.397262	3.10433e-08	2.92783e-07	4	5	5	Naïve TREG cells
B	Hospitalization	B2_ALL_leave_23andme	ENSG00000159110	IFNAR2	-7.37038	-0.0284203	1.7014e-13	9.28098	0.348057	3.61386e-07	2.56883e-06	11	11	11	TFH cells
B	Hospitalization	B2_ALL_leave_23andme	ENSG00000243646	IL10RB	7.35646	0.0513229	1.88858e-13	2.86336	0.20379	0.000204407	0.000638333	20	27	27	TH17 cells
B	Hospitalization	B2_ALL_eur_leave_23andme	ENSG00000243646	IL10RB	7.28441	0.0279662	3.23077e-13	14.2833	0.431649	3.72404e-09	4.70965e-08	5	5	5	NK cells
B	Hospitalization	B2_ALL_eur_leave_ukbb_23andme	ENSG00000243646	IL10RB	7.27016	0.0333936	3.59052e-13	14.2833	0.431649	3.72404e-09	4.70965e-08	5	5	5	NK cells
B	Hospitalization	B2_ALL_eur_leave_ukbb_23andme	ENSG00000243646	IL10RB	7.23561	0.0902012	4.63444e-13	1.87731	0.0935849	0.0147574	0.0202235	11	11	11	Activated naïve CD4+ T cells
B	Hospitalization	B2_ALL_eur_leave_ukbb_23andme	ENSG00000159110	IFNAR2	-7.22004	-0.0190292	5.19705e-13	40.5681	0.391162	4.25075e-08	3.78299e-07	21	21	21	Memory TREG cells
B	Hospitalization	B2_ALL_eur_leave_ukbb_23andme	ENSG00000159110	IFNAR2	-7.21714	-0.0481047	5.30941e-13	6.41527	0.286009	1.82308e-05	9.82525e-05	4	5	5	TH1 cells
B	Hospitalization	B2_ALL_eur_leave_23andme	ENSG00000159110	IFNAR2	-7.20318	-0.0402643	5.88261e-13	6.41527	0.286009	1.82308e-05	9.82525e-05	4	5	5	TH1 cells
B	Hospitalization	B2_ALL_eur_leave_23andme	ENSG00000159110	IFNAR2	-7.20316	-0.0329765	5.8831e-13	9.28098	0.348057	3.61386e-07	2.56883e-06	11	11	11	TFH cells
B	Hospitalization	B2_ALL_eur_leave_ukbb_23andme	ENSG00000159110	IFNAR2	-7.19841	-0.0299104	6.09177e-13	15.9022	0.397262	3.10433e-08	2.92783e-07	5	5	5	Naïve TREG cells
B	Hospitalization	B2_ALL_leave_UKBB_23andme	ENSG00000243646	IL10RB	7.03722	0.0560809	1.96119e-12	2.86336	0.20379	0.000204407	0.000638333	20	27	27	TH17 cells
B	Hospitalization	B2_ALL_leave_UKBB_23andme	ENSG00000159110	IFNAR2	-6.97854	-0.0304676	2.9826e-12	9.28098	0.348057	3.61386e-07	2.56883e-06	11	11	11	TFH cells
B	Hospitalization	B2_ALL_eur_leave_ukbb_23andme	ENSG00000159110	IFNAR2	-6.84533	-0.0370023	7.63007e-12	9.28098	0.348057	3.61386e-07	2.56883e-06	11	11	11	TFH cells
B	Hospitalization	B2_ALL_leave_23andme	ENSG00000159110	IFNAR2	-6.65449	-0.0390429	2.84289e-11	4.34054	0.185772	0.000377317	0.00108768	10	12	12	Naïve B cells
B	Hospitalization	B2_ALL_eur_leave_ukbb_23andme	ENSG00000089127	OAS1	-6.63054	-0.00719766	3.34461e-11	198.553	0.110482	0.00777794	0.0123358	2	3	3	Non-classical monocytes
B	Hospitalization	B2_ALL_leave_23andme	ENSG00000243646	IL10RB	6.61142	0.0511721	3.80657e-11	2.36378	0.140347	0.00270089	0.00555701	6	6	6	Activated naïve CD8+ T cells
B	Hospitalization	B2_ALL_eur_leave_23andme	ENSG00000243646	IL10RB	6.57628	0.0607213	4.82351e-11	2.36378	0.140347	0.00270089	0.00555701	6	6	6	Activated naïve CD8+ T cells
B	Hospitalization	B2_ALL_eur_leave_23andme	ENSG00000243646	IL10RB	6.55671	0.0529793	5.5007e-11	2.93138	0.20379	0.000204407	0.000638333	23	27	27	TH17 cells
B	Hospitalization	B2_ALL_leave_23andme	ENSG00000159110	IFNAR2	-6.52528	-0.0224899	6.78756e-11	11.8232	0.149791	0.00172725	0.00357268	17	19	19	TH2 cells
B	Hospitalization	B2_ALL_leave_UKBB_23andme	ENSG00000159110	IFNAR2	-6.46949	-0.0435355	9.83349e-11	4.34054	0.185772	0.000377317	0.00108768	10	12	12	Naïve B cells
B	Hospitalization	B2_ALL_eur_leave_ukbb_23andme	ENSG00000243646	IL10RB	6.43568	0.0324537	1.22921e-10	10.0395	0.326258	1.01512e-06	6.34664e-06	51	58	58	TFH cells
B	Hospitalization	B2_ALL_leave_23andme	ENSG00000159110	IFNAR2	-6.39608	-0.0147605	1.59413e-10	25.938	0.451547	1.64391e-09	2.06742e-08	31	38	38	TH17 cells
B	Hospitalization	B2_ALL_leave_23andme	ENSG00000243646	IL10RB	6.39571	0.0787206	1.598e-10	0.999279	0.18868	0.000375093	0.000997865	6	6	6	Naïve CD4+ T cells
B	Hospitalization	B2_ALL_eur_leave_ukbb_23andme	ENSG00000243646	IL10RB	6.35983	0.0616139	2.01976e-10	2.93138	0.20379	0.000204407	0.000638333	23	27	27	TH17 cells
B	Hospitalization	B2_ALL_eur_leave_23andme	ENSG00000243646	IL10RB	6.32724	0.0917001	2.49586e-10	0.999279	0.18868	0.000375093	0.000997865	6	6	6	Naïve CD4+ T cells
B	Hospitalization	B2_ALL_eur_leave_ukbb_23andme	ENSG00000172215	CXCR6	-6.2222	-0.165206	4.90233e-10	0.290234	0.159422	0.0033651	0.00630109	29	34	34	TFH cells
B	Hospitalization	B2_ALL_eur_leave_23andme	ENSG00000243646	IL10RB	6.18188	0.0258221	6.33424e-10	10.0395	0.326258	1.01512e-06	6.34664e-06	51	58	58	TFH cells
B	Hospitalization	B2_ALL_eur_leave_23andme	ENSG00000159110	IFNAR2	-6.16869	-0.0250855	6.88578e-10	11.8232	0.149791	0.00172725	0.00357268	17	19	19	TH2 cells
B	Hospitalization	B2_ALL_eur_leave_ukbb_23andme	ENSG00000243646	IL10RB	6.13104	0.106737	8.73051e-10	0.999279	0.18868	0.000375093	0.000997865	6	6	6	Naïve CD4+ T cells
B	Hospitalization	B2_ALL_leave_UKBB_23andme	ENSG00000243646	IL10RB	6.11292	0.0867193	9.78233e-10	0.999279	0.18868	0.000375093	0.000997865	6	6	6	Naïve CD4+ T cells
B	Hospitalization	B2_ALL_leave_UKBB_23andme	ENSG00000159110	IFNAR2	-6.10807	-0.0160537	1.00846e-09	25.938	0.451547	1.64391e-09	2.06742e-08	31	38	38	TH17 cells
B	Hospitalization	B2_ALL_leave_UKBB_23andme	ENSG00000159110	IFNAR2	-6.04471	-0.0237304	1.49675e-09	11.8232	0.149791	0.00172725	0.00357268	17	19	19	TH2 cells
B	Hospitalization	B2_ALL_eur_leave_ukbb_23andme	ENSG00000243646	IL10RB	6.03787	0.0658926	1.56166e-09	2.36378	0.140347	0.00270089	0.00555701	6	6	6	Activated naïve CD8+ T cells
B	Hospitalization	B2_ALL_leave_UKBB_23andme	ENSG00000243646	IL10RB	5.97618	0.0523543	2.28428e-09	2.36378	0.140347	0.00270089	0.00555701	6	6	6	Activated naïve CD8+ T cells
B	Hospitalization	B2_ALL_leave_UKBB_23andme	ENSG00000089127	OAS1	-5.83062	-0.00539444	5.52228e-09	198.553	0.110482	0.00777794	0.0123358	2	3	3	Non-classical monocytes
B	Hospitalization	B2_ALL_eur_leave_23andme	ENSG00000159110	IFNAR2	-5.81787	-0.0157468	5.96018e-09	26.0038	0.451547	1.64391e-09	2.06742e-08	32	38	38	TH17 cells
B	Hospitalization	B2_ALL_leave_23andme	ENSG00000159110	IFNAR2	-5.72599	-0.0117151	1.02833e-08	33.8576	0.530266	1.98771e-11	4.48502e-10	42	53	53	TH1/17 cells
B	Hospitalization	B2_ALL_leave_23andme	ENSG00000159110	IFNAR2	-5.68673	-0.0190079	1.29494e-08	12.9276	0.22279	9.40832e-05	0.000306039	36	42	42	Naïve CD8+ T cells
B	Hospitalization	B2_ALL_eur_leave_23andme	ENSG00000172215	CXCR6	-5.67121	-0.129162	1.41791e-08	0.290234	0.159422	0.0033651	0.00630109	29	34	34	TFH cells
B	Hospitalization	B2_ALL_eur_leave_ukbb_23andme	ENSG00000159110	IFNAR2	-5.6515	-0.0272485	1.5905e-08	11.8232	0.149791	0.00172725	0.00357268	17	19	19	TH2 cells
B	Hospitalization	B2_ALL_leave_UKBB_23andme	ENSG00000159110	IFNAR2	-5.62986	-0.0131541	1.80351e-08	33.6134	0.530266	1.98771e-11	4.48502e-10	41	53	53	TH1/17 cells
B	Hospitalization	B2_ALL_eur_leave_23andme	ENSG00000159110	IFNAR2	-5.61283	-0.0391659	1.9905e-08	4.34054	0.185772	0.000377317	0.00108768	10	12	12	Naïve B cells
B	Hospitalization	B2_ALL_leave_23andme	ENSG00000185829	ARL17A	-5.54742	-0.138043	2.89913e-08	0.179148	0.229998	1.53727e-05	6.99541e-05	6	9	9	TH2 cells
B	Hospitalization	B2_ALL_leave_23andme	ENSG00000243646	IL10RB	5.54537	0.0195854	2.9334e-08	10.0414	0.326258	1.01512e-06	6.34664e-06	50	58	58	TFH cells
B	Hospitalization	B2_ALL_eur_leave_23andme	ENSG00000159110	IFNAR2	-5.52086	-0.0131354	3.3735e-08	34.1559	0.530266	1.98771e-11	4.48502e-10	45	53	53	TH1/17 cells
B	Hospitalization	B2_ALL_leave_UKBB_23andme	ENSG00000172215	CXCR6	-5.51919	-0.125346	3.40556e-08	0.29023	0.159422	0.0033651	0.00630109	28	34	34	TFH cells
B	Hospitalization	B2_ALL_eur_leave_ukbb_23andme	ENSG00000159110	IFNAR2	-5.46727	-0.0154053	4.57028e-08	34.1559	0.530266	1.98771e-11	4.48502e-10	45	53	53	TH1/17 cells
B	Hospitalization	B2_ALL_eur_leave_23andme	ENSG00000089127	OAS1	-5.45908	-0.00502662	4.78621e-08	198.553	0.110482	0.00777794	0.0123358	2	3	3	Non-classical monocytes
B	Hospitalization	B2_ALL_eur_leave_ukbb_23andme	ENSG00000159110	IFNAR2	-5.44781	-0.0175139	5.0995e-08	26.0038	0.451547	1.64391e-09	2.06742e-08	32	38	38	TH17 cells
B	Hospitalization	B2_ALL_leave_UKBB_23andme	ENSG00000243646	IL10RB	5.41705	0.0224622	6.05911e-08	9.65581	0.326258	1.01512e-06	6.34664e-06	47	58	58	TFH cells
B	Hospitalization	B2_ALL_eur_leave_ukbb_23andme	ENSG00000159110	IFNAR2	-5.35165	-0.0450262	8.71543e-08	4.34054	0.185772	0.000377317	0.00108768	10	12	12	Naïve B cells
B	Hospitalization	B2_ALL_leave_UKBB_23andme	ENSG00000159110	IFNAR2	-5.27085	-0.019924	1.3579e-07	12.9276	0.22279	9.40832e-05	0.000306039	36	42	42	Naïve CD8+ T cells
B	Hospitalization	B2_ALL_leave_23andme	ENSG00000181513	ACBD4	5.21104	0.04041	1.87788e-07	2.47561	0.0747071	0.0176592	0.0223972	14	16	16	TFH cells
B	Hospitalization	B2_ALL_leave_23andme	ENSG00000238083	LRRC37A2	-5.20668	-0.130758	1.92244e-07	0.192319	0.483128	3.25904e-12	8.10441e-11	19	28	28	Naïve B cells
B	Hospitalization	B2_ALL_leave_23andme	ENSG00000159110	IFNAR2	-5.19085	-0.0144414	2.09341e-07	19.3081	0.197923	0.000259005	0.00072113	26	29	29	Naïve CD4+ T cells
B	Hospitalization	B2_ALL_leave_23andme	ENSG00000172215	CXCR6	-5.15505	-0.103155	2.53565e-07	0.29023	0.159422	0.0033651	0.00630109	28	34	34	TFH cells
B	Hospitalization	B2_ALL_leave_23andme	ENSG00000089127	OAS1	-5.11526	-0.00414727	3.13317e-07	198.553	0.110482	0.00777794	0.0123358	2	3	3	Non-classical monocytes
B	Hospitalization	B1_ALL_leave_UKBB_23andme	ENSG00000173585	CCR9	5.05959	0.477934	4.20167e-07	0.0556537	0.134159	0.00889489	0.0129708	7	10	10	Naïve TREG cells
B	Hospitalization	B2_ALL_leave_23andme	ENSG00000238083	LRRC37A2	-4.98669	-0.304861	6.14236e-07	0.0350406	0.221082	2.701e-05	0.000112772	9	15	15	TH1/17 cells
B	Hospitalization	B2_ALL_leave_23andme	ENSG00000238083	LRRC37A2	-4.97372	-0.216121	6.56799e-07	0.0703622	0.229838	1.54936e-05	6.90253e-05	10	14	14	TFH cells
B	Hospitalization	B2_ALL_eur_leave_23andme	ENSG00000185829	ARL17A	-4.91618	-0.128859	8.82487e-07	0.179148	0.229998	1.53727e-05	6.99541e-05	6	9	9	TH2 cells
B	Hospitalization	B2_ALL_eur_leave_23andme	ENSG00000181513	ACBD4	4.88814	0.0448131	1.01792e-06	2.50312	0.0747071	0.0176592	0.0223972	15	16	16	TFH cells
B	Hospitalization	B2_ALL_eur_leave_23andme	ENSG00000159147	DONSON	4.8734	0.0979511	1.09692e-06	0.549578	0.0785737	0.0237202	0.0290981	21	28	28	TH1/17 cells
C	Infection risk	C2_ALL_leave_23andme	ENSG00000173585	CCR9	6.27651	0.132052	3.46258e-10	0.0675234	0.134159	0.00889489	0.0129708	9	10	10	Naïve TREG cells
C	Infection risk	C2_ALL_leave_UKBB_23andme	ENSG00000173585	CCR9	6.23417	0.148261	4.54182e-10	0.0675234	0.134159	0.00889489	0.0129708	9	10	10	Naïve TREG cells
C	Infection risk	C2_ALL_eur_leave_ukbb_23andme	ENSG00000173585	CCR9	6.122	0.172933	9.2407e-10	0.0675234	0.134159	0.00889489	0.0129708	9	10	10	Naïve TREG cells
C	Infection risk	C2_ALL_eur_leave_23andme	ENSG00000173585	CCR9	6.11266	0.149673	9.79825e-10	0.0675234	0.134159	0.00889489	0.0129708	9	10	10	Naïve TREG cells
C	Infection risk	C2_ALL_eur_leave_23andme	ENSG00000089127	OAS1	-6.10822	-0.00292985	1.00749e-09	198.553	0.110482	0.00777794	0.0123358	2	3	3	Non-classical monocytes
C	Infection risk	C2_ALL_eur_leave_ukbb_23andme	ENSG00000089127	OAS1	-5.91823	-0.00336821	3.2542e-09	198.553	0.110482	0.00777794	0.0123358	2	3	3	Non-classical monocytes
C	Infection risk	C2_ALL_leave_23andme	ENSG00000089127	OAS1	-5.89702	-0.00256996	3.70134e-09	198.553	0.110482	0.00777794	0.0123358	2	3	3	Non-classical monocytes
C	Infection risk	C2_ALL_leave_UKBB_23andme	ENSG00000089127	OAS1	-5.48591	-0.00276937	4.11356e-08	198.553	0.110482	0.00777794	0.0123358	2	3	3	Non-classical monocytes
C	Infection risk	C2_ALL_leave_23andme	ENSG00000243646	IL10RB	5.02343	0.0174919	5.07563e-07	2.93138	0.20379	0.000204407	0.000638333	23	27	27	TH17 cells
