# Supplementary material for: COVID-19 genetic risk variants are associated with expression of multiple genes in diverse immune cell types
Source: Nat Commun. 2021 Nov 19;12:6760. doi: 10.1038/s41467-021-26888-3 (PMC8604964; doi:10.1038/s41467-021-26888-3)
Supplement: Supplementary file 8 — Supplementary Data 5 [file 41467_2021_26888_MOESM8_ESM.xlsx]

## Sheet: Supplementary Data 5
Supplementary Data 5. TWAS meta-analysis using S-MulTiXcan.
pvalue	P value of S-MulTiXcan association
n	Number of prediction models available for current gene
n_indep	Number of components selected after singlular value decomposition (SVD)
p_i_best	Best P value of single-tissue S-PrediXcan association
t_i_best	Model name for best single-tissue S-PrediXcan association
p_i_worst	Worst P value of single-tissue S-PrediXcan association
t_i_worst	Model name for worst single-tissue S-PrediXcan association
z_min	Minimum Z score among single-tissue S-PrediXcan associations
z_mean	Mean Z score among single-tissue S-PrediXcan associations
z_sd	Standard deviation of the mean Z score among single-tissue S-PrediXcan associations
COVID-19 GWAS phenotype	Phenotype description	Meta-analysis dataset	Ensembl ID	Gene ID	pvalue	n	n_indep	p_i_best	t_i_best	p_i_worst	t_i_worst	z_min	z_max	z_mean	z_sd
A	Critical illness	A2_ALL_eur_leave_23andme	ENSG00000243646	IL10RB	1.55939e-14	9	1	1.85424e-12	Activated naïve CD4+ T cells	0.547578	Classical monocytes	0.601393	7.04503	5.15927	2.09232
A	Critical illness	A2_ALL_eur_leave_23andme	ENSG00000089127	OAS1	1.07247e-11	1	1	1.07247e-11	Non-classical monocytes	1.07247e-11	Non-classical monocytes	-6.79643	-6.79643	-6.79643
A	Critical illness	A2_ALL_eur_leave_23andme	ENSG00000159110	IFNAR2	1.85002e-11	11	1	9.7584e-12	TH1 cells	0.00638268	Non-classical monocytes	-6.81002	-2.72745	-5.22959	1.18103
A	Critical illness	A2_ALL_eur_leave_23andme	ENSG00000173585	CCR9	2.00561e-10	2	1	4.74531e-24	Naïve TREG cells	0.3196	TH2 cells	-0.99528	10.1149	4.55981	7.85608
A	Critical illness	A2_ALL_eur_leave_23andme	ENSG00000172215	CXCR6	7.70736e-07	1	1	7.70736e-07	TFH cells	7.70736e-07	TFH cells	-4.94264	-4.94264	-4.94264
A	Critical illness	A2_ALL_eur_leave_ukbb_23andme	ENSG00000089127	OAS1	7.58822e-13	1	1	7.58822e-13	Non-classical monocytes	7.58822e-13	Non-classical monocytes	-7.16839	-7.16839	-7.16839
A	Critical illness	A2_ALL_eur_leave_ukbb_23andme	ENSG00000243646	IL10RB	2.88907e-12	9	1	1.54196e-10	Activated naïve CD4+ T cells	0.784569	Classical monocytes	-0.27337	6.40117	4.59589	2.15833
A	Critical illness	A2_ALL_eur_leave_ukbb_23andme	ENSG00000173585	CCR9	2.74037e-09	2	1	1.08248e-21	Naïve TREG cells	0.2968	TH2 cells	-1.04332	9.56871	4.26269	7.50384
A	Critical illness	A2_ALL_eur_leave_ukbb_23andme	ENSG00000159110	IFNAR2	2.76511e-09	11	1	6.87297e-10	TH1 cells	0.017029	Non-classical monocytes	-6.16899	-2.38608	-4.61572	1.07925
A	Critical illness	A2_ALL_eur_leave_ukbb_23andme	ENSG00000172215	CXCR6	1.81777e-07	1	1	1.81777e-07	TFH cells	1.81777e-07	TFH cells	-5.21707	-5.21707	-5.21707
A	Critical illness	A2_ALL_leave_23andme	ENSG00000243646	IL10RB	2.37158e-16	9	1	1.25037e-14	Activated naïve CD4+ T cells	0.215738	Classical monocytes	1.23794	7.71079	5.61949	2.03275
A	Critical illness	A2_ALL_leave_23andme	ENSG00000159110	IFNAR2	1.20978e-13	11	1	2.92263e-13	Naïve TREG cells	0.0015116	Non-classical monocytes	-7.29791	-3.17245	-5.85486	1.16576
A	Critical illness	A2_ALL_leave_23andme	ENSG00000089127	OAS1	1.71056e-12	1	1	1.71056e-12	Non-classical monocytes	1.71056e-12	Non-classical monocytes	-7.05625	-7.05625	-7.05625
A	Critical illness	A2_ALL_leave_23andme	ENSG00000173585	CCR9	1.68031e-09	2	1	5.824e-25	Naïve TREG cells	0.09319	TH2 cells	-1.67881	10.3183	4.31975	8.48324
A	Critical illness	A2_ALL_leave_23andme	ENSG00000172215	CXCR6	2.2136e-06	1	1	2.2136e-06	TFH cells	2.2136e-06	TFH cells	-4.73288	-4.73288	-4.73288
A	Critical illness	A2_ALL_leave_UKBB_23andme	ENSG00000243646	IL10RB	4.21548e-14	9	1	1.02859e-12	Activated naïve CD4+ T cells	0.60148	Classical monocytes	0.522274	7.12663	5.11121	2.05482
A	Critical illness	A2_ALL_leave_UKBB_23andme	ENSG00000089127	OAS1	1.53282e-13	1	1	1.53282e-13	Non-classical monocytes	1.53282e-13	Non-classical monocytes	-7.38428	-7.38428	-7.38428
A	Critical illness	A2_ALL_leave_UKBB_23andme	ENSG00000159110	IFNAR2	1.66734e-11	11	1	2.20821e-11	TH1 cells	0.00416834	Non-classical monocytes	-6.69155	-2.86513	-5.31231	1.05304
A	Critical illness	A2_ALL_leave_UKBB_23andme	ENSG00000173585	CCR9	1.99583e-08	2	1	1.27695e-22	Naïve TREG cells	0.08171	TH2 cells	-1.74085	9.78727	4.02321	8.15161
A	Critical illness	A2_ALL_leave_UKBB_23andme	ENSG00000172215	CXCR6	6.855e-07	1	1	6.855e-07	TFH cells	6.855e-07	TFH cells	-4.96543	-4.96543	-4.96543
B	Hospitalization	B2_ALL_eur_leave_23andme	ENSG00000243646	IL10RB	2.6883e-16	9	1	7.99842e-15	Activated naïve CD4+ T cells	0.331029	Classical monocytes	0.972044	7.7676	5.50598	2.17117
B	Hospitalization	B2_ALL_eur_leave_23andme	ENSG00000159110	IFNAR2	1.75456e-14	11	1	1.18e-14	Naïve TREG cells	0.000945322	Non-classical monocytes	-7.71818	-3.30631	-5.95241	1.38647
B	Hospitalization	B2_ALL_eur_leave_23andme	ENSG00000173585	CCR9	7.75173e-14	2	1	6.40388e-31	Naïve TREG cells	0.3975	TH2 cells	-0.846095	11.5622	5.35806	8.774
B	Hospitalization	B2_ALL_eur_leave_23andme	ENSG00000172215	CXCR6	1.41791e-08	1	1	1.41791e-08	TFH cells	1.41791e-08	TFH cells	-5.67121	-5.67121	-5.67121
B	Hospitalization	B2_ALL_eur_leave_23andme	ENSG00000089127	OAS1	4.78621e-08	1	1	4.78621e-08	Non-classical monocytes	4.78621e-08	Non-classical monocytes	-5.45908	-5.45908	-5.45908
B	Hospitalization	B2_ALL_eur_leave_23andme	ENSG00000238083	LRRC37A2	3.58785e-06	13	1	2.00369e-06	TH1/17 cells	0.00483399	Activated naïve CD8+ T cells	-4.75305	-2.81789	-4.18046	0.506558
B	Hospitalization	B2_ALL_eur_leave_ukbb_23andme	ENSG00000243646	IL10RB	2.20433e-15	9	1	3.59052e-13	NK cells	0.610167	Classical monocytes	0.509835	7.27016	5.27488	2.23092
B	Hospitalization	B2_ALL_eur_leave_ukbb_23andme	ENSG00000159110	IFNAR2	4.51718e-13	11	1	5.19705e-13	Memory TREG cells	0.00253005	Non-classical monocytes	-7.22004	-3.01972	-5.57788	1.46567
B	Hospitalization	B2_ALL_eur_leave_ukbb_23andme	ENSG00000173585	CCR9	1.36948e-11	2	1	1.6981e-29	Naïve TREG cells	0.1132	TH2 cells	-1.58397	11.2773	4.84668	9.09432
B	Hospitalization	B2_ALL_eur_leave_ukbb_23andme	ENSG00000089127	OAS1	3.34461e-11	1	1	3.34461e-11	Non-classical monocytes	3.34461e-11	Non-classical monocytes	-6.63054	-6.63054	-6.63054
B	Hospitalization	B2_ALL_eur_leave_ukbb_23andme	ENSG00000172215	CXCR6	4.90233e-10	1	1	4.90233e-10	TFH cells	4.90233e-10	TFH cells	-6.2222	-6.2222	-6.2222
B	Hospitalization	B2_ALL_leave_23andme	ENSG00000243646	IL10RB	2.74351e-17	9	1	2.20826e-16	Activated naïve CD4+ T cells	0.333113	Classical monocytes	0.967863	8.2102	5.71439	2.24494
B	Hospitalization	B2_ALL_leave_23andme	ENSG00000159110	IFNAR2	3.21439e-16	11	1	1.77524e-15	Naïve TREG cells	0.000472459	Non-classical monocytes	-7.95612	-3.4959	-6.3951	1.3246
B	Hospitalization	B2_ALL_leave_23andme	ENSG00000173585	CCR9	1.80201e-10	2	1	6.78875e-28	Naïve TREG cells	0.07109	TH2 cells	-1.8049	10.9481	4.57158	9.0177
B	Hospitalization	B2_ALL_leave_23andme	ENSG00000172215	CXCR6	2.53565e-07	1	1	2.53565e-07	TFH cells	2.53565e-07	TFH cells	-5.15505	-5.15505	-5.15505
B	Hospitalization	B2_ALL_leave_23andme	ENSG00000089127	OAS1	3.13317e-07	1	1	3.13317e-07	Non-classical monocytes	3.13317e-07	Non-classical monocytes	-5.11526	-5.11526	-5.11526
B	Hospitalization	B2_ALL_leave_23andme	ENSG00000238083	LRRC37A2	2.4139e-06	13	1	1.92244e-07	Naïve B cells	0.00370036	Activated naïve CD8+ T cells	-5.20668	-2.90264	-4.28554	0.609307
B	Hospitalization	B2_ALL_leave_UKBB_23andme	ENSG00000243646	IL10RB	9.23717e-16	9	1	1.31396e-14	Activated naïve CD4+ T cells	0.286585	Classical monocytes	1.06564	7.70446	5.46918	2.08851
B	Hospitalization	B2_ALL_leave_UKBB_23andme	ENSG00000159110	IFNAR2	6.65024e-15	11	1	5.92544e-14	TH1 cells	0.000137954	Non-classical monocytes	-7.50972	-3.81181	-6.11049	1.20595
B	Hospitalization	B2_ALL_leave_UKBB_23andme	ENSG00000089127	OAS1	5.52228e-09	1	1	5.52228e-09	Non-classical monocytes	5.52228e-09	Non-classical monocytes	-5.83062	-5.83062	-5.83062
B	Hospitalization	B2_ALL_leave_UKBB_23andme	ENSG00000173585	CCR9	6.35978e-09	2	1	1.55663e-26	Naïve TREG cells	0.01954	TH2 cells	-2.33507	10.6606	4.16275	9.18929
B	Hospitalization	B2_ALL_leave_UKBB_23andme	ENSG00000172215	CXCR6	3.40556e-08	1	1	3.40556e-08	TFH cells	3.40556e-08	TFH cells	-5.51919	-5.51919	-5.51919
C	Infection risk	C2_ALL_eur_leave_23andme	ENSG00000089127	OAS1	1.00749e-09	1	1	1.00749e-09	Non-classical monocytes	1.00749e-09	Non-classical monocytes	-6.10822	-6.10822	-6.10822
C	Infection risk	C2_ALL_eur_leave_23andme	ENSG00000243646	IL10RB	3.23152e-07	9	1	5.58749e-06	TH17 cells	0.170039	Classical monocytes	1.37208	4.54143	3.56934	1.03323
C	Infection risk	C2_ALL_eur_leave_ukbb_23andme	ENSG00000089127	OAS1	3.2542e-09	1	1	3.2542e-09	Non-classical monocytes	3.2542e-09	Non-classical monocytes	-5.91823	-5.91823	-5.91823
C	Infection risk	C2_ALL_leave_23andme	ENSG00000089127	OAS1	3.70134e-09	1	1	3.70134e-09	Non-classical monocytes	3.70134e-09	Non-classical monocytes	-5.89702	-5.89702	-5.89702
C	Infection risk	C2_ALL_leave_23andme	ENSG00000243646	IL10RB	4.67426e-07	9	1	5.07563e-07	TH17 cells	0.41648	Classical monocytes	0.812544	5.02343	3.49148	1.23059
C	Infection risk	C2_ALL_leave_23andme	ENSG00000159110	IFNAR2	1.57953e-06	11	1	2.49025e-06	Naïve TREG cells	0.0065156	Naïve CD4+ T cells	-4.70893	-2.72064	-3.73001	0.782358
C	Infection risk	C2_ALL_leave_UKBB_23andme	ENSG00000089127	OAS1	4.11356e-08	1	1	4.11356e-08	Non-classical monocytes	4.11356e-08	Non-classical monocytes	-5.48591	-5.48591	-5.48591
