# Supplementary material for: COVID-19 genetic risk variants are associated with expression of multiple genes in diverse immune cell types
Source: Nat Commun. 2021 Nov 19;12:6760. doi: 10.1038/s41467-021-26888-3 (PMC8604964; doi:10.1038/s41467-021-26888-3)
Supplement: Supplementary file 9 — Supplementary Data 6 [file 41467_2021_26888_MOESM9_ESM.xlsx]

## Sheet: Supplementary Data 6
Supplementary Data 6a. Summarized results from FINEMAP analysis of selected COVID-19-risk variants associated with gene expression in immune cell types. 'YES' and 'NO' indicate the enrichment of the variant in a given COVID-19 GWAS meta-analysis (see Supplementary Data 6b for details).
SNP	Genomic location	REF	ALT	Significant enrichment in A, B and/or C	A2_ALL_leave_23andme	A2_ALL_leave_UKBB_23andme	A2_ALL_eur_leave_23andme	A2_ALL_eur_leave_ukbb_23andme	B1_ALL_leave_23andme	B1_ALL_leave_UKBB_23andme	B1_ALL_eur_leave_23andme	B1_ALL_eur_leave_ukbb_23andme	B2_ALL_leave_23andme	B2_ALL_leave_UKBB_23andme	B2_ALL_eur_leave_23andme	B2_ALL_eur_leave_ukbb_23andme	C2_ALL_leave_23andme	C2_ALL_leave_UKBB_23andme	C2_ALL_eur_leave_23andme	C2_ALL_eur_leave_ukbb_23andme	Associated eGene(s) in overlap analysis (peak eQTL)		Associated eGene in colocalization analysis		Variant presented in …
rs12482556	chr21:34,602,934	T	C	YES	YES	YES	NO	NO	NO	NO	NO	NO	NO	NO	NO	NO	YES	NO	YES	NO	IFNAR2, IL10RB		IFNAR2		Fig. 2a, Fig. 3e-g
rs4767032	chr12:113,363,077	T	G	YES	NO	NO	NO	YES	NO	NO	NO	NO	YES	YES	NO	NO	YES	YES	NO	YES	OAS1				Fig. 2a,d
rs1298962	chr12:113,418,850	G	C	YES	NO	NO	NO	NO	NO	NO	NO	NO	NO	NO	NO	NO	YES	YES	NO	YES	OAS3				Fig. 2a,e
rs10774671	chr12:113,357,193	G	A	YES	YES	NO	NO	YES	NO	NO	NO	NO	YES	YES	NO	NO	YES	YES	NO	YES			OAS1		Fig. 2b,c
rs1293765	chr12:113,425,493	T	C	YES	NO	NO	NO	NO	NO	NO	NO	NO	NO	NO	YES	NO	YES	YES	NO	YES			OAS3		Fig. 2b,c
rs10774679	chr12:113,374,748	C	T	YES	NO	NO	NO	YES	NO	NO	NO	NO	YES	YES	NO	NO	YES	YES	NO	YES			OAS3		Fig. 2b,c
rs2010604	chr12:113,408,208	G	C	YES	YES	NO	NO	NO	NO	NO	NO	NO	YES	NO	NO	NO	YES	YES	NO	YES	DTX1				Fig. 3a-d
rs12053666	chr21:34,618,439	G	A	YES	YES	YES	NO	NO	NO	NO	NO	NO	NO	NO	NO	NO	YES	NO	YES	NO			IL10RB		Fig. 3e,f
rs2252639	chr21:34,617,729	A	G	YES	YES	YES	NO	NO	NO	NO	NO	NO	NO	NO	NO	NO	YES	NO	YES	NO			IFNAR2		Fig. 3e
rs7652331	chr3:45,962,752	T	C	YES	NO	NO	NO	NO	NO	YES	NO	NO	NO	NO	NO	NO	NO	NO	NO	NO	FYCO1				Suppl. Fig. 4a,c
rs35895243	chr3:46,050,568	TA	T	NO	NO	NO	NO	NO	NO	NO	NO	NO	NO	NO	NO	NO	NO	NO	NO	NO	FYCO1				Suppl. Fig. S4b,c
rs10490770	chr3:45,864,732	T	C	YES	YES	NO	NO	NO	YES	YES	YES	NO	NO	NO	NO	NO	NO	NO	NO	NO	CXCR6				Suppl. Fig. 4a,c
rs11926063	chr3:46,263,717	A	G	YES	NO	NO	NO	NO	NO	YES	NO	NO	NO	NO	NO	NO	NO	NO	NO	NO	CCR9				Suppl. Fig. 4a,c
rs7225002	chr17:44,189,067	A	G	YES	NO	NO	NO	NO	NO	NO	NO	NO	YES	NO	NO	NO	NO	NO	NO	NO	ACBD4				Suppl. Fig. 4b,c
rs192856660	chr17:44,359,779	G	T	NO	NO	NO	NO	NO	NO	NO	NO	NO	NO	NO	NO	NO	NO	NO	NO	NO	ARL17A				Suppl. Fig. 4b,c
rs149187563	chr17:44,285,982	CAA	C	NO	NO	NO	NO	NO	NO	NO	NO	NO	NO	NO	NO	NO	NO	NO	NO	NO	LRRC37A2				Suppl. Fig. S4b,c
Supplementary Data 6b. Detailed results from FINEMAP analysis of selected COVID-19-risk variants in each of the assessed COVID-19 GWAS loci. The analysis was limited to a maximum of 10 causal variants and executed for both stepwise conditioning (cond) and shotgun stochastic search (sss).
				A2_ALL_leave_23andme					A2_ALL_leave_UKBB_23andme					A2_ALL_eur_leave_23andme					A2_ALL_eur_leave_ukbb_23andme
SNP	Genomic location	REF	ALT	GWAS region	GWAS P value of top SNP	Posterior probability	Size of credible set	Credible set	GWAS region	GWAS P value of top SNP	Posterior probability	Size of credible set	Credible set	GWAS region	GWAS P value of top SNP	Posterior probability	Size of credible set	Credible set	GWAS region	GWAS P value of top SNP	Posterior probability	Size of credible set	Credible set
rs12482556	chr21:34,602,934	T	C	chr21:33,095,058-36,126,639	1.301e-14	0.0109726	1 (sss)	chr21:34,602,934	chr21:33,095,058-36,124,712	2.306e-12	0.00702711	1 (sss)	chr21:34,602,934
rs4767032	chr12:113,363,077	T	G																chr12:111,853,768-114,925,305	7.913e-13	0.00446316	1 (cond)	chr12:113,363,077
rs1298962	chr12:113,418,850	G	C
rs10774671	chr12:113,357,193	G	A	chr12:111,853,768-114,925,305	3.308e-13	0.00803715	1 (cond)	chr12:113,357,193											chr12:111,853,768-114,925,305	7.913e-13	0.030088	1 (cond)	chr12:113,357,193
rs1293765	chr12:113,425,493	T	C
rs10774679	chr12:113,374,748	C	T																chr12:111,853,768-114,925,305	7.913e-13	0.0150061	1 (cond)	chr12:113,374,748
rs2010604	chr12:113,408,208	G	C	chr12:111,853,768-114,925,305	3.308e-13	0.00463798	1 (cond)	chr12:113,408,208
rs12053666	chr21:34,618,439	G	A	chr21:33,095,058-36,126,639	1.301e-14	0.00730596	1 (sss)	chr21:34,618,439	chr21:33,095,058-36,124,712	2.306e-12	0.00430763	1 (sss)	chr21:34,618,439
rs2252639	chr21:34,617,729	A	G	chr21:33,095,058-36,126,639	1.301e-14	0.0348207	1 (sss)	chr21:34,617,729	chr21:33,095,058-36,124,712	2.306e-12	0.0209022	1 (sss)	chr21:34,617,729
rs7652331	chr3:45,962,752	T	C
rs35895243	chr3:46,050,568	TA	T
rs10490770	chr3:45,864,732	T	C	chr3:44,342,560-47,905,079	2.698e-49	1	10 (sss)	chr3:45,864,732; chr3:46,073,923; chr3:46,330,422; chr3:46,194,690; chr3:45,899,615; chr3:44,749,385; chr3:45,170,505; chr3:45,231,308; chr3:45,276,160; chr3:45,499,823
rs11926063	chr3:46,263,717	A	G
rs7225002	chr17:44,189,067	A	G
rs192856660	chr17:44,359,779	G	T
rs149187563	chr17:44,285,982	CAA	C
				B1_ALL_leave_23andme					B1_ALL_leave_UKBB_23andme					B1_ALL_eur_leave_23andme					B1_ALL_eur_leave_ukbb_23andme
SNP	Genomic location	REF	ALT	GWAS region	GWAS P value of top SNP	Posterior probability	Size of credible set	Credible set	GWAS region	GWAS P value of top SNP	Posterior probability	Size of credible set	Credible set	GWAS region	GWAS P value of top SNP	Posterior probability	Size of credible set	Credible set	GWAS region	GWAS P value of top SNP	Posterior probability	Size of credible set	Credible set
rs12482556	chr21:34,602,934	T	C
rs4767032	chr12:113,363,077	T	G
rs1298962	chr12:113,418,850	G	C
rs10774671	chr12:113,357,193	G	A
rs1293765	chr12:113,425,493	T	C
rs10774679	chr12:113,374,748	C	T
rs2010604	chr12:113,408,208	G	C
rs12053666	chr21:34,618,439	G	A
rs2252639	chr21:34,617,729	A	G
rs7652331	chr3:45,962,752	T	C						chr3:44,342,560-47,647,358	3.242e-10	4.37059e-05	1 (sss)	chr3:45,962,752
rs35895243	chr3:46,050,568	TA	T
rs10490770	chr3:45,864,732	T	C	chr3:44,342,560-47,672,915	3.442e-11	0.0435837	1 (cond)	chr3:45,864,732	chr3:44,342,560-47,647,358	3.242e-10	0.0751446	2 (sss)	chr3:4,586,473; chr3:46,958,409	chr3:44,342,560-47,643,403	5.177e-09	0.0100875	1 (cond)	chr3:45,864,732
rs11926063	chr3:46,263,717	A	G						chr3:44,342,560-47,647,358	3.242e-10	4.22161e-05	1 (sss)	chr3:46,263,717
rs7225002	chr17:44,189,067	A	G
rs192856660	chr17:44,359,779	G	T
rs149187563	chr17:44,285,982	CAA	C
				B2_ALL_leave_23andme					B2_ALL_leave_UKBB_23andme					B2_ALL_eur_leave_23andme					B2_ALL_eur_leave_ukbb_23andme
SNP	Genomic location	REF	ALT	GWAS region	GWAS P value of top SNP	Posterior probability	Size of credible set	Credible set	GWAS region	GWAS P value of top SNP	Posterior probability	Size of credible set	Credible set	GWAS region	GWAS P value of top SNP	Posterior probability	Size of credible set	Credible set	GWAS region	GWAS P value of top SNP	Posterior probability	Size of credible set	Credible set
rs12482556	chr21:34,602,934	T	C
rs4767032	chr12:113,363,077	T	G	chr12:111,853,768-114,910,161	1.509e-09	0.00340141	1 (cond)	chr12:113,363,077	chr12:111,853,768-114,925,266	1.803e-10	0.00549771	1 (cond)	chr12:113,363,077
rs1298962	chr12:113,418,850	G	C
rs10774671	chr12:113,357,193	G	A	chr12:111,853,768-114,910,161	1.509e-09	0.107294	1 (cond)	chr12:113,357,193	chr12:111,853,768-114,925,266	1.803e-10	0.0051509	1 (cond)	chr12:113,357,193
rs1293765	chr12:113,425,493	T	C											chr12:111,853,768-114,925,305	2.005e-09	0.000222073	1 (cond)	chr12:113,425,493
rs10774679	chr12:113,374,748	C	T	chr12:111,853,768-114,910,161	1.509e-09	0.0207361	1 (cond)	chr12:113,374,748	chr12:111,853,768-114,925,266	1.803e-10	0.00743527	1 (cond)	chr12:113,374,748
rs2010604	chr12:113,408,208	G	C	chr12:111,853,768-114,910,161	1.509e-09	0.00577537	1 (cond)	chr12:113,408,208
rs12053666	chr21:34,618,439	G	A
rs2252639	chr21:34,617,729	A	G
rs7652331	chr3:45,962,752	T	C
rs35895243	chr3:46,050,568	TA	T
rs10490770	chr3:45,864,732	T	C
rs11926063	chr3:46,263,717	A	G
rs7225002	chr17:44,189,067	A	G	chr17:42,205,593-46,362,970	9.948e-10	0.000190171	2 (sss)	chr17:44,012,989; chr17:44,189,067
rs192856660	chr17:44,359,779	G	T
rs149187563	chr17:44,285,982	CAA	C
				C2_ALL_leave_23andme					C2_ALL_leave_UKBB_23andme					C2_ALL_eur_leave_23andme					C2_ALL_eur_leave_ukbb_23andme
SNP	Genomic location	REF	ALT	GWAS region	GWAS P value of top SNP	Posterior probability	Size of credible set	Credible set	GWAS region	GWAS P value of top SNP	Posterior probability	Size of credible set	Credible set	GWAS region	GWAS P value of top SNP	Posterior probability	Size of credible set	Credible set	GWAS region	GWAS P value of top SNP	Posterior probability	Size of credible set	Credible set
rs12482556	chr21:34,602,934	T	C	chr21:33,110,729-36,113,750	3.657e-09	0.0356558	1 (cond)	chr21:34,602,934						chr21:33,111,691-36,111,390	3.958e-09	0.0135064	1 (cond)	chr21:34,602,934
rs4767032	chr12:113,363,077	T	G	chr12:111,853,768-114,924,784	2.09e-11	0.00394799	1 (cond)	chr12:113,363,077	chr12:111,857,487-114,881,955	1.833e-09	0.0075205	1 (cond)	chr12:113,363,077						chr12:111,853,768-114,924,784	1.069e-09	0.00775613	1 (cond)	chr12:113,363,077
rs1298962	chr12:113,418,850	G	C	chr12:111,853,768-114,924,784	2.09e-11	0.000860249	1 (sss)	chr12:113,418,850	chr12:111,857,487-114,881,955	1.833e-09	0.000269936	1 (sss)	chr12:113,418,850						chr12:111,853,768-114,924,784	1.069e-09	0.000353463	1 (sss)	chr12:113,418,850
rs10774671	chr12:113,357,193	G	A	chr12:111,853,768-114,924,784	2.09e-11	0.166132	1 (cond)	chr12:113,357,193	chr12:111,857,487-114,881,955	1.833e-09	0.0787477	1 (cond)	chr12:113,357,193						chr12:111,853,768-114,924,784	1.069e-09	0.00553718	1 (cond)	chr12:113,357,193
rs1293765	chr12:113,425,493	T	C	chr12:111,853,768-114,924,784	2.09e-11	0.000779028	1 (sss)	chr12:113,425,493	chr12:111,857,487-114,881,955	1.833e-09	0.000243389	1 (sss)	chr12:113,425,493						chr12:111,853,768-114,924,784	1.069e-09	0.000340161	1 (sss)	chr12:113,425,493
rs10774679	chr12:113,374,748	C	T	chr12:111,853,768-114,924,784	2.09e-11	0.0162331	1 (cond)	chr12:113,374,748	chr12:111,857,487-114,881,955	1.833e-09	0.0266894	1 (cond)	chr12:113,374,748						chr12:111,853,768-114,924,784	1.069e-09	0.0177325	1 (cond)	chr12:113,374,748
rs2010604	chr12:113,408,208	G	C	chr12:111,853,768-114,924,784	2.09e-11	0.0100504	1 (cond)	chr12:113,408,208	chr12:111,857,487-114,881,955	1.833e-09	0.000652975	1 (sss)	chr12:113,408,208						chr12:111,853,768-114,924,784	1.069e-09	0.000399511	1 (sss)	chr12:113,408,208
rs12053666	chr21:34,618,439	G	A	chr21:33,110,729-36,113,750	3.657e-09	0.0162087	1 (cond)	chr21:34,618,439						chr21:33,111,691-36,111,390	3.958e-09	0.0334376	1 (cond)	chr21:34,618,439
rs2252639	chr21:34,617,729	A	G	chr21:33,110,729-36,113,750	3.657e-09	0.00558852	1 (cond)	chr21:34,617,729						chr21:33,111,691-36,111,390	3.958e-09	0.014072	1 (cond)	chr21:34,617,729
rs7652331	chr3:45,962,752	T	C
rs35895243	chr3:46,050,568	TA	T
rs10490770	chr3:45,864,732	T	C
rs11926063	chr3:46,263,717	A	G
rs7225002	chr17:44,189,067	A	G
rs192856660	chr17:44,359,779	G	T
rs149187563	chr17:44,285,982	CAA	C
