# Supplementary material for: COVID-19 genetic risk variants are associated with expression of multiple genes in diverse immune cell types
Source: Nat Commun. 2021 Nov 19;12:6760. doi: 10.1038/s41467-021-26888-3 (PMC8604964; doi:10.1038/s41467-021-26888-3)
Supplement: Supplementary file 10 — Supplementary Data 7 [file 41467_2021_26888_MOESM10_ESM.xlsx]

## Sheet: Supplementary Data 7
Supplementary Data 7a. Transcription factor (TF) binding motifs perturbed by the indicated GWAS cis-eQTLs associated with the expression of IFNAR2 in naïve CD4+ T cells. Data retrieved from HaploReg v4.1; data not available is indicated by 'N/A'.
cis-eQTL ID	Perturbed TF motif	Strand	Enrichment of motif in REF allele	Enrichment of motif in ALT allele	Validated TF binding in ENCODE data set	Suggested transcription factor with altered motif (gene (protein) name)	Expression in naïve CD4+ T cells (TPM)
rs9975738 (T/G)	N/A	N/A	N/A	N/A	N/A	N/A	N/A
rs17860115 (C/A)	EBF_known3	+	-5	5.6	NO	EBF1	0.2
	STAT_known4	+	9.6	11.4	YES	STAT1	284.5
rs12482556 (T/C)	BCL_disc8	+	9.3	10.8	N/A	BCL10	59.7
	HEN1_2	+	11.4	5.8	N/A	NHLH1 (HEN1)	0.3
	LBP-1_2	-	11.6	10	N/A	UBP1 (LBP-1)	81.6
	NRSF_disc5	+	9.7	11.3	N/A	REST (NRSF)	77
	TCF12_known1	-	13.9	2	YES	TCF12	55.6
	Zic_3	+	10.7	9.9	N/A	ZIC3	0
rs11088247 (C/G)	Foxa_disc3	-	-0.6	11.4	NO	FOXA1	0
Supplementary Data 7b. Transcription factor (TF) binding motifs perturbed by the indicated GWAS cis-eQTLs associated with the expression of OAS1 in non-classical monocytes. Data retrieved from HaploReg v4.1; data not available is indicated by 'N/A'.
cis-eQTL ID	Perturbed TF motif	Strand	Enrichment of motif in REF allele	Enrichment of motif in ALT allele	Validated TF binding in ENCODE data set	Suggested transcription factor with altered motif (gene (protein) name)	Expression in non-classical monocytes (TPM)
rs4766663 (A/G)	Nr2f2	+	-2.8	8.1	NO	NR2F2	0
	Pax-5_known4	-	11.5	3.8	NO	PAX5	0.5
	RXRA_known1	+	-15.5	-3.6	YES	RXRA (RXRa)	47.5
rs4766664 (T/G)	Arnt_1	-	-6.6	-5.3	YES	ARNT	55.7
	HNF4_known4	-	12.1	9.5	YES	HNF4A (HNF4)	0
	RXRA_known2	-	11.9	11.3	YES	RXRA (RXRa)	47.5
rs4767032 (T/G)	AP-2_disc2	+	4.1	12	N/A	TFAP2A (AP2)	0
	NF-kappaB_known4	+	8.9	11.3	N/A	NFKB1	51.9
	RXRA_known2	-	11.9	-0.1	YES	RXRA (RXRa)	47.5
rs4766665 (T/C)	ELF1_known1	-	14	2.7	NO	ELF1	232.5
	Gsc	-	9.7	11	N/A	GSC	0
	SIX5_disc2	-	-34.6	-23.4	NO	SIX5	0
	Znf143_disc1	-	15.6	3.6	NO	ZNF143	42.3
rs4988618 (G/A)	CDP_4	+	6.9	11.2	N/A	CUX1 (CDP)	84.4
	CEBPB_disc2	+	10.3	12.4	NO	CEBPB	122.3
	Evi-1_5	+	9.3	13.1	N/A	MECOM (EVI-1)	1.8
	Myb_1	-	11.2	7.9	NO	MYB	0.3
	PEBP	+	9.8	11.8	N/A	PEBP1	76.8
rs7972033 (C/T)	Hdx	+	8.2	11.3	N/A	HDX	8.2
	SIX5_known2	+	3.1	12.5	NO	SIX5	0
Supplementary Data 7c. Transcription factor (TF) binding motifs perturbed by the indicated GWAS cis-eQTLs associated with the expression of OAS3 in naïve CD4+ T cells. Data retrieved from HaploReg v4.1; data not available is indicated by 'N/A'.
cis-eQTL ID	Perturbed TF motif	Strand	Enrichment of motif in REF allele	Enrichment of motif in ALT allele	Validated TF binding in ENCODE data set	Suggested transcription factor with altered motif (gene (protein) name)	Expression in naïve CD4+ T cells (TPM)
rs1298962 (G/C)	GATA_known8	-	1.2	12.3	NO (*)	GATA3	42.3
	PRDM1_known1	-	-5.9	5.2	N/A	PRDM1	5.3
	PPAR_1	-	-15.1	-3.1	N/A	PPARA (PPAR)	14
(*) Binding of GATA3 was found in study of Van de Walle et al. Nat Commun 2016.
