# Supplementary material for: COVID-19 genetic risk variants are associated with expression of multiple genes in diverse immune cell types
Source: Nat Commun. 2021 Nov 19;12:6760. doi: 10.1038/s41467-021-26888-3 (PMC8604964; doi:10.1038/s41467-021-26888-3)
Supplement: Supplementary file 11 — Supplementary Data 8 [file 41467_2021_26888_MOESM11_ESM.xlsx]

## Sheet: Supplementary Data 8
Supplementary Data 8a. Details of sequencing libraries of ATAC-seq.
TotRead		number of reads in individual fastq file(s)
MappableRead and %MappRead		number (and percentage) of reads mappable to the reference genome; may not be uniquely mappable reads
RandomDelRead and %RandomDelRead		number (and percentage) of reads remaining after deleting random chromosomes such as chr1_*, chr2_*, chrUN, ....
DelMitchndRead and %DelMitch		number (and percentage) of reads remaining after deleting the mitochondrial reads
UniqMapRead and %UniqMapp		number (and percentage) of reads uniquely mapped to the reference genome
QualThr and %QualThr		number (and percentage) of reads remaining after deleting the aligned reads below quality threshold (default 30)
rmDupRead and %rmDupRead		number (and percentage) of reads remaining after deleting the deplicated reads
UniqMapPos		number of distinct genome position where at least one read maps uniquely
NRF (Non redundant fraction)		number of distinct genome positions for uniquely mapped reads / number of uniquely mapped reads
M1		number of genomic locations where exactly one read maps uniquely
M2		number of genomic locations where exactly two reads map uniquely
PBC1		M1 / UniqMapPos
PBC2		M1 / M2
MACS2 outputs corresponding to peaks with default MACS2 command and no control ----- input missing values are replaced by NA
MapReadPeak_Def_NoCtrl		mapped reads in peaks
FRiP_Def_NoCtrl		MapReadPeak_Def_NoCtrl / UniqMapRead
nPeak_Def_NoCtrl		number of peaks (determined by p value threshold of 0.01)
nPeak_Def_NoCtrl(Q<0.05)		number of peaks (determined by q value threshold of 0.05)
nPeak_Def_NoCtrl(Q<0.01)		number of peaks (determined by q value threshold of 0.01)
MACS2 outputs corresponding to peaks with --extsize option (recommended in existing ATAC seq pipeline) and no control input ----- missing values are replaced by NA
MapReadPeak_Ext_NoCtrl		mapped reads in peaks
FRiP_Ext_NoCtrl		MapReadPeak_Ext_NoCtrl / UniqMapRead
nPeak_Ext_NoCtrl		number of peaks (determined by p value threshold of 0.01)
nPeak_Ext_NoCtrl(Q<0.05)		number of peaks (determined by q value threshold of 0.05)
nPeak_Ext_NoCtrl(Q<0.01)		number of peaks (determined by q value threshold of 0.01)
Cell type	DICE donor ID	Replicate	Index 7xx	Index 5xx	TotRead	MappableRead	%MappRead	RandomDelRead	%RandomDelRead	DelMitchndRead	%DelMitch	UniqMapRead	%UniqMapp	QualThr	%QualThr	rmDupRead	%rmDupRead	UniqMapPos	NRF	M1	M2	PBC1	PBC2	MapReadPeak_ Def_NoCtrl	FRiP_Def_NoCtrl	nPeak_Def_NoCtrl	nPeak_Def_ NoCtrl(Q<0.05)	nPeak_Def_ NoCtrl(Q<0.01)	MapReadPeak_ Ext_NoCtrl	FRiP_Ext_NoCtrl	nPeak_Ext_NoCtrl	nPeak_Ext_ NoCtrl(Q<0.05)	nPeak_Ext_ NoCtrl(Q<0.01)
Classical monocytes	17	A	N706	N506	193147303	189072498	0.978903	189072498	0.978903	188926070	0.978145	184342738	0.954415	169458663	0.877355	120805578	0.625458	194111136	0.526	126446140	41211470	0.651	3.068	41228998	0.223	344896	337425	288126	50493132	0.273	380605	380590	374614
Classical monocytes	17	B	N706	N507	128828750	125992462	0.977984	125992462	0.977984	125865490	0.976998	122808624	0.95327	112829218	0.875808	86791827	0.673699	145434035	0.592	103437168	27723824	0.711	3.73	27710901	0.225	293975	292060	254033	35088035	0.285	352479	352454	349387
Non-classical monocytes	17	A	N707	N517	19751539	19367194	0.980541	19367194	0.980541	19329261	0.978621	18790873	0.951362	17552187	0.888649	14653344	0.741884	23846197	0.634	18695403	3211155	0.783	5.822	7492115	0.398	88622	88484	86722	8254092	0.439	97498	97407	95854
Non-classical monocytes	17	B	N707	N502	70979402	69579912	0.980283	69579912	0.980283	69508904	0.979283	67703671	0.95385	63733805	0.89792	46342484	0.6529	62828853	0.463	43675216	10642637	0.695	4.103	28842641	0.426	114263	114082	111902	30597882	0.451	102329	102311	101139
NK cells	17	A	N701	N506	17606174	17210927	0.977551	17210927	0.977551	17188098	0.976254	16775322	0.952809	15821360	0.898626	12303752	0.698832	17829875	0.531	12457790	2981984	0.698	4.177	8245340	0.491	64957	64125	59428	8676512	0.517	55360	55360	55328
NK cells	17	B	N701	N507	21711124	21140250	0.973706	21140250	0.973706	21113275	0.972463	20641200	0.95072	19464680	0.89653	15169878	0.698715	21870232	0.529	15392714	3620772	0.703	4.251	10173743	0.492	58671	58585	57723	10732558	0.519	55897	55897	55864
Naïve B cells	17	A	N705	N503	75464641	73762122	0.97744	73762122	0.97744	73039044	0.967858	69704815	0.923675	65013452	0.861509	41794715	0.553832	58728635	0.421	36169404	12007458	0.615	3.012	23811376	0.341	92016	91874	87640	25115032	0.36	84947	84927	83272
Naïve B cells	17	B	N705	N505	39871809	38924786	0.976248	38924786	0.976248	38391127	0.962864	36063512	0.904486	33735199	0.846092	23333663	0.585217	32898262	0.456	21702289	5882771	0.659	3.689	14274651	0.395	73941	73838	72501	15024558	0.416	70074	70046	69559
Naïve CD4+ T cells	17	A	N701	N517	30192200	29426962	0.974654	29426962	0.974654	29275823	0.969649	28352160	0.939056	26012760	0.861572	19970355	0.661441	33300304	0.587	24293879	5822903	0.729	4.172	8208162	0.289	85742	84233	75769	9051989	0.319	92510	92227	89201
Naïve CD4+ T cells	17	B	N701	N502	9477655	9245177	0.975471	9245177	0.975471	9209135	0.971668	8924654	0.941652	8309124	0.876707	6570258	0.693237	10947408	0.613	8078940	1799389	0.737	4.489	3320904	0.372	47578	47402	45900	3598742	0.403	55243	55243	54901
Naïve CD8+ T cells	17	A	N701	N503	7141990	6988364	0.97849	6988364	0.97849	6929685	0.970274	6644522	0.930346	6135837	0.859121	5126171	0.717751	9113290	0.685	7267043	1233582	0.797	5.891	2207988	0.332	42610	42495	41420	2538439	0.382	70581	69364	59229
Naïve CD8+ T cells	17	B	N701	N505	11227052	10995071	0.979337	10995071	0.979337	10909316	0.971699	10456775	0.931391	9767443	0.869992	7870875	0.701063	12701781	0.607	9497350	1925592	0.747	4.932	4517762	0.432	53198	53081	51876	4936199	0.472	61599	61357	58115
Activated naïve CD4+ T cells	17	A	N707	N503	137337257	134543424	0.979657	134543424	0.979657	134329596	0.9781	131873145	0.960214	119156835	0.867622	88331294	0.643171	160463695	0.608	111531431	32718912	0.695	3.408	15416579	0.116	229961	228705	190744	38908536	0.295	540956	540925	526777
Activated naïve CD4+ T cells	17	B	N707	N505	176015391	172461716	0.97981	172461716	0.97981	172299455	0.978889	169232281	0.961463	152815565	0.868194	115148671	0.654197	205167539	0.606	141904744	41988974	0.691	3.379	20984609	0.123	288045	286784	246537	55738656	0.329	605187	605174	597880
Activated naïve CD8+ T cells	17	A	N707	N506	65520722	64111908	0.978498	64111908	0.978498	63984286	0.97655	62624710	0.9558	56680321	0.865075	44436799	0.67821	82801701	0.661	62458596	14426259	0.754	4.329	6818893	0.108	112754	112229	97600	14509479	0.231	351927	351800	337767
Activated naïve CD8+ T cells	17	B	N707	N507	68382924	66843324	0.977486	66843324	0.977486	66634872	0.974437	64992986	0.950427	59037049	0.86333	44379206	0.648981	80242979	0.617	57838464	15031301	0.72	3.847	9503164	0.146	91564	91407	85853	14302069	0.22	250472	250362	239023
Naïve TREG cells	17	A	N704	N503	12706176	12425529	0.977913	12425529	0.977913	12335224	0.970805	11888184	0.935622	11044139	0.869195	9119037	0.717685	14975359	0.629	11639096	2085963	0.777	5.579	4675441	0.393	59202	58899	56200	4996363	0.42	53077	53077	52953
Naïve TREG cells	17	B	N704	N505	30518794	29888196	0.979337	29888196	0.979337	29655496	0.971713	28466869	0.932765	26565981	0.870479	20475879	0.670927	29929355	0.525	21520065	4883410	0.719	4.406	11529673	0.405	57800	57735	56740	12282145	0.431	58589	58562	57996
Memory TREG cells	17	A	N704	N506	20380899	19906188	0.976708	19906188	0.976708	19750824	0.969085	18832489	0.924026	17698832	0.868403	13699332	0.672165	19963996	0.53	14118325	3301697	0.707	4.276	8308086	0.441	53025	52932	51867	8878431	0.471	56977	56861	55555
Memory TREG cells	17	B	N704	N507	9371759	9168342	0.978295	9168342	0.978295	9106848	0.971733	8710910	0.929485	8007565	0.854436	6762960	0.721632	11217105	0.643	8739541	1610375	0.779	5.427	3019389	0.346	37204	37164	36573	3289721	0.377	46606	46215	46215
TH1 cells	17	A	N703	N517	15377702	15040398	0.978065	15040398	0.978065	14973501	0.973715	14477429	0.941456	13675501	0.889307	10363977	0.673961	15084592	0.52	10150691	2759105	0.672	3.678	7224038	0.498	56751	56637	55502	7695398	0.531	56226	56108	54817
TH1 cells	17	B	N703	N502	37165540	36268491	0.975863	36268491	0.975863	36118485	0.971827	35011687	0.942047	32972227	0.887172	23098356	0.621499	32384661	0.462	20614639	6415808	0.636	3.213	15292950	0.436	75769	74868	70283	16065545	0.458	61244	61244	60953
TH1/17 cells	17	A	N704	N517	10483900	10251557	0.977838	10251557	0.977838	10209810	0.973856	9873050	0.941734	9254398	0.882725	7579667	0.722982	11906128	0.602	8852298	1843230	0.743	4.802	4518303	0.457	48120	47942	46722	4812721	0.487	52129	51819	49211
TH1/17 cells	17	B	N704	N502	18172709	17803806	0.9797	17803806	0.9797	17741465	0.97627	17189374	0.945889	16246161	0.893987	12873575	0.708402	17724077	0.515	12436819	2865242	0.701	4.34	9197209	0.535	60384	59650	58956	9623535	0.559	52439	52406	51829
TH17 cells	17	A	N703	N506	20588040	20191353	0.980732	20191353	0.980732	20054785	0.974099	19258133	0.935404	18034239	0.875957	13782490	0.669442	20433570	0.53	14328486	3501163	0.701	4.092	8351223	0.433	53328	53223	52163	8824665	0.458	54494	54406	53280
TH17 cells	17	B	N703	N507	18138131	17732057	0.977612	17732057	0.977612	17617920	0.971319	16932860	0.93355	15901468	0.876687	12010093	0.662146	17550382	0.518	12141745	3016686	0.691	4.024	7779592	0.459	62209	60941	59790	8109846	0.478	49386	49386	49342
TH2 cells	17	A	N703	N503	13281974	12993810	0.978304	12993810	0.978304	12905132	0.971628	12448805	0.937271	11389790	0.857537	9059367	0.68208	16603922	0.666	12792549	2633810	0.77	4.857	2795090	0.224	47719	47498	45728	3174919	0.255	63673	63673	63149
TH2 cells	17	B	N703	N505	51268435	49854053	0.972412	49854053	0.972412	49512862	0.965757	47663297	0.929681	43882535	0.855937	30614260	0.597137	51786052	0.543	34421766	10686292	0.664	3.221	11086301	0.232	71150	70945	66376	12280813	0.257	84922	84922	83687
TFH cells	17	A	N705	N517	21462281	20977687	0.977421	20977687	0.977421	20854978	0.971704	20118564	0.937392	18771662	0.874635	14678625	0.683927	22802822	0.566	16589190	3721883	0.727	4.457	8042010	0.399	61560	61355	59605	8502313	0.422	54620	54620	54569
TFH cells	17	B	N705	N502	29730103	28992704	0.975197	28992704	0.975197	28847285	0.970306	27887728	0.93803	26188252	0.880867	19821382	0.666711	28377293	0.508	19845154	4789383	0.699	4.143	12319131	0.441	74130	72867	67416	12918449	0.463	59801	59759	59224
Classical monocytes	27	A	N706	N506	42544686	41778013	0.98198	41778013	0.98198	40421824	0.950103	35270092	0.829013	32660015	0.767664	24088579	0.566195	38433485	0.544	26812409	7151156	0.697	3.749	11529035	0.326	124054	122347	112412	12203631	0.346	96727	96626	95309
Classical monocytes	27	B	N706	N507	61651030	60424280	0.980102	60424280	0.980102	58926564	0.955808	53001822	0.859707	48976383	0.794413	35250880	0.571781	57355451	0.541	39054150	11322209	0.68	3.449	14407084	0.271	136824	135530	126151	15341798	0.289	110254	110254	108959
Non-classical monocytes	27	A	N707	N517	24039618	23634083	0.983131	23634083	0.983131	22858973	0.950888	19872895	0.826673	18699679	0.777869	13452170	0.559583	18565406	0.467	12024629	3509027	0.647	3.426	9073803	0.456	69717	69658	68799	9702539	0.488	73181	73088	71919
Non-classical monocytes	27	B	N707	N502	39415981	38725002	0.98247	38725002	0.98247	37655696	0.955341	33344091	0.845954	31233628	0.79241	22148366	0.561913	30221406	0.453	19888138	5614717	0.658	3.542	13946235	0.418	83899	83613	80698	14851210	0.445	82974	82925	82104
NK cells	27	A	N701	N506	36695964	35686880	0.972501	35686880	0.972501	34506937	0.940347	30243312	0.824159	28415940	0.774361	19760399	0.53849	26031035	0.43	16323105	4993467	0.627	3.268	13303286	0.439	56538	56493	55835	13980748	0.462	55784	55734	55226
NK cells	27	B	N701	N507	34479895	33815188	0.980722	33815188	0.980722	32544759	0.943876	28066977	0.81401	26361028	0.764533	19175031	0.556122	25346548	0.451	16709543	4513651	0.659	3.702	13137271	0.468	69447	68954	65427	13706719	0.488	58071	58071	57691
Naïve B cells	27	A	N705	N503	37591310	36895538	0.981491	36895538	0.981491	36381478	0.967816	34157146	0.908645	32569950	0.866422	19387712	0.51575	21764602	0.318	11377082	4420601	0.522	2.573	15834989	0.463	66182	66149	65625	16343226	0.478	58663	58663	58423
Naïve B cells	27	B	N705	N505	38188348	37497797	0.981917	37497797	0.981917	36903319	0.96635	34429956	0.901583	32771226	0.858147	20666093	0.541162	23618610	0.342	13157682	4661714	0.557	2.822	16285505	0.473	72533	72305	70252	16880906	0.49	63911	63894	63608
Naïve CD4+ T cells	27	A	N701	N517	40881831	40147407	0.982035	40147407	0.982035	36904134	0.902703	26481631	0.64776	24825275	0.607245	15923914	0.389511	17970798	0.339	9942206	3575698	0.553	2.78	13165726	0.497	53915	53882	53414	13802036	0.521	52789	52789	52304
Naïve CD4+ T cells	27	B	N701	N502	49322744	48348790	0.980253	48348790	0.980253	44463191	0.901474	32107181	0.650961	29719258	0.602547	20011241	0.40572	26964679	0.419	16709199	5271433	0.619	3.169	12879234	0.401	61443	61374	60411	13701379	0.426	61445	61404	60649
Naïve CD8+ T cells	27	A	N701	N503	39897027	39326105	0.98569	39326105	0.98569	35624196	0.892904	23962170	0.6006	22086596	0.55359	15942624	0.399594	22268914	0.464	14605546	4140509	0.655	3.527	9815845	0.409	52674	52633	52090	10453308	0.436	56684	56684	55747
Naïve CD8+ T cells	27	B	N701	N505	50946708	50218695	0.98571	50218695	0.98571	44985354	0.882988	28606016	0.561489	26191982	0.514105	18176211	0.356769	25379095	0.443	16159889	4905389	0.636	3.294	11204057	0.391	59522	59486	58675	11901229	0.416	57909	57909	57883
Activated naïve CD4+ T cells	27	A	N707	N503	19613543	19305697	0.984304	19305697	0.984304	19104192	0.974031	18158716	0.925825	17119416	0.872836	10594579	0.540167	16042745	0.441	9066681	3455064	0.565	2.624	6364926	0.35	60866	60803	60114	6944213	0.382	75711	75546	73256
Activated naïve CD4+ T cells	27	B	N707	N505	22137112	21731536	0.981679	21731536	0.981679	21518314	0.972047	20485404	0.925387	19259979	0.870031	11912198	0.53811	18217914	0.444	10341138	3959786	0.567	2.611	6835282	0.333	66971	66907	65969	7373517	0.359	71184	71184	71123
Activated naïve CD8+ T cells	27	A	N707	N506	13263391	13033666	0.98268	13033666	0.98268	12874367	0.970669	12153511	0.91632	11433858	0.862061	7784473	0.586914	12472841	0.513	7857423	2502431	0.629	3.139	4461673	0.367	64897	64234	63217	4902915	0.403	77720	77369	73125
Activated naïve CD8+ T cells	27	B	N707	N507	42471710	41814459	0.984525	41814459	0.984525	41417209	0.975172	39503612	0.930116	37312892	0.878535	22235281	0.523532	30668338	0.388	16434429	6844962	0.535	2.4	14196600	0.359	82817	82561	80152	15166364	0.383	86476	86444	85797
Naïve TREG cells	27	A	N704	N503	29648675	28986682	0.977672	28986682	0.977672	28675636	0.967181	27224407	0.918234	25712759	0.867248	17170064	0.579117	22441365	0.412	13592934	4494556	0.605	3.024	11670632	0.428	59171	58725	55679	12320871	0.452	55571	55519	54799
Naïve TREG cells	27	B	N704	N505	35401917	34671998	0.979382	34671998	0.979382	34357748	0.970505	32824741	0.927202	30886706	0.872459	20613751	0.582278	27112294	0.412	16572098	5479694	0.611	3.024	13467701	0.41	59168	59101	58196	14230612	0.433	58125	58093	57469
Memory TREG cells	27	A	N704	N506	29039630	28402123	0.978047	28402123	0.978047	28178735	0.970354	26914734	0.926828	25692720	0.884747	17448818	0.600862	19890558	0.369	11795325	3773734	0.593	3.125	13738318	0.51	54502	54467	53924	14429222	0.536	54230	54189	53639
Memory TREG cells	27	B	N704	N507	16192932	15662350	0.967234	15662350	0.967234	15529688	0.959041	14782324	0.912887	13928150	0.860138	10676551	0.659334	13685995	0.462	8962094	2434901	0.654	3.68	7304914	0.494	41757	41750	41588	7843752	0.53	52610	52456	50680
TH1 cells	27	A	N703	N517	40776329	39917016	0.978926	39917016	0.978926	39700440	0.973615	38284650	0.938894	36474808	0.894509	23366150	0.573032	26736909	0.349	14812437	5512375	0.554	2.687	18619682	0.486	60403	60360	59874	19494691	0.509	57604	57604	57267
TH1 cells	27	B	N703	N502	56882125	54734787	0.962249	54734787	0.962249	54370801	0.95585	52319628	0.91979	49363673	0.867824	30695172	0.539628	39338647	0.375	22422799	8326594	0.569	2.692	20686338	0.395	67786	67713	66755	21701196	0.414	61361	61361	61045
TH1/17 cells	27	A	N704	N517	23600106	23145398	0.980733	23145398	0.980733	23015699	0.975237	22164319	0.939162	21017537	0.89057	15364861	0.651051	18811463	0.424	11909754	3414063	0.633	3.488	11804109	0.532	53928	53891	53415	12305890	0.555	51422	51422	51400
TH1/17 cells	27	B	N704	N502	30850173	30300053	0.982168	30300053	0.982168	30111278	0.976049	28915565	0.93729	27545413	0.892877	19432458	0.629898	21967438	0.379	13431404	3963104	0.611	3.389	15721228	0.543	59269	59234	58700	16332671	0.564	53461	53461	53148
TH17 cells	27	A	N703	N506	44573945	43685479	0.980068	43685479	0.980068	43400652	0.973678	41674855	0.93496	39464072	0.885362	24776866	0.55586	30184348	0.362	17004588	6274931	0.563	2.709	17852163	0.428	62524	62307	61748	18680573	0.448	58659	58639	58270
TH17 cells	27	B	N703	N507	42595470	41452605	0.973169	41452605	0.973169	41177048	0.9667	39518120	0.927754	37504565	0.880482	24392763	0.572661	28811387	0.364	16792136	5712099	0.582	2.939	18602274	0.47	60706	60670	60081	19407283	0.491	57541	57513	57220
TH2 cells	27	A	N703	N503	68193869	66931558	0.981489	66931558	0.981489	66587500	0.976444	64347785	0.943601	61060375	0.895394	33754685	0.494981	39403981	0.306	19640372	8689993	0.498	2.26	25315231	0.393	73132	72709	70246	26490218	0.411	63046	63030	62097
TH2 cells	27	B	N703	N505	36369752	35710052	0.981861	35710052	0.981861	35453520	0.974808	34006428	0.93502	32209915	0.885624	19723805	0.542313	25272512	0.371	13948179	5313659	0.551	2.624	14162990	0.416	65558	65029	62090	14874888	0.437	57359	57328	56906
TFH cells	27	A	N705	N517	51877959	50905092	0.981247	50905092	0.981247	50642227	0.97618	48882826	0.942266	46608598	0.898428	28601584	0.551324	30983540	0.316	16655856	6434498	0.537	2.588	23005242	0.47	63762	63708	63128	24036585	0.491	58673	58648	58409
TFH cells	27	B	N705	N502	66035496	64897251	0.982763	64897251	0.982763	64508875	0.976882	62027768	0.939309	59177832	0.896152	34314972	0.519644	35403244	0.285	18336553	7227795	0.517	2.536	27774433	0.447	70861	70615	69000	28902220	0.465	59025	59025	58876
Supplementary Data 8b. Details of sequencing libraries of H3K27ac HiChIP.
	Non-classical monocytes
DICE donor ID	Total uniquely mapped read pairs (10 kb - 3 Mb)	Combined sub-sampled total uniquely mapped read pairs (10 kb - 3 Mb)		Total number of significant interactions (FitHiChIP-L)		Total number of significant interactions (FitHiChIP-S)
1	858676	70000000		303352		103342
2	28198178
5	23154923
13	1933845
17	1463080
39	21143223
